# Supplementary material for: Polycystic ovary syndrome is transmitted via a transgenerational epigenetic process
Source: Cell Metab. 2021 Mar 2;33(3):513–530.e8. doi: 10.1016/j.cmet.2021.01.004 (PMC7928942; doi:10.1016/j.cmet.2021.01.004)
Supplement: Data S1. Differential expression analysis between PAMH F3 and Control F1 (CNTR) ovaries, related to Figure 3 — The table lists all genes detected on differential expression analysis from RNA-seq experiments. [file mmc2.xlsx]

## Sheet: Sheet1
Extended data table 1: Differential expression analysis between PAMH F3 and Control F1 (CNTR) ovaries. This table lists all genes detected on differential expression analysis from RNA-seq experiments.
Ensembl Gene ID	CNTR1 (raw)	CNTR2 (raw)	CNTR3 (raw)	PAMH1 (raw)	PAMH2 (raw)	PAMH3 (raw)	PAMH4 (raw)	CNTR1 (normalized)	CNTR2 (normalized)	CNTR3 (normalized)	PAMH1 (normalized)	PAMH2 (normalized)	PAMH3 (normalized)	PAHM4 (normalized)	CNTR1 (normalized and divided by median of transcripts length in kb)	CNTR2 (normalized and divided by median of transcripts length in kb)	CNTR3 (normalized and divided by median of transcripts length in kb)	PAMH1 (normalized and divided by median of transcripts length in kb)	PAMH2 (normalized and divided by median of transcripts length in kb)	PAMH3 (normalized and divided by median of transcripts length in kb)	PAMH4 (normalized and divided by median of transcripts length in kb)	Median of transcripts length	Chromosome name	Start gene position	End gene position	Gene name	Gene biotype	Description	GO:biological process	GO:molecular function	GO:cellular component	Log2 FC (PAMH vs CNTR)	P-value (PAMH vs CNTR)	Adjusted p-value (PAMH vs CNTR)
ENSMUSG00000082229	762	654	2524	660	349	241	456	766.726	652.276	2610.38	625.653	351.641	224.674	475.332	311.045	264.615	1058.98	253.814	142.654	91.1457	192.832	2465	X	103184176	103186640	Nap1l2	protein_coding	nucleosome assembly protein 1-like 2	nucleosome assembly; positive regulation of histone acetylation; positive regulation of neuron differentiation; positive regulation of histone H3-K14 acetylation; positive regulation of histone H3-K9 acetylation; regulation of stem cell division	chromatin binding; histone binding; protein binding	nucleus	-0.801303	8.62934e-11	3.71863e-07
ENSMUSG00000023905	997	1295	899	686	446	486	473	1003.18	1291.59	929.768	650.299	449.375	453.077	493.052	1288.61	1659.07	1194.31	835.324	577.232	581.987	633.336	778.5	17	23675445	23677468	Tnfrsf12a	protein_coding	tumor necrosis factor receptor superfamily, member 12a	multicellular organism development; cell adhesion; cell differentiation; apoptotic process; positive regulation of apoptotic process; angiogenesis; positive regulation of axon extension; positive regulation of extrinsic apoptotic signaling pathway; regulation of angiogenesis; extrinsic apoptotic signaling pathway; regulation of wound healing; substrate-dependent cell migration, cell attachment to…	protein binding	membrane; integral component of membrane; cell surface; plasma membrane; ruffle	-0.640271	4.78694e-08	6.44416e-05
ENSMUSG00000071076	254	1154	265	158	147	306	143	255.575	1150.96	274.07	149.777	148.112	285.271	149.062	153.223	690.023	164.31	89.7946	88.7964	171.026	89.3659	1668	8	70698949	70700616	Jund	protein_coding	jun D proto-oncogene	regulation of transcription, DNA-templated; regulation of transcription by RNA polymerase II; positive regulation of transcription by RNA polymerase II; negative regulation of transcription by RNA polymerase II; response to drug; transcription by RNA polymerase II; response to lipopolysaccharide; cellular response to calcium ion; regulation of cell cycle; cellular response to hormone stimulus; po…	DNA binding; DNA-binding transcription factor activity; protein binding; DNA-binding transcription factor activity, RNA polymerase II-specific; transcription factor binding; RNA polymerase II proximal promoter sequence-specific DNA binding; sequence-specific DNA binding; double-stranded DNA binding; transcription regulatory region DNA binding; enzyme binding; DNA-binding transcription activator a…	nucleus; protein-containing complex; nucleoplasm; nuclear chromatin; transcription factor complex; protein-DNA complex; transcription factor AP-1 complex	-0.639242	1.68784e-05	0.00986063
ENSMUSG00000023067	2191	2432	2058	1640	1226	1189	1141	2204.59	2425.59	2128.43	1554.65	1235.28	1108.45	1189.37	1881.05	2069.62	1816.07	1326.49	1053.99	945.78	1014.82	1172	17	29090976	29100727	Cdkn1a	protein_coding	cyclin-dependent kinase inhibitor 1A (P21)	cell cycle arrest; regulation of mitotic cell cycle; signal transduction by p53 class mediator; phosphorylation; positive regulation of B cell proliferation; G1/S transition of mitotic cell cycle; negative regulation of gene expression; negative regulation of G1/S transition of mitotic cell cycle; cell cycle; positive regulation of protein kinase activity; negative regulation of cyclin-dependent …	cyclin-dependent protein serine/threonine kinase inhibitor activity; metal ion binding; protein binding; kinase activity; cyclin binding; protein-containing complex binding; protein kinase binding; ubiquitin protein ligase binding; protein kinase inhibitor activity; cyclin-dependent protein kinase activating kinase activity	nucleus; nucleoplasm; nuclear body; protein-containing complex; perinuclear region of cytoplasm; cytosol; cytoplasm; nucleolus; cyclin-dependent protein kinase holoenzyme complex; PCNA-p21 complex	-0.600809	1.16597e-08	2.10594e-05
ENSMUSG00000065037	127	549	271	106	136	125	120	127.788	547.553	280.275	100.484	137.029	116.532	125.087	386.066	1654.24	846.752	303.576	413.986	352.061	377.907	331	9	78175303	78175633	Rn7sk	misc_RNA	RNA, 7SK, nuclear				-0.590666	0.000138027	0.0398944
ENSMUSG00000030498	874	681	1112	697	526	470	612	879.421	679.205	1150.06	660.727	529.981	438.161	637.945	473.571	365.754	619.31	355.803	285.396	235.951	343.535	1857	7	51862015	51994975	Gas2	protein_coding	growth arrest specific 2	apoptotic process; cell cycle; regulation of cell shape; ovulation; regulation of Notch signaling pathway; basement membrane organization; cell cycle arrest; initiation of primordial ovarian follicle growth; antral ovarian follicle growth	protein binding; microtubule binding	cytoskeleton; membrane; cytoplasm	-0.578168	4.76001e-10	1.43924e-06
ENSMUSG00000067847	331	1748	461	248	248	603	208	333.053	1743.39	476.778	235.094	249.877	562.151	216.818	717.014	3753.27	1026.43	506.122	537.948	1210.23	466.777	464.5	2	156144039	156145797	Romo1	protein_coding	reactive oxygen species modulator 1	defense response to bacterium; defense response to Gram-positive bacterium; defense response to Gram-negative bacterium; positive regulation of cell population proliferation; killing of cells of other organism; antimicrobial humoral immune response mediated by antimicrobial peptide; cytolysis in other organism; replicative cell aging; protein import into mitochondrial matrix; cellular response to…		membrane; integral component of membrane; mitochondrion; mitochondrial inner membrane; TIM23 mitochondrial import inner membrane translocase complex	-0.571711	0.000111306	0.0252409
ENSMUSG00000031169	997	1173	1952	978	676	634	1099	1003.18	1169.91	2018.81	927.103	681.116	591.051	1145.59	541.092	631.018	1088.89	500.056	367.376	318.798	617.902	1854	X	8193848	8206525	Porcn	protein_coding	porcupine O-acyltransferase	Wnt signaling pathway; canonical Wnt signaling pathway; glycoprotein metabolic process; protein lipidation; regulation of postsynaptic membrane neurotransmitter receptor levels; protein palmitoleylation	transferase activity; protein binding; Wnt-protein binding; transferase activity, transferring acyl groups; palmitoleoyltransferase activity; O-acyltransferase activity	membrane; integral component of membrane; endoplasmic reticulum; endoplasmic reticulum membrane; glutamatergic synapse; integral component of endoplasmic reticulum membrane; AMPA glutamate receptor complex	-0.562708	5.10915e-09	1.56544e-05
ENSMUSG00000073802	352	652	836	339	317	295	257	354.183	650.281	864.612	321.358	319.399	275.016	267.895	254.808	467.828	622.023	231.193	229.783	197.853	192.73	1390	4	89306299	89311039	Cdkn2b	protein_coding	cyclin dependent kinase inhibitor 2B	phosphorylation; negative regulation of G1/S transition of mitotic cell cycle; cell cycle; negative regulation of epithelial cell proliferation; negative regulation of cyclin-dependent protein serine/threonine kinase activity; negative regulation of glial cell proliferation; negative regulation of cell population proliferation; positive regulation of transforming growth factor beta receptor signa…	protein binding; kinase activity; protein kinase binding; cyclin-dependent protein serine/threonine kinase inhibitor activity	nucleus; cytoplasm	-0.5576	2.39331e-05	0.0131431
ENSMUSG00000066975	360	420	365	237	149	98	124	362.233	418.893	377.492	224.666	150.128	91.3612	129.257	480.415	555.561	500.653	297.966	199.108	121.169	171.428	754	5	112246493	112252518	Cryba4	protein_coding	crystallin, beta A4	camera-type eye development; lens development in camera-type eye; visual perception	structural constituent of eye lens		-0.555302	1.58943e-06	0.00273254
ENSMUSG00000034161	182	235	189	110	105	116	98	183.129	234.38	195.469	104.275	105.795	108.142	102.155	120.4	154.096	128.513	68.5571	69.556	71.0992	67.1628	1521	15	76457452	76459458	Scx	protein_coding	scleraxis	multicellular organism development; positive regulation of transcription by RNA polymerase II; transcription, DNA-templated; skeletal muscle cell differentiation; cell differentiation; positive regulation of transcription, DNA-templated; negative regulation of transcription, DNA-templated; positive regulation of gene expression; negative regulation of apoptotic process; embryonic skeletal system …	protein dimerization activity; DNA binding; protein heterodimerization activity; protein binding; E-box binding; sequence-specific DNA binding; DNA-binding transcription activator activity, RNA polymerase II-specific; bHLH transcription factor binding; RNA polymerase II distal enhancer sequence-specific DNA binding	nucleus; transcription factor complex	-0.552126	5.08013e-06	0.00214327
ENSMUSG00000053560	313	854	377	234	252	340	209	314.941	851.749	389.903	221.822	253.907	316.968	217.86	206.654	558.89	255.842	145.553	166.606	207.984	142.953	1524	8	84661331	84662854	Ier2	protein_coding	immediate early response 2	positive regulation of transcription by RNA polymerase II; neuron differentiation; cell motility; response to fibroblast growth factor	DNA binding; DNA-binding transcription activator activity, RNA polymerase II-specific; RNA polymerase II regulatory region sequence-specific DNA binding	nucleus; nucleoplasm; cytoplasm	-0.545661	4.16183e-06	0.00251153
ENSMUSG00000042015	6507	4561	5743	4843	3039	3117	4310	6547.36	4548.98	5939.55	4590.96	3062	2905.85	4492.72	2860.36	1987.32	2594.82	2005.66	1337.7	1269.48	1962.74	2289	13	94976344	95023314	Wdr41	protein_coding	WD repeat domain 41	regulation of autophagy; autophagy	protein binding; Rab guanyl-nucleotide exchange factor activity	membrane; integral component of membrane; cytoplasm; guanyl-nucleotide exchange factor complex; Atg1/ULK1 kinase complex	-0.534914	1.86625e-08	2.29318e-05
ENSMUSG00000023008	3419	3072	3728	3017	1587	1659	1822	3440.21	3063.9	3855.59	2859.99	1599.01	1546.62	1899.24	831.57	740.61	931.977	691.32	386.514	373.849	459.087	4137	15	99317225	99370482	Fmnl3	protein_coding	formin-like 3	cytoskeleton organization; regulation of cell shape; actin cytoskeleton organization; cellular component organization; cell migration; multicellular organism development; cortical actin cytoskeleton organization; angiogenesis	actin binding; Rho GTPase binding; protein binding; GTPase activating protein binding	membrane; plasma membrane; Golgi apparatus; cytosol; cytoplasm; intracellular membrane-bounded organelle	-0.528968	2.06471e-06	0.00162857
ENSMUSG00000018821	908	1992	1030	785	569	878	497	913.632	1986.75	1065.25	744.147	573.306	818.522	518.07	1139.9	2478.79	1329.07	928.443	715.291	1021.24	646.375	801.5	19	42123273	42129059	Avpi1	protein_coding	arginine vasopressin-induced 1	activation of MAPK activity; cell cycle			-0.527905	2.43112e-05	0.00736946
ENSMUSG00000025813	714	716	1146	703	389	345	429	718.428	714.112	1185.22	666.415	391.944	321.629	447.187	582.195	578.697	960.471	540.044	317.621	260.639	362.388	1234	7	81600481	81707527	Homer2	protein_coding	homer scaffolding protein 2	positive regulation of signal transduction; sensory perception of sound; regulation of G protein-coupled receptor signaling pathway; G protein-coupled glutamate receptor signaling pathway; calcium-mediated signaling using intracellular calcium source; negative regulation of interleukin-2 production; behavioral response to cocaine; negative regulation of calcineurin-NFAT signaling cascade; regulat…	protein binding; actin binding; protein homodimerization activity; protein heterodimerization activity; protein domain specific binding; glutamate receptor binding; GKAP/Homer scaffold activity; G protein-coupled glutamate receptor binding	membrane; plasma membrane; cytoplasm; cell junction; synapse; postsynaptic membrane; cell projection; apical part of cell; neuron projection; postsynaptic density; glutamatergic synapse; dendrite; neuronal cell body; stereocilium; stereocilium tip	-0.521304	9.417e-06	0.00433692
ENSMUSG00000003477	1103	587	357	480	518	541	253	1109.84	585.453	369.218	455.02	521.92	504.351	263.726	1112.07	586.626	369.958	455.932	522.966	505.362	264.254	998	6	55170626	55175043	Inmt	protein_coding	indolethylamine N-methyltransferase	methylation; amine metabolic process; response to toxic substance	methyltransferase activity; transferase activity; thioether S-methyltransferase activity; amine N-methyltransferase activity; dimethyl selenide methyltransferase activity; S-adenosyl-L-methionine:beta-alanine N-methyltransferase activity	cytosol; cytoplasm	-0.508218	1.86914e-07	0.000130037
ENSMUSG00000043903	548	351	169	252	119	138	105	551.399	350.075	174.784	238.886	119.901	128.652	109.451	69.5552	44.1595	22.0478	30.1338	15.1246	16.2285	13.8065	7927.5	8	122258620	122272650	Zfp469	protein_coding	zinc finger protein 469		nucleic acid binding		-0.504993	7.25114e-06	0.00485616
ENSMUSG00000097113	183	129	134	101	57	63	78	184.135	128.66	138.586	95.7438	57.4314	58.7322	81.3067	405.138	283.08	304.92	210.657	126.362	129.224	178.893	454.5	1	136670769	136690804	Gm19705	lncRNA	predicted gene, 19705				-0.495817	1.10895e-05	0.0125533
ENSMUSG00000099375	312	171	537	304	128	100	221	313.935	170.549	555.379	288.179	128.969	93.2257	230.369	147.111	79.92	260.252	135.042	60.4352	43.6859	107.952	2134	1	101892958	101895091	Gm28187	lncRNA	predicted gene 28187				-0.481855	1.1181e-05	0.0125533
ENSMUSG00000051319	401	1020	541	325	363	500	276	403.487	1017.31	559.516	308.086	365.747	466.129	287.701	504.359	1271.64	699.395	385.108	457.184	582.661	359.626	800	2	127791388	127792488	Mtln	protein_coding	mitoregulin	positive regulation of protein complex assembly; positive regulation of mitochondrial membrane potential; positive regulation of sequestering of calcium ion		membrane; integral component of membrane; mitochondrion; mitochondrial inner membrane; integral component of mitochondrial inner membrane	-0.481263	1.16702e-05	0.00347957
ENSMUSG00000109127	132	123	382	86	48	65	36	132.819	122.676	395.074	81.5244	48.3633	60.5967	37.5262	90.4452	83.5381	269.032	55.5154	32.9338	41.2644	25.5541	1468.5	8	8044577	8484730	Gm31135	lncRNA	predicted gene, 31135				-0.479395	3.39182e-05	0.0172468
ENSMUSG00000023046	2243	3859	2459	1766	1864	2241	1067	2256.91	3848.83	2543.16	1674.09	1878.11	2089.19	1112.23	2029.6	3461.18	2287.01	1505.48	1688.94	1878.77	1000.21	1112	15	102144362	102149511	Igfbp6	protein_coding	insulin-like growth factor binding protein 6	regulation of insulin-like growth factor receptor signaling pathway	insulin-like growth factor binding; insulin-like growth factor I binding; extracellular matrix structural constituent; growth factor binding; fibronectin binding; insulin-like growth factor II binding	extracellular region; extracellular space; Golgi apparatus; cytoplasm; collagen-containing extracellular matrix; insulin-like growth factor binary complex	-0.476906	2.05153e-05	0.00506755
ENSMUSG00000032717	481	1194	558	412	399	489	340	483.983	1190.85	577.098	390.559	402.02	455.874	354.414	564.741	1389.56	673.393	455.728	469.101	531.942	413.552	857	17	47815328	47834691	Mdfi	protein_coding	MyoD family inhibitor	multicellular organism development; cell differentiation; embryonic skeletal system morphogenesis; trophoblast giant cell differentiation	protein binding; identical protein binding; transcription factor binding	nucleus; cytoplasm	-0.47261	7.85009e-05	0.020658
ENSMUSG00000020388	1903	3113	1858	1627	1279	1321	1265	1914.8	3104.79	1921.59	1542.33	1288.68	1231.51	1318.63	1990.44	3227.44	1997.49	1603.25	1339.58	1280.16	1370.72	962	11	54054928	54069014	Pdlim4	protein_coding	PDZ and LIM domain 4	actin cytoskeleton organization; positive regulation of stress fiber assembly; heart development; muscle structure development; actin cytoskeleton reorganization; excitatory chemical synaptic transmission	protein binding; metal ion binding; protein homodimerization activity; protein phosphatase binding; muscle alpha-actinin binding; alpha-actinin binding; actinin binding; actin binding	membrane; nucleus; perinuclear region of cytoplasm; cytoplasm; cell junction; synapse; postsynaptic membrane; cytoskeleton; cell projection; lamellipodium; endosome; Z disc; actin cytoskeleton; cell-cell adherens junction; dendritic spine; early endosome membrane; neuron projection; stress fiber; filamentous actin; recycling endosome membrane; early endosome lumen; recycling endosome lumen	-0.466006	6.53225e-05	0.0206894
ENSMUSG00000031217	1931	3102	2458	1919	1389	1356	1412	1942.98	3093.82	2542.12	1819.13	1399.51	1264.14	1471.86	955.954	1522.18	1250.74	895.022	688.567	621.964	724.162	2032.5	X	99136130	99148991	Efnb1	protein_coding	ephrin B1	ephrin receptor signaling pathway; multicellular organism development; cell differentiation; nervous system development; axon guidance; presynapse assembly; neural crest cell migration; T cell costimulation; embryonic pattern specification; positive regulation of T cell proliferation	ephrin receptor binding; protein binding	membrane; integral component of membrane; plasma membrane; nucleus; cytoplasm; synapse; membrane raft; glutamatergic synapse; integral component of presynaptic membrane	-0.46244	7.87121e-05	0.0206372
ENSMUSG00000004317	3107	1906	2363	2446	1539	1370	1753	3126.27	1900.98	2443.87	2318.71	1550.65	1277.19	1827.32	1024.34	622.862	800.745	759.733	508.076	418.477	598.728	3052	X	7153810	7319358	Clcn5	protein_coding	chloride channel, voltage-sensitive 5	transmembrane transport; chloride transport; ion transport; chloride transmembrane transport; proton transmembrane transport; endocytosis	voltage-gated chloride channel activity; nucleotide binding; ATP binding; identical protein binding; antiporter activity; chloride channel activity; solute:proton antiporter activity; chloride ion binding	membrane; integral component of membrane; Golgi membrane; Golgi apparatus; plasma membrane; cytosol; integral component of plasma membrane; apical part of cell; endosome; early endosome; endosome membrane	-0.459555	2.06681e-06	0.00109764
ENSMUSG00000045763	769	846	548	562	504	486	366	773.77	843.77	566.755	532.753	507.814	453.077	381.516	697.718	760.838	511.051	480.39	457.903	408.546	344.018	1109	15	25363277	25413764	Basp1	protein_coding	brain abundant, membrane attached signal protein 1	negative regulation of transcription, DNA-templated; glomerular visceral epithelial cell differentiation	transcription regulatory region DNA binding; protein binding; transcription corepressor activity; protein domain specific binding	membrane; plasma membrane; nucleus; cytoplasm; growth cone; cell projection; cell junction; nuclear speck; COP9 signalosome	-0.435387	5.63275e-05	0.0176299
ENSMUSG00000066687	369	334	495	325	233	252	276	371.289	333.12	511.941	308.086	234.763	234.929	287.701	97.4639	87.4444	134.385	80.8732	61.6258	61.6692	75.5219	3809.5	9	48654297	48836222	Zbtb16	protein_coding	zinc finger and BTB domain containing 16	positive regulation of transcription, DNA-templated; negative regulation of transcription by RNA polymerase II; negative regulation of transcription, DNA-templated; hemopoiesis; anterior/posterior pattern specification; negative regulation of cell population proliferation; positive regulation of apoptotic process; regulation of transcription, DNA-templated; skeletal system development; positive r…	protein binding; nucleic acid binding; identical protein binding; protein homodimerization activity; DNA binding; protein domain specific binding; double-stranded DNA binding; DNA-binding transcription factor activity; protein C-terminus binding; DNA-binding transcription repressor activity, RNA polymerase II-specific; RNA polymerase II distal enhancer sequence-specific DNA binding	nucleus; nuclear body; protein-containing complex; cytosol; plasma membrane; nuclear speck; PML body; transcriptional repressor complex	-0.434144	6.15306e-05	0.0192459
ENSMUSG00000068335	939	1345	818	784	634	658	578	944.824	1341.45	845.996	743.199	638.798	613.425	602.504	522.869	742.365	468.177	411.289	353.513	339.472	333.428	1807	6	83030934	83033471	Dok1	protein_coding	docking protein 1	intracellular signal transduction; Ras protein signal transduction; negative regulation of MAPK cascade; transmembrane receptor protein tyrosine kinase signaling pathway; macrophage colony-stimulating factor signaling pathway	protein binding	nucleus; cytosol; cytoplasm	-0.422992	0.000220147	0.0401322
ENSMUSG00000001270	1729	4997	1911	1431	1625	2495	1110	1739.72	4983.83	1976.4	1356.53	1637.3	2325.98	1157.06	1846.84	5290.69	2098.09	1440.05	1738.11	2469.2	1228.3	942	12	111669361	111672338	Ckb	protein_coding	creatine kinase, brain	phosphorylation; phosphocreatine biosynthetic process; cellular chloride ion homeostasis; brain development; cerebellum development	catalytic activity; transferase activity, transferring phosphorus-containing groups; kinase activity; transferase activity; protein binding; nucleotide binding; ATP binding; ubiquitin protein ligase binding; creatine kinase activity	extracellular space; nucleus; cytosol; cytoplasm; mitochondrion; dendrite; neuronal cell body; myelin sheath	-0.41595	1.17989e-06	0.00109764
ENSMUSG00000073489	1499	944	1156	1212	853	689	705	1508.3	941.511	1195.56	1148.93	859.455	642.325	734.888	762.729	476.112	604.584	580.999	434.617	324.817	371.625	1977.5	1	173747293	173766943	Ifi204	protein_coding	interferon activated gene 204	activation of innate immune response; cellular response to interferon-beta; multicellular organism development; response to bacterium; negative regulation of transcription by RNA polymerase II; regulation of transcription by RNA polymerase II; inner ear development; intrinsic apoptotic signaling pathway in response to DNA damage by p53 class mediator; positive regulation of interleukin-1 beta pro…	protein binding; identical protein binding; RNA polymerase II proximal promoter sequence-specific DNA binding; transcription coregulator activity; transcription factor binding; double-stranded DNA binding; DNA-binding transcription repressor activity, RNA polymerase II-specific	nucleus; nucleoplasm; cytosol; cytoplasm; nucleolus; nuclear speck; nuclear inclusion body	-0.406548	6.91623e-05	0.0198693
ENSMUSG00000037617	1616	1005	1254	1303	850	914	924	1626.02	1002.35	1296.92	1235.19	856.433	852.083	963.172	523.51	322.714	417.553	397.679	275.735	274.335	310.1	3106	15	36178099	36235621	Spag1	protein_coding	sperm associated antigen 1	single fertilization; axonemal dynein complex assembly	protein binding; hydrolase activity; nucleotide binding; GTP binding	cytosol; cytoplasm	-0.401052	1.3187e-05	0.00506755
ENSMUSG00000052125	319	125	121	168	66	62	77	320.979	124.67	125.141	159.257	66.4995	57.8	80.2643	294.611	114.429	114.861	146.174	61.0367	53.0518	73.6708	1089.5	12	33111711	33147597	F730043M19Rik	lncRNA	RIKEN cDNA F730043M19 gene				-0.398643	6.79363e-05	0.0397601
ENSMUSG00000085354	1250	1132	1660	801	938	1003	1016	1257.75	1129.02	1716.81	759.315	945.099	935.054	1059.07	1380.63	1239.31	1884.54	833.496	1037.43	1026.4	1162.54	911	7	139957005	139958039	Gm2044	lncRNA	predicted gene 2044				-0.395864	0.000302492	0.0482076
ENSMUSG00000047821	543	377	396	388	309	329	305	546.368	376.006	409.553	367.808	311.338	306.713	317.93	283.239	194.923	212.314	190.673	161.399	159.001	164.816	1929	11	62820231	62850808	Trim16	protein_coding	tripartite motif-containing 16	positive regulation of transcription, DNA-templated; positive regulation of interleukin-1 beta secretion; histone H3 acetylation; histone H4 acetylation; positive regulation of keratinocyte differentiation; response to growth hormone; positive regulation of retinoic acid receptor signaling pathway	zinc ion binding; protein binding; transferase activity; metal ion binding; DNA binding; interleukin-1 binding; NACHT domain binding	cytosol; cytoplasm; plasma membrane; PML body	-0.388662	5.31416e-05	0.020658
ENSMUSG00000038296	748	811	636	608	512	518	485	752.639	808.862	657.767	576.359	515.875	482.909	505.561	294.864	316.89	257.695	225.802	202.106	189.191	198.065	2552.5	7	111471661	111779977	Galnt18	protein_coding	polypeptide N-acetylgalactosaminyltransferase 18	protein glycosylation; protein O-linked glycosylation	transferase activity; transferase activity, transferring glycosyl groups; metal ion binding; polypeptide N-acetylgalactosaminyltransferase activity; carbohydrate binding	membrane; integral component of membrane; Golgi membrane; Golgi apparatus	-0.379863	0.000193588	0.0380197
ENSMUSG00000001131	6427	5258	9639	5309	2691	1680	3924	6466.86	5244.14	9968.89	5032.71	2711.36	1566.19	4090.35	7537.14	6112.05	11618.8	5865.63	3160.1	1825.4	4767.31	858	X	20870166	20874735	Timp1	protein_coding	tissue inhibitor of metalloproteinase 1	signal transduction; negative regulation of endopeptidase activity; negative regulation of apoptotic process; positive regulation of cell population proliferation; negative regulation of peptidase activity; negative regulation of membrane protein ectodomain proteolysis; negative regulation of catalytic activity; regulation of integrin-mediated signaling pathway; response to organic substance; con…	protein binding; metalloendopeptidase inhibitor activity; metal ion binding; cytokine activity; growth factor activity; zinc ion binding; protease binding; peptidase inhibitor activity; enzyme inhibitor activity	extracellular space; extracellular region; extracellular matrix; basement membrane	-0.373996	0.000284315	0.0339311
ENSMUSG00000042363	4174	3310	3694	3692	2698	2619	2727	4199.89	3301.27	3820.43	3499.86	2718.42	2441.58	2842.61	6017.03	4729.62	5473.39	5014.13	3894.58	3497.97	4072.5	698	11	20823576	20831056	Lgalsl	protein_coding	lectin, galactoside binding-like		carbohydrate binding	cytoplasm; collagen-containing extracellular matrix	-0.373647	2.38537e-05	0.0066615
ENSMUSG00000104960	1058	1966	1001	728	972	1196	692	1064.56	1960.82	1035.26	690.114	979.356	1114.98	721.337	2016.22	3713.67	1960.72	1307.03	1854.84	2111.7	1366.17	528	3	123507552	123508404	Snhg8	lncRNA	small nucleolar RNA host gene 8				-0.369798	9.02289e-05	0.020658
ENSMUSG00000031626	8085	5861	6469	7368	4533	4384	4649	8135.15	5845.55	6690.4	6984.56	4567.3	4087.02	4846.09	5461.66	3924.5	4491.71	4689.2	3066.33	2743.88	3253.5	1489.5	8	45507788	45827906	Sorbs2	protein_coding	sorbin and SH3 domain containing 2	actin filament organization; Notch signaling pathway; cell growth involved in cardiac muscle cell development; acetylcholine receptor signaling pathway; regulation of skeletal muscle acetylcholine-gated channel clustering	protein binding; nucleic acid binding; protein domain specific binding	membrane; plasma membrane; nucleoplasm; cytoplasm; cell junction; cytoskeleton; cell projection; postsynaptic density; focal adhesion; synapse; dendrite; perinuclear region of cytoplasm; neuronal cell body; apical plasma membrane; lamellipodium; Z disc	-0.364573	0.000229243	0.0293727
ENSMUSG00000025950	54953	41605	50862	51576	34575	30332	38716	55293.8	41495.3	52602.7	48891.9	34836.7	28277.2	40357.3	73140	54888	69580.4	64671.8	46080.2	37403.7	53382.7	756	1	65158616	65186500	Idh1	protein_coding	isocitrate dehydrogenase 1 (NADP+), soluble	oxidation-reduction process; isocitrate metabolic process; tricarboxylic acid cycle; response to oxidative stress; response to organic cyclic compound; glutathione metabolic process; 2-oxoglutarate metabolic process; response to steroid hormone; regulation of phospholipid catabolic process; regulation of phospholipid biosynthetic process; glyoxylate cycle; NADP metabolic process; female gonad dev…	magnesium ion binding; NAD binding; oxidoreductase activity, acting on the CH-OH group of donors, NAD or NADP as acceptor; isocitrate dehydrogenase (NADP+) activity; metal ion binding; identical protein binding; protein homodimerization activity; oxidoreductase activity; signaling receptor binding; NADP binding; isocitrate dehydrogenase activity	cytosol; cytoplasm; mitochondrion; peroxisome	-0.36436	0.000102385	0.0172468
ENSMUSG00000056174	816	935	779	638	632	655	594	821.061	932.535	805.661	604.797	636.783	610.629	619.182	351.256	398.946	344.668	258.737	272.42	261.231	264.891	2337.5	4	126286793	126314330	Col8a2	protein_coding	collagen, type VIII, alpha 2	camera-type eye morphogenesis; cell adhesion; extracellular matrix organization; epithelial cell proliferation; angiogenesis	protein binding; extracellular matrix structural constituent	extracellular space; extracellular region; extracellular matrix; collagen trimer; basement membrane	-0.363527	5.74212e-05	0.0176299
ENSMUSG00000064368	3606	2097	1902	1935	2214	1714	1854	3628.37	2091.47	1967.1	1834.3	2230.76	1597.89	1932.6	6991.07	4029.81	3790.17	3534.3	4298.18	3078.78	3723.7	519	MT	13552	14070	mt-Nd6	protein_coding	mitochondrially encoded NADH dehydrogenase 6	oxidation-reduction process; response to nicotine; response to cocaine; response to hydrogen peroxide	NADH dehydrogenase (ubiquinone) activity; oxidoreductase activity	membrane; integral component of membrane; mitochondrion; respirasome; mitochondrial membrane	-0.35849	0.000267296	0.0330128
ENSMUSG00000021065	5691	4051	3697	4684	3321	3099	3038	5726.3	4040.32	3823.53	4440.24	3346.13	2889.07	3166.79	2070.99	1461.24	1382.83	1605.87	1210.17	1044.87	1145.31	2765	12	77238125	77476338	Fut8	protein_coding	fucosyltransferase 8	protein glycosylation in Golgi; regulation of gene expression; cell migration; protein glycosylation; transforming growth factor beta receptor signaling pathway; protein N-linked glycosylation; integrin-mediated signaling pathway; N-glycan processing; respiratory gaseous exchange; protein N-linked glycosylation via asparagine; regulation of cellular response to oxidative stress; N-glycan fucosyla…	protein binding; glycoprotein 6-alpha-L-fucosyltransferase activity; transferase activity; transferase activity, transferring glycosyl groups; SH3 domain binding; alpha-(1->6)-fucosyltransferase activity	integral component of membrane; Golgi cisterna membrane; membrane; Golgi apparatus; cytosol	-0.347023	0.000260225	0.0325175
ENSMUSG00000070462	835	1365	867	681	719	908	598	840.179	1361.4	896.673	645.56	724.441	846.49	623.352	189.528	307.106	202.272	145.626	163.42	190.952	140.616	4433	7	83879873	83884305	Tlnrd1	protein_coding	talin rod domain containing 1		actin binding	stress fiber	-0.345916	8.87874e-05	0.0293727
ENSMUSG00000028063	2606	4979	2470	2215	2470	2851	1663	2622.16	4965.87	2554.54	2099.73	2488.69	2657.87	1733.5	1707.14	3232.99	1663.11	1367.01	1620.24	1730.38	1128.58	1536	3	88480147	88509956	Lmna	protein_coding	lamin A	positive regulation of gene expression; cellular protein localization; muscle organ development; negative regulation of cell population proliferation; nuclear envelope organization; regulation of protein stability; protein import into nucleus; nucleus organization; negative regulation of extrinsic apoptotic signaling pathway; regulation of telomere maintenance; positive regulation of osteoblast d…	protein binding; identical protein binding; protein phosphatase 1 binding; structural molecule activity	perinuclear region of cytoplasm; nucleus; nucleoplasm; nuclear membrane; intermediate filament; nuclear envelope; nuclear matrix; nuclear lamina; lamin filament	-0.341112	0.000117748	0.020658
ENSMUSG00000003380	2067	4021	2193	1693	2014	2488	1497	2079.82	4010.4	2268.06	1604.89	2029.24	2319.46	1560.46	3519.15	6785.79	3837.66	2715.56	3433.57	3924.63	2640.38	591	7	24969752	24972754	Rabac1	protein_coding	Rab acceptor 1 (prenylated)		identical protein binding; protein C-terminus binding; protein binding; proline-rich region binding	membrane; integral component of membrane; Golgi apparatus; plasma membrane; cytoplasm; cell junction; synapse; cytoplasmic vesicle; synaptic vesicle	-0.326586	1.3022e-05	0.0042465
ENSMUSG00000020108	1896	3040	2752	1844	1805	2154	1672	1907.76	3031.99	2846.19	1748.04	1818.66	2008.08	1742.88	1087.04	1727.63	1621.76	996.032	1036.27	1144.21	993.096	1755	10	59949669	59951834	Ddit4	protein_coding	DNA-damage-inducible transcript 4	negative regulation of signal transduction; neuron migration; defense response to virus; apoptotic process; brain development; response to hypoxia; neuron differentiation; reactive oxygen species metabolic process; cell population proliferation; negative regulation of TOR signaling; positive regulation of neuron death; cellular response to dexamethasone stimulus; negative regulation of peptidyl-s…	14-3-3 protein binding	cytoplasm; cytosol; mitochondrion	-0.320767	0.000171792	0.0243293
ENSMUSG00000039001	6263	9832	5433	4387	5254	6764	4435	6301.85	9806.08	5618.94	4158.69	5293.76	6305.79	4623.02	15314.3	23830.1	13654.8	10106.2	12864.5	15323.9	11234.5	411.5	2	180257377	180258445	Rps21	protein_coding	ribosomal protein S21	translation; cytoplasmic translation; endonucleolytic cleavage in ITS1 to separate SSU-rRNA from 5.8S rRNA and LSU-rRNA from tricistronic rRNA transcript (SSU-rRNA, 5.8S rRNA, LSU-rRNA); endonucleolytic cleavage to generate mature 3'-end of SSU-rRNA from (SSU-rRNA, 5.8S rRNA, LSU-rRNA)	structural constituent of ribosome; ribosome binding; protein N-terminus binding	intracellular; ribosome; cytoplasm; synapse; endoplasmic reticulum; cytosol; rough endoplasmic reticulum; polysomal ribosome; cytosolic small ribosomal subunit	-0.319787	0.000174691	0.020658
ENSMUSG00000027447	4917	10062	5288	4395	4515	5548	4075	4947.5	10035.5	5468.98	4166.28	4549.17	5172.16	4247.76	6527.04	13239.4	7215.02	5496.41	6001.54	6823.44	5603.9	758	2	148871722	148875692	Cst3	protein_coding	cystatin C	negative regulation of endopeptidase activity; negative regulation of cell death; response to oxidative stress; defense response; positive regulation of cell population proliferation; negative regulation of peptidase activity; positive regulation of DNA replication; supramolecular fiber organization; negative regulation of proteolysis; regulation of programmed cell death; negative regulation of e…	cysteine-type endopeptidase inhibitor activity; identical protein binding; peptidase inhibitor activity; amyloid-beta binding; protease binding; endopeptidase inhibitor activity	extracellular space; Golgi apparatus; perinuclear region of cytoplasm; cytoplasm; plasma membrane; extracellular region; endoplasmic reticulum; nuclear membrane; axon; contractile fiber; neuronal cell body; basement membrane; collagen-containing extracellular matrix; lysosome; cell projection; vesicle; multivesicular body	-0.31825	0.00030564	0.0290488
ENSMUSG00000002980	4626	5976	3938	3982	3726	4541	2922	4654.69	5960.25	4072.78	3774.77	3754.2	4233.38	3045.88	5767.9	7385.68	5046.81	4677.53	4652.04	5245.83	3774.32	807	7	19756131	19771016	Bcam	protein_coding	basal cell adhesion molecule	cell adhesion; cell-matrix adhesion	protein C-terminus binding; laminin binding; laminin receptor activity	membrane; integral component of membrane; cell surface; plasma membrane; integral component of plasma membrane	-0.299712	0.000105332	0.0198693
ENSMUSG00000055653	2665	1694	1839	2064	1810	1806	1687	2681.53	1689.53	1901.94	1956.59	1823.7	1683.66	1758.52	1309.34	824.968	928.681	955.364	890.477	822.098	858.652	2048	X	52272426	52613950	Gpc3	protein_coding	glypican 3	regulation of signal transduction; negative regulation of peptidase activity; response to bacterium; kidney development; negative regulation of epithelial cell proliferation; negative regulation of cell population proliferation; coronary vasculature development; positive regulation of glucose import; positive regulation of protein catabolic process; cell migration; embryonic hindlimb morphogenesi…	protein binding; peptidase inhibitor activity; peptidyl-dipeptidase inhibitor activity	anchored component of plasma membrane; collagen-containing extracellular matrix; membrane; plasma membrane; extracellular region; integral component of plasma membrane; anchored component of membrane; cell surface; lysosome; Golgi lumen	-0.267969	8.00392e-05	0.020658
ENSMUSG00000026626	3234	2928	2761	2739	2514	2727	2278	3254.06	2920.28	2855.5	2596.46	2533.03	2542.27	2374.57	4382.57	3933.04	3845.78	3496.91	3411.48	3423.93	3198.08	742.5	1	191351975	191403272	Ppp2r5a	protein_coding	protein phosphatase 2, regulatory subunit B', alpha	signal transduction; regulation of phosphoprotein phosphatase activity; protein dephosphorylation; positive regulation of protein dephosphorylation; negative regulation of protein localization to plasma membrane; regulation of protein autophosphorylation; negative regulation of lipid kinase activity	protein phosphatase regulator activity; protein binding; kinase binding; phosphoprotein phosphatase activity; protein phosphatase activator activity	protein phosphatase type 2A complex; nucleus; cytosol; cytoplasm; chromosome; membrane; chromosome, centromeric region; Z disc; centrosome; M band	-0.259981	0.000104145	0.0245372
ENSMUSG00000087235	1	1067	1	3	755	994	2	1.0062	1064.19	1.03422	2.84388	760.714	926.664	2.08479	0.602156	636.856	0.618926	1.7019	455.245	554.556	1.24763	1671	X	152432477	152434676	Gm4750	transcribed_processed_pseudogene	predicted gene 4750				0.0172539	0.00010818	0.0248425
ENSMUSG00000039911	6666	10119	10352	9559	9728	10662	11007	6707.35	10092.3	10706.3	9061.53	9801.62	9939.73	11473.6	12727.4	19150.5	20315.6	17194.6	18598.9	18861	21771.6	527	4	149896283	149955043	Spsb1	protein_coding	splA/ryanodine receptor domain and SOCS box containing 1	ubiquitin-dependent protein catabolic process; proteasome-mediated ubiquitin-dependent protein catabolic process; protein ubiquitination	protein binding; protein binding, bridging involved in substrate recognition for ubiquitination	cytosol; cytoplasm; SCF ubiquitin ligase complex	0.239812	0.000134654	0.0200777
ENSMUSG00000050931	3036	3531	2311	3618	3825	4169	2911	3054.83	3521.69	2390.09	3429.71	3853.95	3886.58	3034.41	4788.14	5519.89	3746.23	5375.73	6040.67	6091.82	4756.13	638	3	131318985	131491411	Sgms2	protein_coding	sphingomyelin synthase 2	phosphorylation; lipid metabolic process; sphingolipid metabolic process; sphingolipid biosynthetic process; ceramide biosynthetic process; sphingomyelin biosynthetic process; ceramide phosphoethanolamine biosynthetic process	transferase activity; kinase activity; ceramide phosphoethanolamine synthase activity; sphingomyelin synthase activity; ceramide cholinephosphotransferase activity	membrane; integral component of membrane; Golgi membrane; Golgi apparatus; plasma membrane; integral component of plasma membrane; integral component of Golgi membrane; integral component of endoplasmic reticulum membrane	0.260458	0.000279453	0.0349823
ENSMUSG00000038205	2867	3784	4306	4350	4134	4415	4720	2884.78	3774.02	4453.37	4123.62	4165.29	4115.92	4920.1	1068.44	1397.79	1649.4	1527.27	1542.7	1524.41	1822.26	2700	3	97658193	97673812	Prkab2	protein_coding	protein kinase, AMP-activated, beta 2 non-catalytic subunit	regulation of catalytic activity; protein phosphorylation; lipid metabolic process; fatty acid metabolic process; fatty acid biosynthetic process; positive regulation of cold-induced thermogenesis	protein binding; identical protein binding; protein kinase binding; enzyme binding; AMP-activated protein kinase activity	nucleus; cytoplasm; apical plasma membrane; cytosol; nucleoplasm; nucleotide-activated protein kinase complex; cAMP-dependent protein kinase complex	0.284307	6.72189e-06	0.00214327
ENSMUSG00000024043	4229	3588	4791	5549	5077	5856	5694	4255.23	3578.54	4954.97	5260.22	5115.42	5459.3	5935.39	2088.97	1756.77	2432.48	2582.34	2511.25	2680.07	2913.79	2037	17	67842713	68004120	Arhgap28	protein_coding	Rho GTPase activating protein 28	signal transduction; positive regulation of GTPase activity; negative regulation of stress fiber assembly; negative regulation of GTP binding; regulation of actin filament polymerization; regulation of actin cytoskeleton organization; regulation of small GTPase mediated signal transduction	GTPase activator activity	cytoplasm	0.287177	0.00064527	0.0402313
ENSMUSG00000028214	1498	1860	1816	2356	2082	2240	2004	1507.29	1855.1	1878.15	2233.39	2097.76	2088.26	2088.96	753.646	927.548	939.076	1116.69	1048.88	1044.13	1044.48	2000	4	11704457	11714752	Gem	protein_coding	GTP binding protein (gene overexpressed in skeletal muscle)	signal transduction; negative regulation of high voltage-gated calcium channel activity; mitotic cell cycle; chromosome organization; metaphase plate congression	GTP binding; GTPase activity; nucleotide binding; calcium channel regulator activity; GDP binding; protein binding; magnesium ion binding	membrane; plasma membrane; nucleus; midbody; mitotic spindle; cytoplasmic side of plasma membrane; spindle midzone	0.287366	0.000218434	0.0402313
ENSMUSG00000048027	2516	2439	1557	2767	2826	3299	2242	2531.61	2432.57	1610.29	2623	2847.39	3075.52	2337.05	3530.83	3392.71	2245.87	3658.3	3971.25	4289.42	3259.48	717	17	15803188	15831039	Rgmb	protein_coding	repulsive guidance molecule family member B	cell adhesion; BMP signaling pathway; positive regulation of transcription, DNA-templated; signal transduction	identical protein binding; coreceptor activity	anchored component of plasma membrane; membrane; plasma membrane; anchored component of membrane; membrane raft; endoplasmic reticulum-Golgi intermediate compartment	0.288686	7.73186e-05	0.0172468
ENSMUSG00000021268	2702	3525	5247	4206	4433	4779	5293	2718.76	3515.71	5426.58	3987.11	4466.55	4455.26	5517.39	3411.24	4411.18	6808.76	5002.65	5604.2	5590.04	6922.7	797	12	109541001	109571726	Meg3	lncRNA	maternally expressed 3				0.294353	0.000491824	0.0408828
ENSMUSG00000027360	8296	8241	3673	8485	8009	11667	6097	8347.45	8219.28	3798.71	8043.43	8069.61	10876.6	6355.48	14005.8	13790.7	6373.67	13495.7	13539.6	18249.4	10663.5	596	2	126593667	126619299	Hdc	protein_coding	histidine decarboxylase	cellular amino acid metabolic process; carboxylic acid metabolic process; catecholamine biosynthetic process; histamine metabolic process; histamine biosynthetic process; histidine metabolic process; histidine catabolic process	catalytic activity; pyridoxal phosphate binding; carboxy-lyase activity; protein homodimerization activity; lyase activity; amino acid binding; histidine decarboxylase activity	cytosol; dendrite; neuronal cell body	0.29979	0.000388749	0.0380197
ENSMUSG00000038777	329	572	612	614	593	641	630	331.041	570.492	632.946	582.046	597.488	597.577	656.708	116.441	200.666	222.633	204.73	210.161	210.192	230.991	2843	3	95160457	95174024	Sema6c	protein_coding	sema domain, transmembrane domain (TM), and cytoplasmic domain, (semaphorin) 6C	axon guidance; multicellular organism development; cell differentiation; nervous system development; negative chemotaxis; negative regulation of axon extension; neural crest cell migration; positive regulation of cell migration; negative regulation of axon extension involved in axon guidance; semaphorin-plexin signaling pathway	semaphorin receptor binding; protein binding; neuropilin binding; chemorepellent activity	membrane; integral component of membrane; extracellular space; plasma membrane; cell surface; cytoplasm; integral component of plasma membrane	0.322766	0.000131336	0.020658
ENSMUSG00000031438	8428	8071	4216	8189	9571	12114	6156	8480.27	8049.72	4360.29	7762.83	9643.43	11293.4	6416.98	3211.01	3047.98	1651	2939.35	3651.43	4276.17	2429.75	2641	X	139563316	139673145	Rnf128	protein_coding	ring finger protein 128	ubiquitin-dependent protein catabolic process; protein ubiquitination; regulation of protein stability; negative regulation of cytokine biosynthetic process	transferase activity; metal ion binding; ubiquitin protein ligase activity	membrane; integral component of membrane; Golgi apparatus; cytoplasm; cytoskeleton; endoplasmic reticulum; endomembrane system; late endosome; perinuclear region of cytoplasm	0.326874	3.09321e-06	0.00113395
ENSMUSG00000022636	4308	3703	1992	4110	4609	5606	3475	4334.72	3693.24	2060.18	3896.11	4643.88	5226.24	3622.32	2674.1	2278.37	1270.93	2403.52	2864.82	3224.08	2234.62	1621	16	52248996	52454074	Alcam	protein_coding	activated leukocyte cell adhesion molecule	cell adhesion; immune system process; adaptive immune response; heterophilic cell-cell adhesion via plasma membrane cell adhesion molecules; motor neuron axon guidance; axon guidance; neuron projection extension; retinal ganglion cell axon guidance; axon extension involved in axon guidance	protein binding; identical protein binding	membrane; integral component of membrane; immunological synapse; external side of plasma membrane; plasma membrane; cell projection; axon; integral component of plasma membrane; neuronal cell body; dendrite; intrinsic component of plasma membrane; T cell receptor complex	0.331175	0.000145868	0.021224
ENSMUSG00000021136	3440	5552	4706	5671	5361	5750	5601	3461.34	5537.36	4867.06	5375.87	5401.57	5360.48	5838.45	1006.49	1610.17	1415.26	1563.21	1570.68	1558.73	1697.72	3439	12	81026808	81186414	Smoc1	protein_coding	SPARC related modular calcium binding 1	eye development; regulation of osteoblast differentiation; limb development	protein binding; calcium ion binding; extracellular matrix binding		0.338351	7.79462e-07	0.000417031
ENSMUSG00000039982	4000	4685	2993	5207	5039	5712	4511	4024.81	4672.65	3095.44	4936.02	5077.13	5325.05	4702.24	770.151	894.116	592.314	944.512	971.514	1018.95	899.778	5226	19	12466338	12501454	Dtx4	protein_coding	deltex 4, E3 ubiquitin ligase	protein ubiquitination; Notch signaling pathway	zinc ion binding; metal ion binding; transferase activity	cytoplasm	0.341418	1.65411e-05	0.00450492
ENSMUSG00000034731	1397	2205	1044	2002	2022	2289	1534	1405.66	2199.19	1079.73	1897.81	2037.3	2133.94	1599.03	385.854	603.675	296.385	520.948	559.237	585.764	438.933	3643	14	78558750	78732776	Dgkh	protein_coding	diacylglycerol kinase, eta	signal transduction; intracellular signal transduction; protein kinase C-activating G protein-coupled receptor signaling pathway; diacylglycerol metabolic process; glycerolipid metabolic process; lipid phosphorylation; phosphorylation; phosphatidic acid metabolic process; protein complex oligomerization	diacylglycerol kinase activity; kinase activity; NAD+ kinase activity; transferase activity; nucleotide binding; ATP binding; protein homodimerization activity; protein binding	cytoplasm; endosome	0.34146	0.000119554	0.0402313
ENSMUSG00000032495	748	651	911	1142	956	978	1209	752.639	649.284	942.179	1082.57	963.235	911.748	1260.25	1130.09	974.901	1414.68	1625.48	1446.3	1368.99	1892.27	666	9	110951545	110984066	Lrrc2	protein_coding	leucine rich repeat containing 2		protein binding		0.344285	4.35422e-05	0.0147165
ENSMUSG00000021991	506	547	315	575	620	850	453	509.138	545.558	325.781	545.076	624.692	792.419	472.204	554.617	594.29	354.881	593.765	680.492	863.201	514.384	918	14	28904943	29721864	Cacna2d3	protein_coding	calcium channel, voltage-dependent, alpha2/delta subunit 3	ion transport; calcium ion transport; regulation of ion transmembrane transport; calcium ion transmembrane transport	metal ion binding; voltage-gated ion channel activity; calcium channel activity; voltage-gated calcium channel activity	membrane; integral component of membrane; voltage-gated calcium channel complex	0.352745	0.000196584	0.0378058
ENSMUSG00000053897	1189	2086	685	1350	1917	2143	1188	1196.37	2080.5	708.444	1279.74	1931.51	1997.83	1238.36	357.287	621.323	211.571	382.184	576.828	596.634	369.826	3348.5	3	135825279	135888572	Slc39a8	protein_coding	solute carrier family 39 (metal ion transporter), member 8	transmembrane transport; metal ion transport; ion transport; zinc ion transport; cellular zinc ion homeostasis; cadmium ion transmembrane transport; zinc ion import across plasma membrane	metal ion transmembrane transporter activity; zinc ion transmembrane transporter activity	membrane; integral component of membrane; integral component of plasma membrane; plasma membrane; organelle membrane	0.354349	0.000163099	0.0339311
ENSMUSG00000040434	1615	2122	1371	2241	2191	2563	1857	1625.02	2116.41	1417.92	2124.37	2207.58	2389.38	1935.73	709.305	923.791	618.91	927.27	963.588	1042.94	844.926	2291	2	92365046	92374869	Large2	protein_coding	LARGE xylosyl- and glucuronyltransferase 2	protein O-linked mannosylation; metabolic process; protein glycosylation	transferase activity, transferring glycosyl groups; transferase activity; metal ion binding; catalytic activity; dystroglycan binding; glucuronosyltransferase activity; xylosyltransferase activity	membrane; integral component of membrane; Golgi membrane; Golgi apparatus; intracellular membrane-bounded organelle	0.354634	2.12968e-06	0.00162857
ENSMUSG00000045573	2153	3285	1280	2383	2649	4426	2569	2166.35	3276.34	1323.81	2258.98	2669.05	4126.17	2677.91	1996.64	3019.67	1220.1	2082.01	2459.95	3802.92	2468.12	1085	4	4133531	4138819	Penk	protein_coding	preproenkephalin	neuropeptide signaling pathway; response to bacterium; chemical synaptic transmission; locomotory behavior; behavioral fear response; sensory perception of pain; locomotory exploration behavior; positive regulation of behavioral fear response; startle response; aggressive behavior; synaptic signaling via neuropeptide; osteoblast differentiation; response to hypoxia; aging; response to radiation; …	opioid peptide activity; opioid receptor binding	plasma membrane; extracellular region; dendrite; axon; axon terminus; perikaryon; neuronal cell body; symmetric synapse; cell body fiber; synaptic vesicle lumen; neuronal dense core vesicle lumen	0.358447	0.000398117	0.0463785
ENSMUSG00000026430	994	1425	804	1325	1471	1698	1038	1000.17	1421.24	831.517	1256.04	1482.13	1582.97	1082	325.151	462.043	270.324	408.337	481.838	514.621	351.757	3076	1	131176410	131245258	Rassf5	protein_coding	Ras association (RalGDS/AF-6) domain family member 5	signal transduction; regulation of apoptotic process; intracellular signal transduction; apoptotic process; negative regulation of cell population proliferation; positive regulation of protein ubiquitination; regulation of protein localization to nucleus	Ras GTPase binding; metal ion binding; protein binding; identical protein binding	nucleus; cytoplasm; cytoskeleton; microtubule	0.359213	5.37808e-06	0.00295658
ENSMUSG00000021087	1895	2536	1073	2595	2288	3042	1966	1906.75	2529.31	1109.72	2459.95	2305.32	2835.93	2049.35	1522.97	2020.22	886.361	1964.82	1841.31	2265.12	1636.86	1252	12	72211752	72409054	Rtn1	protein_coding	reticulon 1			membrane; integral component of membrane; Golgi membrane; Golgi apparatus; endoplasmic reticulum; endoplasmic reticulum membrane; smooth endoplasmic reticulum	0.365583	0.000182774	0.0248425
ENSMUSG00000053137	291	442	264	426	426	620	373	292.805	440.835	273.035	403.83	429.224	578	388.813	182.433	274.663	170.116	251.608	267.429	360.124	242.251	1605	15	89142486	89149628	Mapk11	protein_coding	mitogen-activated protein kinase 11	protein phosphorylation; intracellular signal transduction; phosphorylation; positive regulation of gene expression; cellular response to virus; regulation of gene expression; cellular response to organic substance; stress-activated MAPK cascade; cellular response to interleukin-1; negative regulation of cardiac muscle cell proliferation; positive regulation of interleukin-12 secretion; regulatio…	ATP binding; protein kinase activity; MAP kinase activity; transferase activity; nucleotide binding; kinase activity; protein serine/threonine kinase activity; protein binding	nucleus; cytoplasm; cytosol; nucleoplasm	0.393391	5.45592e-05	0.0176299
ENSMUSG00000022755	215	291	478	555	366	550	559	216.334	290.233	494.36	526.117	368.77	512.742	582.698	80.1829	107.573	183.232	195.003	136.683	190.045	215.974	2698	16	56724609	56795855	Adgrg7	protein_coding	adhesion G protein-coupled receptor G7	G protein-coupled receptor signaling pathway; cell surface receptor signaling pathway; signal transduction; adenylate cyclase-activating G protein-coupled receptor signaling pathway	G protein-coupled receptor activity; transmembrane signaling receptor activity	integral component of membrane; membrane; integral component of plasma membrane	0.395657	0.000147422	0.0318391
ENSMUSG00000032226	2253	2722	1217	2507	2807	3782	1843	2266.97	2714.82	1258.65	2376.53	2828.24	3525.8	1921.13	527.081	631.208	292.642	552.553	657.578	819.762	446.671	4301	9	70031496	70038088	Gcnt3	protein_coding	glucosaminyl (N-acetyl) transferase 3, mucin type	protein glycosylation; tissue morphogenesis; kidney morphogenesis; protein O-linked glycosylation; intestinal absorption; immunoglobulin production in mucosal tissue	acetylglucosaminyltransferase activity; transferase activity; transferase activity, transferring glycosyl groups; beta-1,3-galactosyl-O-glycosyl-glycoprotein beta-1,6-N-acetylglucosaminyltransferase activity; N-acetyllactosaminide beta-1,6-N-acetylglucosaminyltransferase activity; acetylgalactosaminyl-O-glycosyl-glycoprotein beta-1,6-N-acetylglucosaminyltransferase activity	membrane; integral component of membrane; Golgi membrane; Golgi apparatus	0.396309	1.1345e-08	1.56544e-05
ENSMUSG00000055373	546	502	153	571	535	877	413	549.386	500.677	158.236	541.284	539.049	817.59	430.509	213.023	194.136	61.3557	209.881	209.015	317.018	166.929	2579	4	25609332	25800244	Fut9	protein_coding	fucosyltransferase 9	protein glycosylation; nervous system development; fucosylation	fucosyltransferase activity; transferase activity; transferase activity, transferring glycosyl groups; alpha-(1->3)-fucosyltransferase activity	membrane; integral component of membrane; Golgi apparatus; Golgi cisterna membrane	0.401753	0.000288405	0.0339311
ENSMUSG00000027562	1226	1443	592	1317	1467	2118	1109	1233.6	1439.2	612.261	1248.46	1478.1	1974.52	1156.01	1400.23	1633.59	694.962	1417.1	1677.75	2241.23	1312.16	881	3	14886273	14900770	Car2	protein_coding	carbonic anhydrase 2	regulation of pH; positive regulation of osteoclast differentiation; positive regulation of bone resorption; morphogenesis of an epithelium; positive regulation of synaptic transmission, GABAergic; regulation of anion transport; carbon dioxide transport; positive regulation of cellular pH reduction; angiotensin-activated signaling pathway; secretion; regulation of chloride transport; kidney devel…	zinc ion binding; carbonate dehydratase activity; metal ion binding; lyase activity; arylesterase activity	membrane; extracellular space; plasma membrane; cytosol; cytoplasm; apical part of cell; basolateral plasma membrane; axon; microvillus; myelin sheath	0.408751	1.12193e-05	0.00485616
ENSMUSG00000117465	74	114	140	239	194	172	175	74.459	113.699	144.791	226.562	195.468	160.348	182.419	62.9408	96.1111	122.393	191.515	165.231	135.544	154.2	1183	18	30267249	30272133	Gm49980	lncRNA	predicted gene, 49980				0.415999	0.000120082	0.020658
ENSMUSG00000022883	1854	2001	3239	3363	3250	2664	3927	1865.5	1995.72	3349.85	3187.98	3274.6	2483.53	4093.48	802.02	858.007	1440.18	1370.59	1407.82	1067.73	1759.88	2326	16	72308306	73046095	Robo1	protein_coding	roundabout guidance receptor 1	heart development; axon guidance; Roundabout signaling pathway; axon midline choice point recognition; cell migration involved in sprouting angiogenesis; activation of cysteine-type endopeptidase activity involved in apoptotic process; homophilic cell adhesion via plasma membrane adhesion molecules; chemorepulsion involved in postnatal olfactory bulb interneuron migration; negative regulation of …	axon guidance receptor activity; protein binding; LRR domain binding; identical protein binding	cytoplasm; plasma membrane; cell surface	0.418122	6.99386e-08	9.06285e-05
ENSMUSG00000028222	6564	5222	2002	6003	6551	9261	4647	6604.71	5208.23	2070.52	5690.59	6600.58	8633.64	4844	8973.79	7076.4	2813.2	7731.79	8968.17	11730.5	6581.53	736	4	15881264	15908064	Calb1	protein_coding	calbindin 1	calcium ion homeostasis; cellular response to organic substance; locomotory behavior; regulation of synaptic plasticity; regulation of postsynaptic cytosolic calcium ion concentration; long-term memory; short-term memory; regulation of presynaptic cytosolic calcium ion concentration; learning or memory; retina layer formation; metanephric part of ureteric bud development; retina development in ca…	calcium ion binding; metal ion binding; zinc ion binding; vitamin D binding; calcium ion binding involved in regulation of presynaptic cytosolic calcium ion concentration; calcium ion binding involved in regulation of postsynaptic cytosolic calcium ion concentration	nucleus; cytosol; cytoplasm; neuron projection; synapse; glutamatergic synapse; dendrite; axon; GABA-ergic synapse; cell body; neuronal cell body; dendritic spine; postsynapse; cuticular plate; postsynaptic cytosol; hippocampal mossy fiber to CA3 synapse; presynaptic cytosol; stereocilium; calyx of Held	0.432921	9.45959e-06	0.00273254
ENSMUSG00000092035	1826	3811	3216	3816	3511	3635	4281	1837.33	3800.95	3326.07	3617.41	3537.57	3388.76	4462.49	275.792	570.542	499.26	542.991	531.007	508.669	669.842	6662	6	4747306	4760517	Peg10	protein_coding	paternally expressed 10	cell differentiation; apoptotic process; negative regulation of transforming growth factor beta receptor signaling pathway; placenta development	zinc ion binding; nucleic acid binding; metal ion binding; DNA binding	nucleus; cytosol; cytoplasm	0.436515	6.90548e-08	6.11224e-05
ENSMUSG00000037035	12868	10451	19435	21061	19497	22050	23612	12947.8	10423.4	20100.2	19965	19644.5	20556.3	24613	3042.96	2449.69	4723.89	4692.12	4616.82	4831.09	5784.49	4255	1	119415465	119422248	Inhbb	protein_coding	inhibin beta-B	negative regulation of insulin secretion; response to wounding; cellular response to cholesterol; eye development; cellular response to insulin stimulus; regulation of apoptotic process; fat cell differentiation; positive regulation of apoptotic signaling pathway; positive regulation of pathway-restricted SMAD protein phosphorylation; regulation of MAPK cascade; cell development; SMAD protein sig…	hormone activity; growth factor activity; protein homodimerization activity; protein heterodimerization activity; cytokine activity; transforming growth factor beta receptor binding; inhibin binding	extracellular region; extracellular space; cell periphery; perinuclear region of cytoplasm; inhibin B complex	0.439614	7.44411e-06	0.00182941
ENSMUSG00000021765	6281	5521	8988	9039	10570	10792	12092	6319.96	5506.45	9295.61	8568.6	10650	10060.9	12604.6	4264.48	3715.55	6272.34	5781.78	7186.23	6788.75	8505.15	1482	13	114452290	114458951	Fst	protein_coding	follistatin	negative regulation of transcription by RNA polymerase II; hematopoietic progenitor cell differentiation; skeletal system development; pattern specification process; BMP signaling pathway; odontogenesis of dentin-containing tooth; hair follicle morphogenesis; negative regulation of cell differentiation; female gonad development; negative regulation of activin receptor signaling pathway; keratinoc…	protein binding; heparan sulfate proteoglycan binding; activin binding; activin receptor antagonist activity	extracellular space; nucleus; cytoplasm; extracellular region	0.440727	1.7003e-05	0.00307245
ENSMUSG00000075217	3074	3363	1659	3692	3593	5443	2606	3093.07	3354.13	1715.78	3499.86	3620.19	5074.28	2716.48	1361.38	1476.29	755.184	1540.43	1593.39	2233.4	1195.63	2272	2	85483594	85519024	4833423E24Rik	protein_coding	RIKEN cDNA 4833423E24 gene	lipid metabolic process; oxidation-reduction process; fatty acid metabolic process; fatty acid biosynthetic process; unsaturated fatty acid biosynthetic process	oxidoreductase activity; metal ion binding	integral component of membrane; membrane; endoplasmic reticulum; endoplasmic reticulum membrane	0.440895	2.09059e-08	3.44787e-05
ENSMUSG00000030762	223	753	350	443	873	819	423	224.383	751.015	361.979	419.946	879.607	763.519	440.933	154.64	517.584	249.468	289.418	606.207	526.202	303.882	1451	7	123462291	123468004	Aqp8	protein_coding	aquaporin 8	transmembrane transport; water transport; canalicular bile acid transport; cellular response to cAMP	channel activity; water channel activity	membrane; integral component of membrane; plasma membrane; apical part of cell; intracellular membrane-bounded organelle; integral component of plasma membrane; intracellular canaliculus	0.441298	2.31942e-06	0.00175325
ENSMUSG00000022887	1870	1619	3312	3662	3100	2850	3706	1881.6	1614.73	3425.35	3471.42	3123.46	2656.93	3863.11	640.108	549.322	1165.28	1180.96	1062.58	903.873	1314.21	2939.5	16	23449417	23520815	Masp1	protein_coding	mannan-binding lectin serine peptidase 1	proteolysis; immune system process; innate immune response; complement activation, lectin pathway	serine-type endopeptidase activity; calcium ion binding; metal ion binding; hydrolase activity; peptidase activity; protein homodimerization activity; serine-type peptidase activity; calcium-dependent protein binding; carbohydrate binding	extracellular space; extracellular region; nucleoplasm; cytosol	0.443189	4.23226e-07	0.000311229
ENSMUSG00000035299	169	225	176	262	276	413	361	170.048	224.407	182.024	248.365	278.089	385.022	376.304	66.7903	88.1409	71.4939	97.5511	109.226	151.226	147.802	2546	X	169685199	170005736	Mid1	protein_coding	midline 1	positive regulation of stress-activated MAPK cascade; protein localization to microtubule; negative regulation of microtubule depolymerization	zinc ion binding; protein binding; transferase activity; metal ion binding; identical protein binding; protein homodimerization activity; protein heterodimerization activity; microtubule binding; ubiquitin protein ligase binding; phosphoprotein binding	intracellular; microtubule cytoskeleton; cytoplasm; cytoskeleton; microtubule; cytoplasmic microtubule	0.445288	7.31071e-05	0.020658
ENSMUSG00000024987	305	1091	479	838	792	1164	526	306.892	1088.12	495.394	794.389	797.994	1085.15	548.299	250.524	888.264	404.403	648.481	651.423	885.835	447.591	1225	19	37697798	37701536	Cyp26a1	protein_coding	cytochrome P450, family 26, subfamily a, polypeptide 1	oxidation-reduction process; kidney development; xenobiotic metabolic process; response to retinoic acid; response to vitamin A; retinoic acid catabolic process; retinoic acid metabolic process	monooxygenase activity; heme binding; iron ion binding; oxidoreductase activity, acting on paired donors, with incorporation or reduction of molecular oxygen; metal ion binding; oxidoreductase activity; retinoic acid binding; retinoic acid 4-hydroxylase activity; oxidoreductase activity, acting on paired donors, with incorporation or reduction of molecular oxygen, NAD(P)H as one donor, and incorp…		0.446476	7.11501e-07	0.000551177
ENSMUSG00000039904	344	345	213	459	435	633	523	346.134	344.091	220.29	435.113	438.292	590.119	545.172	86.4362	85.926	55.0106	108.656	109.45	147.364	136.14	4004.5	6	25665878	25690729	Gpr37	protein_coding	G protein-coupled receptor 37	G protein-coupled receptor signaling pathway; signal transduction; dopamine biosynthetic process; adenylate cyclase-inhibiting G protein-coupled receptor signaling pathway; positive regulation of MAPK cascade; locomotion involved in locomotory behavior; positive regulation of dopamine metabolic process; negative regulation of hydrogen peroxide-induced cell death	G protein-coupled receptor activity; heat shock protein binding; ubiquitin protein ligase binding; peptide binding; Hsp70 protein binding; G protein-coupled peptide receptor activity; prosaposin receptor activity	integral component of membrane; membrane; plasma membrane; endoplasmic reticulum; endoplasmic reticulum membrane; ubiquitin ligase complex; receptor complex	0.452138	9.16789e-05	0.0216815
ENSMUSG00000078117	363	442	261	629	584	633	398	365.251	440.835	269.933	596.266	588.42	590.119	414.873	91.7026	110.679	67.7712	149.703	147.733	148.159	104.161	3983	9	8971791	8975773	Gm16485	TEC	predicted gene 16485				0.461393	1.3152e-05	0.0042465
ENSMUSG00000000204	546	433	809	1121	783	861	1039	549.386	431.859	836.688	1062.66	788.926	802.674	1083.05	148.363	116.624	225.949	286.973	213.05	216.763	292.478	3703	11	83175186	83190216	Slfn4	protein_coding	schlafen 4	response to bacterium	ATP binding		0.464981	4.3925e-06	0.00265624
ENSMUSG00000040152	14692	18600	23716	28330	23787	25117	29749	14783.1	18551	24527.7	26855.7	23967	23415.5	31010.2	4543.76	5701.85	7538.86	8254.39	7366.53	7197.02	9531.33	3253.5	2	118111876	118127133	Thbs1	protein_coding	thrombospondin 1	inflammatory response; cell adhesion; negative regulation of angiogenesis; activation of MAPK activity; negative regulation of endothelial cell proliferation; negative regulation of cell-matrix adhesion; sprouting angiogenesis; chronic inflammatory response; negative regulation of antigen processing and presentation of peptide or polysaccharide antigen via MHC class II; negative regulation of den…	protein binding; calcium ion binding; heparin binding; extracellular matrix binding; phosphatidylserine binding; fibronectin binding; integrin binding; fibroblast growth factor binding; low-density lipoprotein particle binding; laminin binding; transforming growth factor beta binding; fibrinogen binding; collagen V binding	extracellular region; extracellular space; fibrinogen complex; cytoplasm; external side of plasma membrane; cell surface; secretory granule; extracellular matrix; platelet alpha granule	0.477521	4.33882e-14	1.67011e-10
ENSMUSG00000014813	2030	1738	1294	2591	2403	4716	2149	2042.59	1733.42	1338.29	2456.16	2421.19	4396.53	2240.1	486.679	413.014	318.868	585.218	576.885	1047.54	533.739	4197	14	69029238	69041804	Stc1	protein_coding	stanniocalcin 1	signal transduction; ossification; cellular calcium ion homeostasis; negative regulation of cell migration; bone development; positive regulation of calcium ion import; endothelial cell morphogenesis; regulation of cardiac muscle cell contraction; growth plate cartilage axis specification; negative regulation of endothelial cell migration; cellular monovalent inorganic anion homeostasis; chondroc…	hormone activity	extracellular region; extracellular space; nucleus; cytoplasm; apical plasma membrane	0.488297	2.98228e-05	0.00703921
ENSMUSG00000047632	348	198	172	375	452	501	438	350.158	197.478	177.887	355.484	455.421	467.061	456.569	197.606	111.444	100.388	200.612	257.009	263.578	257.657	1772	19	36917550	36919615	Fgfbp3	protein_coding	fibroblast growth factor binding protein 3	positive regulation of vascular permeability; positive regulation of fibroblast growth factor receptor signaling pathway	heparin binding; fibroblast growth factor binding	extracellular region	0.49182	6.86836e-05	0.0245372
ENSMUSG00000032487	173	296	199	400	338	491	270	174.073	295.22	205.811	379.183	340.558	457.738	281.446	72.3646	122.727	85.5584	157.632	141.575	190.288	117.001	2405.5	1	150100031	150108227	Ptgs2	protein_coding	prostaglandin-endoperoxide synthase 2	inflammatory response; oxidation-reduction process; regulation of blood pressure; response to oxidative stress; prostaglandin biosynthetic process; cyclooxygenase pathway; lipid metabolic process; cellular oxidant detoxification; response to lipopolysaccharide; fatty acid metabolic process; fatty acid biosynthetic process; memory; negative regulation of cell population proliferation; positive reg…	heme binding; peroxidase activity; prostaglandin-endoperoxide synthase activity; metal ion binding; oxidoreductase activity; dioxygenase activity; protein binding; enzyme binding; protein homodimerization activity; oxidoreductase activity, acting on single donors with incorporation of molecular oxygen, incorporation of two atoms of oxygen	membrane; protein-containing complex; cytoplasm; endoplasmic reticulum; neuron projection; endoplasmic reticulum membrane; intracellular membrane-bounded organelle; organelle membrane; caveola	0.504676	2.04983e-06	0.00217334
ENSMUSG00000056999	9530	5354	5582	12351	11310	11133	12175	9589.11	5339.89	5773.04	11708.2	11395.6	10378.8	12691.1	4792.16	2668.61	2885.08	5851.19	5694.95	5186.82	6342.4	2001	19	37268743	37337852	Ide	protein_coding	insulin degrading enzyme	proteolysis; determination of adult lifespan; bradykinin catabolic process; ubiquitin recycling; antigen processing and presentation of endogenous peptide antigen via MHC class I; positive regulation of protein oligomerization; hormone catabolic process; peptide catabolic process; cellular protein catabolic process; negative regulation of proteolysis; amyloid-beta metabolic process; protein homoo…	metal ion binding; catalytic activity; metalloendopeptidase activity; amyloid-beta binding; endopeptidase activity; ATP binding; zinc ion binding; ATPase activity; peptide hormone binding; beta-endorphin binding; peptide binding; protein homodimerization activity; insulin binding; ubiquitin-dependent protein binding	extracellular space; nucleus; cytoplasm; mitochondrion; peroxisome; peroxisomal matrix; cytosol; external side of plasma membrane; cell surface; basolateral plasma membrane; cytosolic proteasome complex	0.553282	9.37517e-10	1.43924e-06
ENSMUSG00000009394	606	1466	537	1164	1390	1647	973	609.759	1462.14	555.379	1103.42	1400.52	1535.43	1014.25	225.169	539.932	205.088	407.468	517.178	566.997	374.538	2708	6	115134902	115282006	Syn2	protein_coding	synapsin II	neurotransmitter secretion; synaptic vesicle clustering; synaptic vesicle cycle; calcium ion regulated exocytosis	ATP binding; protein binding; protein dimerization activity; calcium-dependent protein binding	synaptic vesicle; cell junction; synapse; plasma membrane; postsynaptic density; glutamatergic synapse; extrinsic component of synaptic vesicle membrane; synaptic vesicle membrane; Schaffer collateral - CA1 synapse; myelin sheath; SNARE complex	0.624826	5.73031e-12	4.35587e-08
ENSMUSG00000074934	1677	2342	4525	4180	4143	3532	5866	1687.4	2335.83	4679.87	3962.47	4174.35	3292.73	6114.68	406.799	563.121	1128.22	955.271	1006.35	793.812	1474.13	4148	2	113746164	113758646	Grem1	protein_coding	gremlin 1, DAN family BMP antagonist	positive regulation of cardiac muscle cell differentiation; positive regulation of angiogenesis; positive regulation of transcription by RNA polymerase II; signal transduction; cell morphogenesis; negative regulation of cell growth; positive regulation of NF-kappaB transcription factor activity; negative regulation of apoptotic process; positive regulation of transcription, DNA-templated; positiv…	protein homodimerization activity; cytokine activity; BMP binding; receptor ligand activity; transmembrane receptor protein tyrosine kinase activator activity; vascular endothelial growth factor receptor 2 binding; heparan sulfate proteoglycan binding	extracellular space; cell surface; extracellular region	0.666536	1.44981e-18	2.63019e-14
ENSMUSG00000027955	3239	2299	3012	3135	2003	1738	2093	3259.09	2292.94	3115.09	2971.85	2018.16	1620.26	2181.73	907.824	638.702	867.712	827.813	562.161	451.327	607.724	3590	3	79884533	79946280	Gask1b	protein_coding	golgi associated kinase 1B			membrane; integral component of membrane; Golgi membrane; Golgi apparatus	-0.345213	0.000446195	0.05097
ENSMUSG00000049044	1643	1481	2172	2312	2579	3295	2647	1653.19	1477.1	2246.34	2191.68	2598.52	3071.79	2759.22	2382.12	2128.38	3236.8	3158.04	3744.26	4426.21	3975.82	694	2	71981240	72257474	Rapgef4	protein_coding	Rap guanine nucleotide exchange factor (GEF) 4	intracellular signal transduction; small GTPase mediated signal transduction; signal transduction; exocytosis; regulation of postsynapse organization; positive regulation of protein secretion; regulation of dendrite development; regulation of neurotransmitter receptor localization to postsynaptic specialization membrane; negative regulation of synaptic transmission; insulin secretion; positive re…	guanyl-nucleotide exchange factor activity; protein binding; nucleotide binding; cAMP binding; protein-containing complex binding; Ras guanyl-nucleotide exchange factor activity; Ras GTPase binding	intracellular; membrane; protein-containing complex; cytosol; cytoplasm; plasma membrane; apical plasma membrane; postsynaptic density; growth cone; basolateral plasma membrane; axon; dendrite; photoreceptor outer segment; neuronal cell body; dendritic spine; glutamatergic synapse; excitatory synapse; photoreceptor inner segment; brush border; cilium; hippocampal mossy fiber to CA3 synapse; cone …	0.396332	0.000299563	0.0522553
ENSMUSG00000001473	1775	2413	1755	1484	1589	1434	1143	1786.01	2406.64	1815.06	1406.77	1601.03	1336.86	1191.46	1338.34	1803.4	1360.11	1054.16	1199.72	1001.77	892.811	1334.5	18	67390717	67402749	Tubb6	protein_coding	tubulin, beta 6 class V	microtubule-based process; cytoskeleton organization; microtubule cytoskeleton organization; mitotic cell cycle	GTP binding; GTPase activity; structural constituent of cytoskeleton; nucleotide binding	microtubule; cytoplasm; cytoskeleton	-0.365559	0.000324236	0.0540411
ENSMUSG00000021055	3152	2841	4527	4326	4641	5239	5537	3171.55	2833.51	4681.94	4100.87	4676.12	4884.1	5771.74	964.583	861.773	1423.95	1247.22	1422.18	1485.43	1755.39	3288	12	76120419	76177259	Esr2	protein_coding	estrogen receptor 2 (beta)	regulation of transcription, DNA-templated; intracellular estrogen receptor signaling pathway; positive regulation of transcription by RNA polymerase II; positive regulation of transcription, DNA-templated; negative regulation of transcription by RNA polymerase II; negative regulation of cell death; behavioral fear response; brain development; negative regulation of epithelial cell proliferation;…	DNA binding; steroid hormone receptor activity; zinc ion binding; steroid binding; DNA-binding transcription factor activity; sequence-specific DNA binding; estrogen receptor activity; metal ion binding; protein binding; identical protein binding; lipid binding; RNA polymerase II proximal promoter sequence-specific DNA binding; DNA-binding transcription activator activity, RNA polymerase II-speci…	nucleus; perinuclear region of cytoplasm; cytoplasm; plasma membrane; neuron projection; mitochondrion; perikaryon; neuronal cell body; cilium; protein-DNA complex	0.353078	0.000482088	0.0558841
ENSMUSG00000060924	708	948	1575	1280	1172	1062	1565	712.391	945.501	1628.9	1213.39	1180.87	990.057	1631.35	244.724	324.803	559.569	416.828	405.658	340.109	560.408	2911	8	15892537	17535586	Csmd1	protein_coding	CUB and Sushi multiple domains 1	glucose homeostasis; startle response		membrane; integral component of membrane	0.271067	0.000274954	0.0585996
ENSMUSG00000024135	2237	2205	3326	3051	3556	3274	3939	2250.87	2199.19	3439.83	2892.22	3582.91	3052.21	4105.99	2205.66	2155.01	3370.73	2834.12	3510.94	2990.9	4023.51	1020.5	17	85984665	86145175	Srbd1	protein_coding	S1 RNA binding domain 1	nucleobase-containing compound metabolic process	nucleic acid binding		0.316571	0.000849506	0.0653843
ENSMUSG00000032051	9536	13402	11698	10024	8340	9164	8355	9595.15	13366.7	12098.4	9502.33	8403.12	8543.21	8709.2	10965.9	15276.2	13826.7	10859.8	9603.56	9763.67	9953.37	875	9	51943306	51963556	Fdx1	protein_coding	ferredoxin 1	oxidation-reduction process; electron transport chain; lipid metabolic process; steroid metabolic process; cholesterol metabolic process; steroid biosynthetic process; hormone biosynthetic process; regulation of catalytic activity; cellular response to forskolin; cellular response to cAMP; positive regulation of oxidoreductase activity; NADPH oxidation	electron transfer activity; iron-sulfur cluster binding; 2 iron, 2 sulfur cluster binding; metal ion binding; enzyme binding; iron ion binding; cholesterol monooxygenase (side-chain-cleaving) activity; NADPH-adrenodoxin reductase activity	mitochondrion; mitochondrial matrix; mitochondrial crista	-0.286882	0.000928006	0.0655423
ENSMUSG00000095123	598	790	881	924	897	1003	933	601.709	787.917	911.152	875.914	903.788	935.054	972.554	124.371	162.86	188.332	181.049	186.81	193.273	201.024	4838	10	4391587	4396424	Gm21781	lncRNA	predicted gene, 21781				0.288176	0.000517043	0.0655423
ENSMUSG00000029059	572	995	711	540	475	559	394	575.548	992.377	735.334	511.898	478.595	521.132	410.703	1102.58	1901.11	1408.69	980.647	916.848	998.337	786.788	522	4	154895504	154899135	Prxl2b	protein_coding	peroxiredoxin like 2B	oxidation-reduction process; lipid metabolic process; cellular oxidant detoxification; fatty acid metabolic process; fatty acid biosynthetic process; prostaglandin biosynthetic process; prostaglandin metabolic process	oxidoreductase activity; antioxidant activity; thioredoxin peroxidase activity; oxidoreductase activity, acting on the CH-OH group of donors, NAD or NADP as acceptor; prostaglandin-F synthase activity	cytosol; cytoplasm; endoplasmic reticulum; myelin sheath	-0.407954	0.000274838	0.0673798
ENSMUSG00000030302	1318	1795	552	1425	1682	2052	1052	1326.17	1790.27	570.892	1350.84	1694.73	1912.99	1096.6	258.917	349.525	111.459	263.733	330.873	373.485	214.096	5122	6	113743831	114042613	Atp2b2	protein_coding	ATPase, Ca++ transporting, plasma membrane 2	calcium ion transmembrane transport; ion transport; calcium ion transport; synapse organization; regulation of cell size; ATP hydrolysis coupled cation transmembrane transport; inner ear morphogenesis; detection of mechanical stimulus involved in sensory perception of sound; sensory perception of sound; cell morphogenesis; locomotory behavior; cellular calcium ion homeostasis; neuron differentiat…	ATP binding; nucleotide binding; calcium-transporting ATPase activity; metal ion binding; calmodulin binding; PDZ domain binding; protein C-terminus binding; calcium ion binding; calcium-transporting ATPase activity involved in regulation of presynaptic cytosolic calcium ion concentration; glutamate receptor binding; calcium-dependent ATPase activity; calcium-transporting ATPase activity involved…	integral component of membrane; membrane; plasma membrane; cytoplasm; cell junction; synapse; apical plasma membrane; endoplasmic reticulum; dendrite; neuronal cell body; glutamatergic synapse; integral component of postsynaptic density membrane; membrane raft; parallel fiber to Purkinje cell synapse; GABA-ergic synapse; cilium; neuronal cell body membrane; integral component of presynaptic activ…	0.343044	0.000330165	0.0673798
ENSMUSG00000053580	6364	5779	8050	8801	7773	7413	8815	6403.47	5763.77	8325.51	8342.98	7831.82	6910.82	9188.7	2279.63	2051.89	2963.87	2970.09	2788.12	2460.24	3271.17	2809	11	105589986	105929304	Tanc2	protein_coding	tetratricopeptide repeat, ankyrin repeat and coiled-coil containing 2	in utero embryonic development	protein binding	glutamatergic synapse; postsynaptic density, intracellular component	0.205816	0.000837486	0.0674096
ENSMUSG00000050069	1609	1523	1998	2277	1979	2134	2483	1618.98	1518.99	2066.38	2158.5	1993.98	1989.44	2588.26	432.304	405.603	551.771	576.369	532.437	531.225	691.125	3745	1	174833785	174921819	Grem2	protein_coding	gremlin 2, DAN family BMP antagonist	signal transduction; multicellular organism development; negative regulation of BMP signaling pathway; cytokine-mediated signaling pathway; embryonic body morphogenesis; sequestering of BMP from receptor via BMP binding; determination of dorsal identity; regulation of cytokine activity	cytokine activity; identical protein binding; protein homodimerization activity; heparin binding; BMP binding	extracellular region; extracellular space	0.284007	0.000234412	0.068503
ENSMUSG00000024727	1489	1434	1169	1323	762	886	716	1498.24	1430.22	1209.01	1254.15	767.767	825.98	746.354	304.581	290.754	245.783	254.96	156.082	167.916	151.729	4919	19	18749983	18892511	Trpm6	protein_coding	transient receptor potential cation channel, subfamily M, member 6	ion transport; transmembrane transport; protein phosphorylation; cation transport; protein tetramerization; phosphorylation; calcium ion transport; calcium ion transmembrane transport; ion transmembrane transport; cation transmembrane transport; response to toxic substance; metal ion transport	ATP binding; protein serine/threonine kinase activity; ion channel activity; cation channel activity; transferase activity; metal ion binding; nucleotide binding; kinase activity; calcium channel activity	integral component of membrane; membrane; plasma membrane; apical plasma membrane; brush border membrane	-0.389693	0.000488939	0.0691128
ENSMUSG00000044786	1124	1274	1050	981	884	906	824	1130.97	1270.64	1085.94	929.947	890.69	844.625	858.933	430.436	483.593	413.296	353.929	338.988	321.456	326.901	2627.5	7	28376784	28380253	Zfp36	protein_coding	zinc finger protein 36	multicellular organism development; intracellular signal transduction; cellular response to lipopolysaccharide; negative regulation of transcription by RNA polymerase II; mRNA transport; response to starvation; MAPK cascade; regulation of transcription by RNA polymerase II; cellular response to epidermal growth factor stimulus; response to wounding; positive regulation of fat cell differentiation…	metal ion binding; DNA binding; protein binding; mRNA 3'-UTR binding; protein kinase binding; 14-3-3 protein binding; mRNA binding; enzyme binding; heat shock protein binding; RNA polymerase binding; mRNA 3'-UTR AU-rich region binding; C-C chemokine binding	nucleus; cytosol; cytoplasm; P-body; ribonucleoprotein complex; cytoplasmic stress granule; CCR4-NOT complex; RISC-loading complex; Dcp1-Dcp2 complex	-0.316078	0.000442938	0.0692726
ENSMUSG00000027459	443	787	509	379	343	379	364	445.748	784.925	526.42	359.276	345.596	353.326	379.431	266.516	469.313	314.751	214.814	206.634	211.256	226.865	1672.5	2	151969398	151980219	Fam110a	protein_coding	family with sequence similarity 110, member A			cytoplasm; cytoskeleton; microtubule organizing center; spindle pole	-0.409816	0.00049123	0.073477
ENSMUSG00000019301	4641	5155	8014	6663	7045	7588	9177	4669.79	5141.41	8288.28	6316.25	7098.32	7073.97	9566.05	3487.52	3839.74	6189.9	4717.14	5301.21	5283.02	7144.17	1339	11	101078411	101080527	Hsd17b1	protein_coding	hydroxysteroid (17-beta) dehydrogenase 1	oxidation-reduction process; estrogen biosynthetic process; lipid metabolic process; steroid biosynthetic process; testosterone biosynthetic process; bone development; cellular response to metal ion	oxidoreductase activity; estradiol 17-beta-dehydrogenase activity; NADP+ binding; steroid binding; estradiol binding; testosterone dehydrogenase (NAD+) activity	cytoplasm; cytosol	0.305835	0.000727094	0.0752623
ENSMUSG00000044167	15873	13797	20887	20629	21614	23594	24489	15971.5	13760.6	21601.9	19555.4	21777.6	21995.7	25527.2	1843.21	1588.07	2493	2256.83	2513.28	2538.45	2946.01	8665	3	52268336	52353221	Foxo1	protein_coding	forkhead box O1	regulation of transcription, DNA-templated; autophagy; positive regulation of transcription by RNA polymerase II; cellular response to DNA damage stimulus; negative regulation of transcription by RNA polymerase II; positive regulation of transcription, DNA-templated; cell differentiation; glucose homeostasis; apoptotic process; regulation of transcription by RNA polymerase II; positive regulation…	DNA-binding transcription factor activity; sequence-specific DNA binding; DNA binding; protein binding; DNA-binding transcription factor activity, RNA polymerase II-specific; transcription factor binding; DNA-binding transcription repressor activity, RNA polymerase II-specific; ubiquitin protein ligase binding; beta-catenin binding; transcription coactivator binding; protein phosphatase 2A binding	nucleus; cytosol; cytoplasm; nucleoplasm	0.306874	0.00117316	0.0752623
ENSMUSG00000115783	2079	1404	1153	983	1172	1320	1111	2091.89	1400.3	1192.46	931.843	1180.87	1230.58	1158.1	12451.8	8335.11	7097.98	5546.69	7028.98	7324.88	6893.45	168	7	144914470	144914637	Bc1	lncRNA	brain cytoplasmic RNA 1				-0.359397	0.000513177	0.0752623
ENSMUSG00000021904	2762	2661	3663	3796	3451	4024	4626	2779.13	2653.99	3788.37	3598.45	3477.12	3751.4	4822.11	612.143	584.578	834.442	792.61	765.885	826.3	1062.14	4540	14	31217860	31230352	Sema3g	protein_coding	sema domain, immunoglobulin domain (Ig), short basic domain, secreted, (semaphorin) 3G	negative chemotaxis; negative regulation of axon extension; neural crest cell migration; positive regulation of cell migration; negative regulation of axon extension involved in axon guidance; semaphorin-plexin signaling pathway	protein binding; semaphorin receptor binding; signaling receptor binding; neuropilin binding; chemorepellent activity	extracellular space; integral component of plasma membrane; extracellular region	0.29507	0.000887659	0.07792
ENSMUSG00000053846	11369	7896	14435	9367	2716	2942	5531	11439.5	7875.18	14929	8879.53	2736.55	2742.7	5765.48	3586.62	2469.1	4680.68	2783.99	857.988	859.916	1807.64	3189.5	18	74939322	74961263	Lipg	protein_coding	lipase, endothelial	lipid metabolic process; lipid catabolic process; cholesterol homeostasis; cell population proliferation; response to nutrient; positive regulation of high-density lipoprotein particle clearance; positive regulation of cholesterol transport; high-density lipoprotein particle remodeling; reverse cholesterol transport; phospholipid homeostasis; triglyceride catabolic process; very-low-density lipop…	protein binding; carboxylic ester hydrolase activity; lipoprotein lipase activity; metal ion binding; hydrolase activity; heparin binding; phospholipase activity; phospholipase A1 activity; lipase activity; triglyceride lipase activity	extracellular space; Golgi apparatus; cell surface; extracellular region; early endosome	-0.290179	0.00124571	0.0786071
ENSMUSG00000029823	10026	10391	12225	13559	12384	12282	13377	10088.2	10363.6	12643.4	12853.4	12477.7	11450	13944.1	3544.69	3641.46	4442.52	4516.29	4384.3	4023.19	4899.54	2846	6	38551334	38609470	Luc7l2	protein_coding	LUC7-like 2 (S. cerevisiae)	mRNA splice site selection	mRNA binding; enzyme binding	U1 snRNP; nucleus; nuclear speck; nucleoplasm; U2-type prespliceosome	0.194637	0.000915305	0.0790403
ENSMUSG00000041736	1785	3240	1961	1592	1784	2004	1341	1796.07	3231.46	2028.12	1509.15	1797.5	1868.24	1397.85	2588	4656.28	2922.36	2174.57	2590.06	2691.99	2014.19	694	15	83563592	83574203	Tspo	protein_coding	translocator protein	lipid transport; negative regulation of glial cell proliferation; steroid biosynthetic process; positive regulation of apoptotic process; chloride transport; ion transport; positive regulation of calcium ion transport; behavioral response to pain; negative regulation of tumor necrosis factor production; glial cell migration; negative regulation of nitric oxide biosynthetic process; positive regul…	cholesterol binding; benzodiazepine receptor activity; androgen binding; ion channel binding	integral component of membrane; membrane; mitochondrion; endoplasmic reticulum; mitochondrial membrane; mitochondrial outer membrane	-0.302467	0.000301328	0.0809565
ENSMUSG00000029120	1438	2931	1390	1743	2520	2902	1521	1446.92	2923.27	1437.57	1652.29	2539.07	2705.41	1585.48	3138.65	6341.16	3118.38	3584.15	5507.75	5868.57	3439.22	461	5	36868513	36955078	Ppp2r2c	protein_coding	protein phosphatase 2, regulatory subunit B, gamma	regulation of phosphoprotein phosphatase activity; mitotic cell cycle; peptidyl-serine dephosphorylation	protein phosphatase regulator activity; protein binding; protein serine/threonine phosphatase activity	protein phosphatase type 2A complex; cytosol	0.279961	0.000584252	0.0832665
ENSMUSG00000033965	3556	3249	3278	3495	2252	2109	2342	3578.06	3240.44	3390.19	3313.11	2269.04	1966.13	2441.29	5421.3	4909.75	5136.65	5019.87	3437.94	2978.99	3698.92	660	X	103697414	103821983	Slc16a2	protein_coding	solute carrier family 16 (monocarboxylic acid transporters), member 2	transmembrane transport; thyroid hormone transport; hormone transport	thyroid hormone transmembrane transporter activity; symporter activity	integral component of membrane; integral component of plasma membrane; membrane; plasma membrane	-0.342858	0.00100344	0.0832665
ENSMUSG00000051832	795	797	301	903	869	1107	540	799.931	794.899	311.302	856.006	875.576	1032.01	562.893	929.072	923.228	361.558	994.2	1016.93	1198.62	653.766	861	11	83582056	83623693	E230016K23Rik	lncRNA	RIKEN cDNA E230016K23 gene				0.346754	0.000574185	0.0832665
ENSMUSG00000075590	4756	6972	4611	6308	6555	7030	5142	4785.5	6953.62	4768.81	5979.72	6604.61	6553.77	5359.99	4816.81	6999.11	4800.01	6018.84	6647.82	6596.65	5395.06	993.5	15	76085518	76091627	Nrbp2	protein_coding	nuclear receptor binding protein 2	protein phosphorylation; intracellular signal transduction; endoplasmic reticulum to Golgi vesicle-mediated transport; nervous system development; negative regulation of neuron apoptotic process; neuron differentiation	ATP binding; protein kinase activity; protein serine/threonine kinase activity	cytoplasm; endomembrane system	0.224901	0.00170784	0.0832665
ENSMUSG00000042377	494	555	504	350	383	417	384	497.064	553.537	521.249	331.785	385.898	388.751	400.279	136.895	152.448	143.555	91.3758	106.279	107.065	110.239	3631	11	61684091	61709951	Fam83g	protein_coding	family with sequence similarity 83, member G	BMP signaling pathway		nucleus; cytosol; cytoplasm	-0.340732	0.00108074	0.0874279
ENSMUSG00000021242	11258	11680	10174	10677	8375	9470	7863	11327.8	11649.2	10522.2	10121.4	8438.38	8828.48	8196.34	4456.27	4582.69	4139.34	3981.65	3319.58	3473.04	3224.37	2542	12	84754562	84773152	Npc2	protein_coding	NPC intracellular cholesterol transporter 2	intracellular cholesterol transport; lipid metabolic process; steroid metabolic process; cholesterol metabolic process; lipid transport; cholesterol homeostasis; cholesterol efflux; cholesterol transport; intracellular sterol transport; sterol transport	enzyme binding; cholesterol binding; sterol binding; cholesterol transporter activity	extracellular space; extracellular region; endoplasmic reticulum; lysosome	-0.280695	0.00097786	0.0924276
ENSMUSG00000015943	103	599	143	56	71	158	79	103.639	597.421	147.894	53.0857	71.5373	147.297	82.3491	142.166	819.507	202.873	72.8198	98.1307	202.053	112.962	729	3	96196588	96219709	Bola1	protein_coding	bolA-like 1 (E. coli)	transcription, DNA-templated		mitochondrion	-0.562593	0.0010796	0.0938769
ENSMUSG00000040170	2247	894	1245	1504	995	1290	821	2260.94	891.643	1287.61	1425.73	1002.53	1202.61	855.805	2260.94	891.643	1287.61	1425.73	1002.53	1202.61	855.805	1000	1	162874317	162898726	Fmo2	protein_coding	flavin containing monooxygenase 2	oxidation-reduction process; drug metabolic process; xenobiotic metabolic process; toxin metabolic process; organic acid metabolic process; NADPH oxidation; NADP metabolic process; oxygen metabolic process	flavin adenine dinucleotide binding; N,N-dimethylaniline monooxygenase activity; NADP binding; monooxygenase activity; oxidoreductase activity	membrane; integral component of membrane; endoplasmic reticulum; endoplasmic reticulum membrane; intracellular membrane-bounded organelle; organelle membrane	-0.329774	0.000550716	0.0944266
ENSMUSG00000063177	32	67	11	43	98	106	51	32.1985	66.8234	11.3765	40.7622	98.7416	98.8193	53.1621	36.2188	75.1669	12.7969	45.8518	111.07	111.158	59.7999	889	7	44052290	44056712	Klk1b27	protein_coding	kallikrein 1-related peptidase b27	proteolysis; regulation of systemic arterial blood pressure; zymogen activation	serine-type endopeptidase activity; hydrolase activity; peptidase activity; serine-type peptidase activity; endopeptidase activity; hydrolase activity, acting on carbon-nitrogen (but not peptide) bonds, in linear amides	extracellular space; protein-containing complex; secretory granule	0.30105	0.000487225	0.0944266
ENSMUSG00000027016	718	825	1281	1096	1367	1304	1380	722.453	822.825	1324.84	1038.96	1377.35	1215.66	1438.5	348.506	396.925	639.094	501.188	664.421	586.427	693.924	2073	2	77410634	77819639	Zfp385b	protein_coding	zinc finger protein 385B	apoptotic process; intrinsic apoptotic signaling pathway by p53 class mediator	zinc ion binding; nucleic acid binding; metal ion binding; p53 binding	nucleus; fibrillar center	0.33983	0.000723131	0.0944419
ENSMUSG00000052837	98	526	136	91	71	97	42	98.6078	524.613	140.655	86.2642	71.5373	90.429	43.7805	85.7087	455.987	122.255	74.9798	62.1793	78.5997	38.0535	1150.5	8	84974484	84978718	Junb	protein_coding	jun B proto-oncogene	regulation of transcription, DNA-templated; regulation of transcription by RNA polymerase II; regulation of cell cycle; positive regulation of transcription by RNA polymerase II; negative regulation of transcription by RNA polymerase II; in utero embryonic development; vasculogenesis; response to drug; transcription by RNA polymerase II; labyrinthine layer blood vessel development; response to li…	DNA binding; DNA-binding transcription factor activity; protein binding; RNA polymerase II regulatory region sequence-specific DNA binding; DNA-binding transcription factor activity, RNA polymerase II-specific; transcription factor binding; RNA polymerase II proximal promoter sequence-specific DNA binding; sequence-specific DNA binding; double-stranded DNA binding; DNA-binding transcription activ…	nucleus; nucleoplasm; nuclear chromatin; transcription factor complex; transcription factor AP-1 complex	-0.532753	0.000943285	0.0976475
ENSMUSG00000021384	1418	2372	2294	1344	1308	1684	1146	1426.79	2365.75	2372.51	1274.06	1317.9	1569.92	1194.58	1534.19	2543.81	2551.09	1369.95	1417.1	1688.09	1284.5	930	13	49230690	49248706	Susd3	protein_coding	sushi domain containing 3			membrane; integral component of membrane; plasma membrane	-0.372126	0.000590038	0.0989371
ENSMUSG00000055435	3454	3131	2948	3084	2691	2399	2291	3475.42	3122.75	3048.9	2923.5	2711.36	2236.49	2388.12	725.331	651.726	636.313	610.144	565.87	466.761	498.409	4791.5	8	115682942	115707794	Maf	protein_coding	avian musculoaponeurotic fibrosarcoma oncogene homolog	regulation of transcription, DNA-templated; positive regulation of transcription by RNA polymerase II; positive regulation of gene expression; negative regulation of transcription by RNA polymerase II; cytokine production; inner ear development; cell development; lens development in camera-type eye; lens fiber cell differentiation; regulation of chondrocyte differentiation	DNA binding; DNA-binding transcription factor activity; protein binding; protein homodimerization activity; protein heterodimerization activity; DNA-binding transcription activator activity, RNA polymerase II-specific; sequence-specific DNA binding; RNA polymerase II proximal promoter sequence-specific DNA binding; double-stranded DNA binding; DNA-binding transcription factor activity, RNA polyme…	nucleus; cytoplasm; nucleoplasm	-0.293256	0.00113188	0.100784
ENSMUSG00000064294	1071	638	612	758	656	651	586	1077.64	636.318	632.946	718.552	660.964	606.9	610.843	687.272	405.815	403.664	458.261	421.533	387.053	389.568	1568	1	58113130	58200698	Aox3	protein_coding	aldehyde oxidase 3	oxidation-reduction process; electron transport chain; xanthine catabolic process; drug metabolic process	metal ion binding; electron transfer activity; flavin adenine dinucleotide binding; oxidoreductase activity; NAD binding; iron-sulfur cluster binding; 2 iron, 2 sulfur cluster binding; iron ion binding; FAD binding; protein homodimerization activity; aldehyde oxidase activity; xanthine dehydrogenase activity; molybdenum ion binding; molybdopterin cofactor binding; retinal oxidase activity; gerani…	cytosol; cytoplasm; membrane; integral component of membrane	-0.288397	0.000505392	0.100784
ENSMUSG00000029380	44	200	137	165	153	166	139	44.2729	199.473	141.689	156.413	154.158	154.755	144.893	31.3547	141.27	100.346	110.774	109.177	109.6	102.615	1412	5	90891241	90893115	Cxcl1	protein_coding	chemokine (C-X-C motif) ligand 1	chemotaxis; immune response; defense response; signal transduction; cellular response to lipopolysaccharide; positive regulation of cytosolic calcium ion concentration; cell chemotaxis; positive regulation of potassium ion transport; neutrophil chemotaxis; antimicrobial humoral immune response mediated by antimicrobial peptide; inflammatory response; positive regulation of sodium ion transport; c…	chemokine activity; cytokine activity; growth factor activity	extracellular region; extracellular space; cell	0.246835	0.000510476	0.10084
ENSMUSG00000035165	2928	2491	1337	3316	2909	5331	1765	2946.16	2484.43	1382.76	3143.43	2931.01	4969.86	1839.83	2845.16	2399.26	1335.35	3035.66	2830.53	4799.48	1776.75	1035.5	7	100176502	100184869	Kcne3	protein_coding	potassium voltage-gated channel, Isk-related subfamily, gene 3	ion transport; potassium ion transport; potassium ion transmembrane transport; regulation of ion transmembrane transport; potassium ion export across plasma membrane; membrane repolarization during ventricular cardiac muscle cell action potential; regulation of heart rate by cardiac conduction; regulation of potassium ion transport; negative regulation of delayed rectifier potassium channel activ…	voltage-gated potassium channel activity; potassium channel activity; voltage-gated ion channel activity; ion channel binding; delayed rectifier potassium channel activity; potassium channel regulator activity; voltage-gated potassium channel activity involved in ventricular cardiac muscle cell action potential repolarization	membrane; integral component of membrane; plasma membrane; cytoplasm; cell projection; dendrite; perikaryon; membrane raft; voltage-gated potassium channel complex; neuronal cell body membrane; vesicle	0.362295	0.00135852	0.103069
ENSMUSG00000054428	6294	9191	6906	6120	6118	6663	5371	6333.04	9166.77	7142.36	5801.51	6164.3	6211.63	5598.7	11749.6	17007	13251.1	10763.5	11436.5	11524.4	10387.2	539	4	132530555	132533659	Atpif1	protein_coding	ATPase inhibitory factor 1	negative regulation of ATPase activity; heme biosynthetic process; protein homotetramerization; reactive oxygen species metabolic process; erythrocyte differentiation; protein homooligomerization; positive regulation of autophagy of mitochondrion in response to mitochondrial depolarization; negative regulation of endothelial cell proliferation; negative regulation of hydrolase activity; mitochond…	ATPase inhibitor activity; protein binding; calmodulin binding; enzyme binding; protein homodimerization activity; ATPase binding; angiostatin binding; mitochondrial proton-transporting ATP synthase complex binding	mitochondrion; cell surface	-0.222193	0.00164163	0.105896
ENSMUSG00000037411	357	184	142	215	136	150	87	359.214	183.515	146.86	203.811	137.029	139.839	90.6883	133.19	68.0441	54.4531	75.5695	50.808	51.8497	33.6256	2697	5	137061504	137072268	Serpine1	protein_coding	serine (or cysteine) peptidase inhibitor, clade E, member 1	chronological cell aging; angiogenesis; regulation of signaling receptor activity; negative regulation of plasminogen activation; negative regulation of endopeptidase activity; negative regulation of smooth muscle cell migration; positive regulation of blood coagulation; negative regulation of cell migration; positive regulation of interleukin-8 production; negative regulation of cell adhesion me…	protease binding; serine-type endopeptidase inhibitor activity; signaling receptor binding	extracellular space; extracellular region; collagen-containing extracellular matrix; extracellular exosome	-0.367522	0.000571518	0.110513
ENSMUSG00000007892	6401	13666	8152	4159	5826	9158	4761	6440.7	13630	8431	3942.56	5870.09	8537.61	4962.84	12907.2	27314.6	16895.8	7900.92	11763.7	17109.4	9945.57	499	9	61913284	61914542	Rplp1	protein_coding	ribosomal protein, large, P1	translational elongation; cytoplasmic translation; activation of protein kinase activity; regulation of translation	structural constituent of ribosome; protein kinase activator activity; ribonucleoprotein complex binding	intracellular; ribosome; cytosolic large ribosomal subunit	-0.377343	0.0013065	0.110998
ENSMUSG00000035649	3297	3848	4012	4648	4404	4398	4245	3317.45	3837.86	4149.31	4406.11	4437.33	4100.07	4424.96	1325.39	1533.3	1657.73	1760.33	1772.8	1638.06	1767.86	2503	4	44755877	44932215	Zcchc7	protein_coding	zinc finger, CCHC domain containing 7		zinc ion binding; nucleic acid binding; metal ion binding	nucleus; cytosol; nucleolus	0.217196	0.00150539	0.110998
ENSMUSG00000038538	5467	5637	7883	7532	7775	7392	8314	5500.91	5622.14	8152.8	7140.02	7833.84	6891.25	8666.46	1593.08	1628.19	2361.08	2067.77	2268.71	1995.73	2509.84	3453	6	38433950	38524825	Ubn2	protein_coding	ubinuclein 2			nucleus; nucleoplasm	0.243771	0.00151529	0.110998
ENSMUSG00000039096	1464	2008	1147	1765	1943	2527	1270	1473.08	2002.71	1186.26	1673.15	1957.7	2355.81	1323.84	602.98	819.773	485.573	684.874	801.353	964.312	541.891	2443	11	94539798	94549255	Rsad1	protein_coding	radical S-adenosyl methionine domain containing 1	oxidation-reduction process; porphyrin-containing compound biosynthetic process	catalytic activity; iron-sulfur cluster binding; coproporphyrinogen oxidase activity; metal ion binding; 4 iron, 4 sulfur cluster binding	cytoplasm; mitochondrion	0.274241	0.000501857	0.114515
ENSMUSG00000028494	3950	4653	3971	5795	4928	5300	4735	3974.5	4640.73	4106.91	5493.42	4965.29	4940.96	4935.74	5625.62	6568.63	5813.03	7775.54	7028.02	6993.58	6986.18	706.5	4	86648386	86670060	Plin2	protein_coding	perilipin 2	long-chain fatty acid transport; lipid storage; response to organic cyclic compound; response to drug	protein binding	membrane; nucleus; cytosol; cytoplasm; plasma membrane; lipid droplet	0.24885	0.00164709	0.118275
ENSMUSG00000042659	2588	2789	2736	3626	3285	3491	2960	2604.05	2781.65	2829.64	3437.3	3309.86	3254.51	3085.49	1034.59	1105.14	1124.21	1365.63	1315	1293.01	1225.86	2517	7	68736995	68749241	Arrdc4	protein_coding	arrestin domain containing 4	protein transport; protein ubiquitination; positive regulation of ubiquitin-protein transferase activity; extracellular vesicle biogenesis	protein binding, bridging involved in substrate recognition for ubiquitination	membrane; plasma membrane; cytoplasmic vesicle; endosome; early endosome; extracellular vesicle	0.237304	0.00164803	0.118275
ENSMUSG00000020467	3503	2202	2795	2746	2674	2053	2124	3524.73	2196.2	2890.66	2603.09	2694.24	1913.92	2214.04	3452.23	2151.02	2831.2	2549.55	2638.82	1874.56	2168.51	1021	11	28853204	28926743	Efemp1	protein_coding	epidermal growth factor-containing fibulin-like extracellular matrix protein 1	epidermal growth factor receptor signaling pathway; positive regulation of cell population proliferation; regulation of transcription, DNA-templated; negative regulation of neuron projection development; negative regulation of chondrocyte differentiation; peptidyl-tyrosine phosphorylation; positive regulation of cell projection organization; regulation of glial cell migration; camera-type eye dev…	calcium ion binding; epidermal growth factor-activated receptor activity; growth factor activity; extracellular matrix structural constituent; epidermal growth factor receptor binding	collagen-containing extracellular matrix; extracellular space; cytoplasm; extracellular region; basement membrane	-0.287206	0.00137954	0.121646
ENSMUSG00000045991	985	1478	1868	1193	757	856	931	991.109	1474.1	1931.93	1130.91	762.729	798.012	970.469	61.0515	90.8035	119.005	69.6633	46.9834	49.1569	59.78	16234	18	64340020	64400987	Onecut2	protein_coding	one cut domain, family member 2	positive regulation of transcription by RNA polymerase II; cell differentiation; negative regulation of transforming growth factor beta receptor signaling pathway; cilium assembly; liver development; pancreas development; positive regulation of cell migration; epithelial cell development; endocrine pancreas development; anatomical structure morphogenesis; regulation of cell-matrix adhesion; cell …	DNA binding; RNA polymerase II proximal promoter sequence-specific DNA binding; DNA-binding transcription activator activity, RNA polymerase II-specific; DNA-binding transcription factor activity	nucleus; nucleoplasm; actin cytoskeleton	-0.402588	0.000801928	0.121917
ENSMUSG00000076437	616	1354	601	433	528	798	434	619.821	1350.43	621.569	410.466	531.996	743.941	452.399	989.339	2155.52	992.13	655.173	849.155	1187.46	722.105	626.5	2	84669215	84670770	Selenoh	protein_coding	selenoprotein H			Golgi apparatus; cytoplasm	-0.357632	0.00106908	0.123904
ENSMUSG00000003573	1298	1659	1251	1231	808	962	833	1306.05	1654.63	1293.82	1166.94	814.115	896.832	868.314	1508.14	1910.65	1494.01	1347.5	940.086	1035.6	1002.67	866	8	70282827	70294361	Homer3	protein_coding	homer scaffolding protein 3	G protein-coupled glutamate receptor signaling pathway; negative regulation of interleukin-2 production; negative regulation of calcineurin-NFAT signaling cascade; regulation of postsynaptic neurotransmitter receptor activity; regulation of store-operated calcium entry	protein binding; identical protein binding; protein domain specific binding; protein C-terminus binding; G protein-coupled glutamate receptor binding	membrane; plasma membrane; cytosol; cytoplasm; cell junction; synapse; postsynaptic membrane; postsynaptic density; neuron projection; glutamatergic synapse; dendrite; basal part of cell	-0.382388	0.000772428	0.124564
ENSMUSG00000046865	579	809	522	440	469	612	381	582.591	806.867	539.865	417.102	472.549	570.542	397.152	848.022	1174.48	785.83	607.135	687.845	830.483	578.096	687	7	28169710	28179269	Fbl	protein_coding	fibrillarin	rRNA processing; methylation; rRNA methylation; snoRNA metabolic process; snoRNA localization; histone glutamine methylation; box C/D snoRNA 3'-end processing	RNA binding; methyltransferase activity; transferase activity; ATPase binding; TFIID-class transcription factor complex binding; rRNA methyltransferase activity; histone-glutamine methyltransferase activity	nucleus; nucleoplasm; nucleolus; fibrillar center; small-subunit processome; Cajal body; chromosome; dense fibrillar component; granular component; box C/D snoRNP complex	-0.309127	0.00162568	0.126936
ENSMUSG00000041842	1388	2461	2859	2417	2282	2439	2515	1396.61	2454.51	2956.85	2291.22	2299.27	2273.78	2621.62	847.457	1489.39	1794.2	1390.3	1395.19	1379.72	1590.79	1648	3	84442198	84480429	Fhdc1	protein_coding	FH2 domain containing 1	cell projection organization; cilium assembly; stress fiber assembly; Golgi ribbon formation	actin binding; protein binding; microtubule binding	Golgi apparatus; cell projection; microtubule; cilium; cytoplasmic microtubule	0.220176	0.00149709	0.127726
ENSMUSG00000028337	2236	2618	1275	2673	2722	3067	2460	2249.87	2611.1	1318.64	2533.89	2742.6	2859.23	2564.29	1619.78	1879.84	949.343	1824.26	1974.51	2058.48	1846.14	1389	4	46536937	46602202	Coro2a	protein_coding	coronin, actin binding protein 2A		protein binding; actin filament binding; actin binding	transcriptional repressor complex; brush border	0.327826	0.00110082	0.128843
ENSMUSG00000105095	111	165	124	171	188	247	171	111.688	164.565	128.244	162.101	189.423	230.268	178.249	135.874	200.201	156.014	197.203	230.441	280.131	216.848	822	3	35955436	35956257	8430422M14Rik	TEC	RIKEN cDNA 8430422M14 gene				0.34801	0.00116058	0.130198
ENSMUSG00000053297	414	554	603	614	600	691	701	416.568	552.54	623.638	582.046	604.541	644.19	730.718	208.128	276.063	311.585	290.805	302.044	321.854	365.085	2001.5	6	48626764	48633689	AI854703	protein_coding	expressed sequence AI854703		nucleic acid binding		0.27748	0.0017459	0.132849
ENSMUSG00000022450	2361	4482	2592	2077	2268	3012	2007	2375.64	4470.18	2680.71	1968.91	2285.16	2807.96	2092.08	5399.19	10159.5	6092.53	4474.79	5193.55	6381.73	4754.74	440	15	82350140	82354322	Ndufa6	protein_coding	NADH:ubiquinone oxidoreductase subunit A6	oxidation-reduction process; response to oxidative stress; mitochondrial respiratory chain complex I assembly		membrane; mitochondrion; mitochondrial inner membrane; respirasome; mitochondrial membrane; mitochondrial respiratory chain complex I	-0.246371	0.00180118	0.133576
ENSMUSG00000113070	201	145	190	152	127	87	128	202.247	144.618	196.503	144.09	127.961	81.1064	133.426	337.078	241.03	327.505	240.149	213.269	135.177	222.377	600	13	95024301	95024900	Gm48420	lncRNA	predicted gene, 48420				-0.341573	0.00186449	0.133576
ENSMUSG00000034663	4153	3926	2806	4328	4361	5353	3682	4178.76	3915.65	2902.04	4102.76	4394	4990.37	3838.09	786.146	736.648	545.957	771.849	826.64	938.834	722.057	5315.5	5	96997689	97091867	Bmp2k	protein_coding	BMP2 inducible kinase	protein phosphorylation; phosphorylation; regulation of catalytic activity; regulation of bone mineralization	ATP binding; protein kinase activity; transferase activity; nucleotide binding; kinase activity; protein serine/threonine kinase activity; phosphatase regulator activity	nucleus; nuclear speck	0.218992	0.00174474	0.133992
ENSMUSG00000020717	2324	1627	2023	2195	1401	1474	1550	2338.41	1622.71	2092.24	2080.77	1411.6	1374.15	1615.71	781.686	542.441	699.394	695.56	471.871	459.351	540.1	2991.5	11	106654217	106750628	Pecam1	protein_coding	platelet/endothelial cell adhesion molecule 1	cell adhesion; homophilic cell adhesion via plasma membrane adhesion molecules; Rho protein signal transduction; negative regulation of actin filament polymerization; phagocytosis; endothelial cell morphogenesis; angiogenesis; positive regulation of tyrosine phosphorylation of STAT protein; negative regulation of GTPase activity; regulation of cell migration; endothelial cell migration; wound hea…	protein binding; protein homodimerization activity; protein phosphatase binding	membrane; integral component of membrane; extracellular space; external side of plasma membrane; cell periphery; plasma membrane; cell surface; cytoplasm; cell junction; cell-cell contact zone; ruffle; membrane raft; smooth muscle contractile fiber	-0.306225	0.000965179	0.135866
ENSMUSG00000031996	36590	32134	34819	37687	24469	24622	26335	36816.9	32049.3	36010.7	35725.7	24654.2	22954	27451.4	24285.6	21140.7	23753.7	23565.8	16262.6	15141.2	18107.8	1516	9	31149557	31211815	Aplp2	protein_coding	amyloid beta (A4) precursor-like protein 2	locomotory behavior; extracellular matrix organization; neuromuscular process controlling balance; forebrain development; suckling behavior; cholesterol metabolic process; midbrain development; regulation of protein binding; cellular copper ion homeostasis; regulation of epidermal growth factor-activated receptor activity; mating behavior; negative regulation of endopeptidase activity	heparin binding; transition metal ion binding; metal ion binding; DNA binding; protein binding; identical protein binding; serine-type endopeptidase inhibitor activity	integral component of membrane; membrane; plasma membrane; nucleus	-0.294178	0.00241814	0.135866
ENSMUSG00000042942	4856	5372	9241	7448	9424	8033	8994	4886.12	5357.84	9557.27	7060.39	9495.32	7488.82	9375.29	1736.98	1904.67	3397.54	2509.92	3375.51	2662.22	3332.84	2813	18	10325177	10562940	Greb1l	protein_coding	growth regulation by estrogen in breast cancer-like	multicellular organism development; kidney development; metanephros development; male genitalia development; branching involved in ureteric bud morphogenesis; cardiac ventricle development; uterus development; epithelial tube morphogenesis; paramesonephric duct development; mesonephric duct development		membrane; integral component of membrane	0.302741	0.00209461	0.136491
ENSMUSG00000003153	4856	5999	2108	4474	5755	6961	3146	4886.12	5983.19	2180.15	4241.17	5798.55	6489.44	3279.37	8512.4	10423.7	3798.16	7388.79	10102	11305.7	5713.19	574	6	122727809	122801640	Slc2a3	protein_coding	solute carrier family 2 (facilitated glucose transporter), member 3	transmembrane transport; glucose transmembrane transport; carbohydrate transport; dehydroascorbic acid transport	transmembrane transporter activity; transporter activity; glucose transmembrane transporter activity; kinase binding; glucose binding; galactoside binding; D-glucose transmembrane transporter activity; dehydroascorbic acid transmembrane transporter activity; monosaccharide transmembrane transporter activity; xylose binding	integral component of membrane; membrane; plasma membrane; cytoplasm; cell projection; integral component of plasma membrane; synaptic vesicle membrane; glutamatergic synapse; caveola; perikaryon; acrosomal membrane; integral component of synaptic membrane	0.261971	0.00124212	0.136628
ENSMUSG00000013338	71	90	67	38	17	8	31	71.4404	89.7627	69.2931	36.0224	17.1287	7.45806	32.3142	50.3101	63.2132	48.7979	25.3679	12.0624	5.25215	22.7565	1420	2	156019139	156052947	Fer1l4	protein_coding	fer-1-like 4 (C. elegans)			integral component of membrane; membrane	-0.303097	0.000414747	0.136628
ENSMUSG00000041378	542	910	650	497	495	464	365	545.362	907.601	672.246	471.135	498.746	432.567	380.474	385.142	640.961	474.75	332.723	352.222	305.485	268.696	1416	16	18776847	18778262	Cldn5	protein_coding	claudin 5	cell-cell adhesion; transforming growth factor beta receptor signaling pathway; positive regulation of establishment of endothelial barrier; myelination; calcium-independent cell-cell adhesion via plasma membrane cell-adhesion molecules; cell-cell junction assembly; response to ethanol	structural molecule activity; protein binding; identical protein binding	integral component of membrane; bicellular tight junction; membrane; plasma membrane; cell junction; cell-cell junction; lateral plasma membrane; cortical actin cytoskeleton; paranode region of axon; apicolateral plasma membrane; Schmidt-Lanterman incisure	-0.393443	0.000824798	0.136628
ENSMUSG00000051359	5360	6612	4043	5897	6362	7246	4958	5393.24	6594.57	4181.37	5590.11	6410.15	6755.14	5168.19	3784.73	4627.77	2934.3	3922.88	4498.35	4740.45	3626.8	1425	15	37366175	37792570	Ncald	protein_coding	neurocalcin delta	regulation of systemic arterial blood pressure; calcium-mediated signaling	calcium ion binding; metal ion binding; actin binding; tubulin binding; alpha-tubulin binding; clathrin binding	cytosol	0.194171	0.0036941	0.136628
ENSMUSG00000026764	2560	3038	1317	2568	2916	3572	2101	2575.88	3029.99	1362.07	2434.36	2938.07	3330.02	2190.07	4261.17	5012.39	2253.22	4027.06	4860.33	5508.72	3622.94	604.5	2	49619298	49774778	Kif5c	protein_coding	kinesin family member 5C	microtubule-based movement; mRNA transport; ATP metabolic process; axon guidance; motor neuron axon guidance; anterograde axonal protein transport; dendritic transport of messenger ribonucleoprotein complex; anterograde dendritic transport of messenger ribonucleoprotein complex; synaptic vesicle transport; anterograde dendritic transport of neurotransmitter receptor complex	ATP binding; microtubule binding; microtubule motor activity; ATPase activity; protein binding; nucleotide binding; ATP-dependent microtubule motor activity, plus-end-directed; apolipoprotein receptor binding	cytoplasm; cytoskeleton; cell projection; neuron projection; microtubule; dendrite; kinesin complex; axon cytoplasm; dendrite cytoplasm; neuronal cell body; axonal growth cone; ciliary rootlet; distal axon	0.265725	0.00197284	0.138169
ENSMUSG00000035954	2527	2472	3902	4429	3878	3458	3757	2542.67	2465.48	4035.55	4198.51	3907.35	3223.75	3916.27	950.888	922.021	1509.18	1570.12	1461.24	1205.59	1464.58	2674	12	40445952	40846874	Dock4	protein_coding	dedicator of cytokinesis 4	small GTPase mediated signal transduction; positive regulation of GTPase activity; negative regulation of vascular smooth muscle contraction; positive regulation of vascular associated smooth muscle cell migration; cell chemotaxis	protein binding; GTPase activator activity; guanyl-nucleotide exchange factor activity; receptor tyrosine kinase binding; PDZ domain binding; SH3 domain binding; Rac GTPase binding	membrane; plasma membrane; Golgi apparatus; cytosol; cytoplasm; nucleolus; stereocilium; stereocilium bundle	0.284882	0.00211907	0.140436
ENSMUSG00000100213	346	359	373	475	536	687	432	348.146	358.054	385.766	450.28	540.056	640.461	450.314	366.084	376.502	405.642	473.481	567.883	673.46	473.516	951	1	46849529	46850479	Gm28151	lncRNA	predicted gene 28151				0.355169	0.00131029	0.140436
ENSMUSG00000040111	11327	11972	14954	17048	13422	16624	16114	11397.3	11940.4	15465.8	16160.8	13523.6	15497.8	16797.1	4279.86	4483.83	5807.66	6068.64	5078.32	5819.69	6307.6	2663	9	40293233	40531383	Gramd1b	protein_coding	GRAM domain containing 1B	lipid transport; cholesterol transport; cholesterol homeostasis; cellular response to cholesterol; intermembrane sterol transfer	lipid binding; phosphatidylserine binding; cholesterol binding; phosphatidic acid binding; intermembrane cholesterol transfer activity	membrane; integral component of membrane; plasma membrane; endoplasmic reticulum; endoplasmic reticulum membrane; endoplasmic reticulum-plasma membrane contact site	0.241547	0.00313395	0.141091
ENSMUSG00000074733	3487	3167	4564	4666	4651	5168	5120	3508.63	3158.65	4720.2	4423.17	4686.2	4817.91	5337.06	4625.75	4164.34	6223.08	5831.48	6178.24	6351.89	7036.33	758.5	19	61053840	61140840	Zfp950	protein_coding	zinc finger protein 950	regulation of transcription, DNA-templated; vasculogenesis; kidney development; nitrogen compound metabolic process; post-embryonic development; smooth muscle cell migration; hemopoiesis; multicellular organism growth; platelet-derived growth factor receptor signaling pathway; skeletal system morphogenesis; smooth muscle tissue development; roof of mouth development; face morphogenesis	nucleic acid binding; metal ion binding	intracellular	0.28988	0.00133806	0.141131
ENSMUSG00000029552	4024	3860	3629	3843	3100	2997	2821	4048.96	3849.82	3753.2	3643	3123.46	2793.98	2940.59	1659.41	1577.8	1538.2	1493.03	1280.11	1145.07	1205.16	2440	6	17065149	17105828	Tes	protein_coding	testis derived transcript	regulation of cell population proliferation	zinc ion binding; metal ion binding		-0.277546	0.00198713	0.14114
ENSMUSG00000000538	4544	6266	5201	5660	5934	6658	5683	4572.18	6249.48	5379	5365.44	5978.91	6206.97	5923.92	1517.49	2074.17	1785.27	1780.76	1984.37	2060.06	1966.12	3013	11	60226714	60352905	Tom1l2	protein_coding	target of myb1-like 2 (chicken)	intracellular protein transport; protein transport; signal transduction; negative regulation of mitotic nuclear division	protein kinase binding; clathrin binding	intracellular; cell	0.191726	0.00205809	0.145018
ENSMUSG00000037966	1085	1681	1170	939	1044	1157	851	1091.73	1676.57	1210.04	890.133	1051.9	1078.62	887.077	994.289	1526.93	1102.04	810.686	958.015	982.351	807.903	1098	13	49187485	49196244	Ninj1	protein_coding	ninjurin 1	cell adhesion; tissue regeneration; positive regulation of cell-matrix adhesion; hyaloid vascular plexus regression		integral component of membrane; membrane	-0.279217	0.00111286	0.145018
ENSMUSG00000010607	404	1094	496	306	364	627	268	406.506	1091.12	512.976	290.075	366.755	584.525	279.362	593.006	1591.71	748.323	423.159	535.018	852.699	407.53	685.5	9	22156846	22158358	Pigyl	protein_coding	phosphatidylinositol glycan anchor biosynthesis, class Y-like	GPI anchor biosynthetic process	phosphatidylinositol N-acetylglucosaminyltransferase activity	glycosylphosphatidylinositol-N-acetylglucosaminyltransferase (GPI-GnT) complex; membrane; integral component of membrane; endoplasmic reticulum; endoplasmic reticulum membrane	-0.394788	0.0014796	0.149131
ENSMUSG00000022176	126	128	58	52	45	32	41	126.781	127.663	59.985	49.2938	45.3406	29.8322	42.7382	144.893	145.9	68.5543	56.3358	51.8178	34.094	48.8436	875	14	54476100	54480431	Rem2	protein_coding	rad and gem related GTP binding protein 2	signal transduction; negative regulation of high voltage-gated calcium channel activity	GTP binding; GTPase activity; nucleotide binding	membrane	-0.395632	0.00039903	0.149131
ENSMUSG00000036620	3869	6394	4701	5306	5401	6003	4740	3893	6377.14	4861.89	5029.87	5441.87	5596.34	4940.95	5970.85	9780.9	7456.89	7714.52	8346.43	8583.35	7578.14	652	11	50210890	50235103	Mgat4b	protein_coding	mannoside acetylglucosaminyltransferase 4, isoenzyme B	protein glycosylation; protein N-linked glycosylation	transferase activity; transferase activity, transferring glycosyl groups; metal ion binding; acetylglucosaminyltransferase activity; alpha-1,3-mannosylglycoprotein 4-beta-N-acetylglucosaminyltransferase activity	membrane; integral component of membrane; Golgi membrane; Golgi apparatus; endoplasmic reticulum; endoplasmic reticulum-Golgi intermediate compartment; Golgi stack	0.180958	0.00432884	0.149131
ENSMUSG00000041779	1968	1774	2473	2654	2574	2922	2767	1980.21	1769.32	2557.64	2515.88	2593.48	2724.06	2884.3	551.897	493.122	712.831	701.193	722.82	759.213	803.875	3588	1	20996299	21079229	Tram2	protein_coding	translocating chain-associating membrane protein 2	SRP-dependent cotranslational protein targeting to membrane, translocation; protein transport; collagen biosynthetic process; protein insertion into ER membrane	protein binding	integral component of membrane; membrane; rough endoplasmic reticulum	0.289742	0.00149611	0.149131
ENSMUSG00000042745	348	1000	427	288	372	427	279	350.158	997.364	441.614	273.012	374.815	398.074	290.828	334.44	952.592	421.79	260.756	357.99	380.204	277.773	1047	2	152736251	152737410	Id1	protein_coding	inhibitor of DNA binding 1, HLH protein	negative regulation of transcription, DNA-templated; multicellular organism development; positive regulation of gene expression; negative regulation of gene expression; negative regulation of protein binding; negative regulation of transcription by RNA polymerase II; rhythmic process; neuron differentiation; negative regulation of DNA binding; heart development; protein destabilization; negative …	protein dimerization activity; protein binding; protein homodimerization activity; DNA-binding transcription factor activity; transcription factor binding; protein C-terminus binding; protein N-terminus binding; protein self-association; RNA polymerase II transcription factor binding; proteasome binding	nucleus; cytoplasm; nucleoplasm; Golgi apparatus; centrosome	-0.383375	0.00225569	0.149131
ENSMUSG00000056211	4027	4448	5007	5474	5050	5131	5356	4051.98	4436.27	5178.36	5189.12	5088.22	4783.41	5583.06	1977.06	2164.56	2526.65	2531.9	2482.66	2333.94	2724.11	2049.5	1	128103301	128237736	R3hdm1	protein_coding	R3H domain containing 1		nucleic acid binding		0.189189	0.00216118	0.149131
ENSMUSG00000071716	120	103	211	111	54	31	43	120.744	102.728	218.221	105.223	54.4087	28.9	44.8229	90.1077	76.663	162.852	78.5249	40.6035	21.5671	33.45	1340	15	77698857	77719285	Apol7e	protein_coding	apolipoprotein L 7e	lipid transport; lipoprotein metabolic process	lipid binding	extracellular region	-0.35525	0.000492697	0.149131
ENSMUSG00000027611	453	325	359	342	305	297	227	455.81	324.143	371.287	324.202	307.308	276.88	236.623	419.135	298.063	341.413	298.117	282.582	254.603	217.585	1087.5	2	155751117	155755471	Procr	protein_coding	protein C receptor, endothelial	blood coagulation; hemostasis; negative regulation of coagulation	signaling receptor activity; protein C-terminus binding	membrane; integral component of membrane; extracellular space; perinuclear region of cytoplasm; centrosome	-0.326465	0.0015781	0.150916
ENSMUSG00000050737	5030	4225	4078	4400	3543	4047	3767	5061.2	4213.86	4217.57	4171.02	3569.81	3772.85	3926.7	8123.91	6763.82	6769.77	6695.05	5730.04	6055.93	6302.89	623	2	30889471	30929863	Ptges	protein_coding	prostaglandin E synthase	lipid metabolic process; fatty acid metabolic process; fatty acid biosynthetic process; prostaglandin metabolic process; oxidation-reduction process; negative regulation of cell population proliferation; glutathione metabolic process; prostaglandin biosynthetic process; acute inflammatory response; chronic inflammatory response; response to organic cyclic compound; response to lipopolysaccharide;…	isomerase activity; glutathione transferase activity; glutathione binding; prostaglandin-D synthase activity; prostaglandin-E synthase activity	membrane; integral component of membrane; perinuclear region of cytoplasm; cytoplasm; intracellular membrane-bounded organelle; mitochondrion; nuclear envelope lumen	-0.233661	0.0015602	0.153829
ENSMUSG00000025557	660	623	215	678	614	972	407	664.094	621.358	222.358	642.716	618.647	906.154	424.254	209.163	195.703	70.0341	202.43	194.849	285.403	133.623	3175	14	121459621	121505252	Slc15a1	protein_coding	solute carrier family 15 (oligopeptide transporter), member 1	transmembrane transport; oligopeptide transport; protein transport; proton transmembrane transport; oligopeptide transmembrane transport; peptide transport; negative regulation of amino acid transport; dipeptide transmembrane transport	transmembrane transporter activity; transporter activity; oligopeptide transmembrane transporter activity; symporter activity; channel inhibitor activity; peptide transmembrane transporter activity; peptide:proton symporter activity; proton-dependent oligopeptide secondary active transmembrane transporter activity; dipeptide transmembrane transporter activity	integral component of membrane; membrane; integral component of plasma membrane; brush border	0.326302	0.00164265	0.155391
ENSMUSG00000055430	5378	4128	5533	6616	5868	6760	8921	5411.36	4117.12	5722.37	6271.69	5912.41	6302.06	9299.2	4374.58	3328.31	4626	5070.08	4779.63	5094.63	7517.54	1237	6	58905233	58907076	Nap1l5	protein_coding	nucleosome assembly protein 1-like 5	nucleosome assembly		nucleus	0.30559	0.00385801	0.159681
ENSMUSG00000020427	1252	680	681	963	590	706	516	1259.77	678.207	704.307	912.884	594.465	658.174	537.875	610.056	328.43	341.069	442.075	287.877	318.728	260.472	2065	11	7206086	7213923	Igfbp3	protein_coding	insulin-like growth factor binding protein 3	regulation of phosphoprotein phosphatase activity; negative regulation of protein phosphorylation; regulation of glucose metabolic process; negative regulation of cell population proliferation; positive regulation of apoptotic process; regulation of cell growth; regulation of growth; positive regulation of myoblast differentiation; positive regulation of MAPK cascade; positive regulation of cardi…	insulin-like growth factor binding; insulin-like growth factor I binding; growth factor binding; fibronectin binding; insulin-like growth factor II binding; protein tyrosine phosphatase activator activity	extracellular region; extracellular space; nucleus; platelet alpha granule; nuclear heterochromatin; insulin-like growth factor ternary complex; insulin-like growth factor binary complex	-0.315972	0.00109475	0.160276
ENSMUSG00000040713	3722	2909	3321	3494	2872	2860	3047	3745.09	2901.33	3434.66	3312.17	2893.73	2666.26	3176.17	1731.43	1341.35	1587.92	1531.28	1337.83	1232.67	1468.41	2163	1	165763746	165775308	Creg1	protein_coding	cellular repressor of E1A-stimulated genes 1	regulation of transcription, DNA-templated; regulation of growth	cofactor binding; transcription factor binding	extracellular space; extracellular region; transcription factor complex	-0.20004	0.00362489	0.160276
ENSMUSG00000022018	659	839	928	621	544	671	463	663.087	836.788	959.761	588.682	548.117	625.545	482.628	722.317	911.534	1045.49	641.266	597.077	681.421	525.739	918	14	79288756	79301645	Rgcc	protein_coding	regulator of cell cycle	regulation of cell cycle; positive regulation of transcription by RNA polymerase II; positive regulation of gene expression; G1/S transition of mitotic cell cycle; cell cycle; negative regulation of angiogenesis; negative regulation of cell population proliferation; positive regulation of DNA-binding transcription factor activity; positive regulation of G1/S transition of mitotic cell cycle; acti…	protein binding; protein kinase binding; R-SMAD binding; protein kinase activator activity	nucleus; cytoplasm; cytoskeleton; nucleolus; centrosome; microtubule organizing center	-0.343932	0.00291611	0.161012
ENSMUSG00000032997	831	2659	1236	725	871	1417	722	836.154	2651.99	1278.3	687.27	877.592	1321.01	752.608	289.127	917.009	442.013	237.645	303.455	456.78	260.238	2892	1	75474569	75479307	Chpf	protein_coding	chondroitin polymerizing factor	chondroitin sulfate biosynthetic process	acetylgalactosaminyltransferase activity; transferase activity; metal ion binding; transferase activity, transferring glycosyl groups; glucuronosyl-N-acetylgalactosaminyl-proteoglycan 4-beta-N-acetylgalactosaminyltransferase activity; N-acetylgalactosaminyl-proteoglycan 3-beta-glucuronosyltransferase activity	Golgi cisterna membrane; membrane; integral component of membrane; Golgi apparatus; cytoplasm; mitochondrion; cytosol; mitochondrial matrix	-0.348427	0.00124984	0.161243
ENSMUSG00000027358	564	752	1037	819	1117	1315	1155	567.498	750.018	1072.49	776.378	1125.45	1225.92	1203.96	159.634	210.975	301.685	218.39	316.583	344.843	338.668	3555	2	133552159	133562885	Bmp2	protein_coding	bone morphogenetic protein 2	positive regulation of ERK1 and ERK2 cascade; positive regulation of cell migration; positive regulation of bone mineralization; positive regulation of transcription by RNA polymerase II; multicellular organism development; oxidation-reduction process; response to bacterium; negative regulation of transcription by RNA polymerase II; positive regulation of gene expression; positive regulation of t…	growth factor activity; protein binding; protein homodimerization activity; protein heterodimerization activity; cytokine activity; protein domain specific binding; SMAD binding; retinol dehydrogenase activity; transforming growth factor beta receptor binding; co-receptor binding; BMP receptor binding; phosphatase activator activity	extracellular space; protein-containing complex; cell surface; cytoplasm; extracellular region; intracellular membrane-bounded organelle; vesicle; BMP receptor complex	0.334943	0.00112568	0.161828
ENSMUSG00000024534	639	746	942	1071	1072	1007	918	642.963	744.033	974.24	1015.26	1080.11	938.783	956.918	250.375	289.733	379.377	395.352	420.605	365.57	372.631	2568	18	52767709	52915935	Sncaip	protein_coding	synuclein, alpha interacting protein (synphilin)	cell death; dopamine metabolic process; regulation of neurotransmitter secretion; regulation of inclusion body assembly	protein binding; ubiquitin protein ligase binding; identical protein binding	nucleoplasm; cytoplasm; cytoplasmic ribonucleoprotein granule	0.294065	0.00224716	0.162354
ENSMUSG00000030214	1259	828	732	983	655	764	649	1266.81	825.817	757.053	931.843	659.957	712.245	676.514	630.253	410.854	376.643	463.604	328.337	354.351	336.574	2010	6	136612070	136661928	Plbd1	protein_coding	phospholipase B domain containing 1	lipid metabolic process; lipid catabolic process	hydrolase activity; phospholipase activity	extracellular space	-0.309442	0.00114038	0.162354
ENSMUSG00000028849	1611	2771	1794	1592	1469	1666	1250	1620.99	2763.7	1855.4	1509.15	1480.12	1553.14	1302.99	583.3	994.493	667.65	543.055	532.608	558.885	468.871	2779	4	126232167	126256343	Map7d1	protein_coding	MAP7 domain containing 1	microtubule cytoskeleton organization		microtubule cytoskeleton; cytosol; cytoplasm; cytoskeleton; spindle	-0.305154	0.0017405	0.162761
ENSMUSG00000026012	52	66	354	79	28	26	36	52.3225	65.826	366.116	74.8887	28.2119	24.2387	37.5262	29.4775	37.0851	206.262	42.1908	15.894	13.6556	21.1415	1775	1	60716800	60773359	Cd28	protein_coding	CD28 antigen	immune response; regulation of T cell proliferation; positive regulation of transcription by RNA polymerase II; positive regulation of gene expression; negative regulation of gene expression; T cell receptor signaling pathway; positive regulation of protein kinase B signaling; positive regulation of phosphatidylinositol 3-kinase signaling; positive regulation of interleukin-10 production; positiv…	protein homodimerization activity; protein kinase binding; protease binding; SH3/SH2 adaptor activity	membrane; integral component of membrane; immunological synapse; external side of plasma membrane; cell surface; plasma membrane; membrane raft; protein complex involved in cell adhesion	-0.394187	0.00227436	0.162858
ENSMUSG00000033610	4164	4150	5528	5383	5577	6420	6076	4189.83	4139.06	5717.2	5102.86	5619.21	5985.09	6333.59	1642.43	1622.52	2241.16	2000.34	2202.75	2346.18	2482.79	2551	19	34806940	34879455	Pank1	protein_coding	pantothenate kinase 1	coenzyme A biosynthetic process; phosphorylation	ATP binding; pantothenate kinase activity; transferase activity; nucleotide binding; protein homodimerization activity; kinase activity; acetyl-CoA binding	cell periphery; nucleus; cytosol	0.264551	0.00350948	0.162858
ENSMUSG00000026824	480	382	637	630	676	796	983	482.977	380.993	658.801	597.214	681.116	742.077	1024.67	118.726	93.6561	161.947	146.808	167.433	182.418	251.886	4068	2	55435970	55598145	Kcnj3	protein_coding	potassium inwardly-rectifying channel, subfamily J, member 3	potassium ion transport; ion transport; regulation of ion transmembrane transport; potassium ion import across plasma membrane; response to electrical stimulus; potassium ion transmembrane transport; ion transmembrane transport	inward rectifier potassium channel activity; G-protein activated inward rectifier potassium channel activity; voltage-gated ion channel activity	integral component of membrane; membrane; external side of plasma membrane; cell surface; T-tubule; parallel fiber to Purkinje cell synapse; voltage-gated potassium channel complex; integral component of presynaptic membrane	0.363429	0.00178415	0.163472
ENSMUSG00000039765	2457	2271	2988	3475	2999	2978	3201	2472.24	2265.01	3090.26	3294.16	3021.7	2776.26	3336.7	678.627	621.744	848.275	904.243	829.453	762.081	915.922	3643	5	43662346	43740972	Cc2d2a	protein_coding	coiled-coil and C2 domain containing 2A	heart development; smoothened signaling pathway; cell projection organization; cilium assembly; determination of left/right symmetry; neural tube closure; embryonic brain development; camera-type eye development; motile cilium assembly; non-motile cilium assembly; axoneme assembly; protein localization to ciliary transition zone	protein binding	cytoplasm; cytoskeleton; cell projection; cilium; ciliary transition zone; MKS complex	0.212515	0.00303417	0.163472
ENSMUSG00000045092	797	651	635	710	490	509	485	801.943	649.284	656.733	673.05	493.708	474.519	505.561	263.278	213.16	215.605	220.962	162.084	155.784	165.975	3046	3	115710433	115715072	S1pr1	protein_coding	sphingosine-1-phosphate receptor 1	G protein-coupled receptor signaling pathway; signal transduction; positive regulation of transcription by RNA polymerase II; actin cytoskeleton reorganization; chemotaxis; positive regulation of GTPase activity; brain development; positive regulation of cell population proliferation; cell migration; negative regulation of stress fiber assembly; angiogenesis; positive regulation of cell migration…	G protein-coupled receptor activity; sphingosine-1-phosphate receptor activity; G protein-coupled receptor binding; sphingolipid binding	integral component of membrane; membrane; external side of plasma membrane; plasma membrane; nucleoplasm; intracellular membrane-bounded organelle; endosome; caveola; intrinsic component of plasma membrane	-0.314611	0.00186146	0.163702
ENSMUSG00000015090	407	448	376	366	254	273	186	409.524	446.819	388.869	346.953	255.922	254.506	193.885	493.403	538.336	468.516	418.015	308.34	306.634	233.597	830	2	25466709	25470046	Ptgds	protein_coding	prostaglandin D2 synthase (brain)	lipid metabolic process; fatty acid metabolic process; fatty acid biosynthetic process; negative regulation of male germ cell proliferation; prostaglandin biosynthetic process; prostaglandin metabolic process; regulation of circadian sleep/wake cycle, sleep; response to glucocorticoid	small molecule binding; isomerase activity; retinoid binding; fatty acid binding; prostaglandin-D synthase activity	membrane; Golgi apparatus; extracellular space; nucleus; cytoplasm; extracellular region; endoplasmic reticulum; nuclear membrane; perinuclear region of cytoplasm; rough endoplasmic reticulum	-0.365347	0.0018654	0.169207
ENSMUSG00000022860	25	41	12	67	99	61	31	25.1551	40.8919	12.4107	63.5132	99.7492	56.8677	32.3142	14.3089	23.2605	7.05956	36.1281	56.7402	32.348	18.3812	1758	16	78930948	78951733	Chodl	protein_coding	chondrolectin	nervous system development; regulation of neuron projection development; positive regulation of axonogenesis	carbohydrate binding; protein binding	membrane; integral component of membrane; perinuclear region of cytoplasm; cytoplasm	0.286536	0.00129043	0.170466
ENSMUSG00000031734	577	645	450	485	347	349	357	580.579	643.3	465.401	459.76	349.626	325.358	372.135	216.715	240.127	173.722	171.616	130.506	121.447	138.908	2679	8	91798525	91802067	Irx3	protein_coding	Iroquois related homeobox 3	regulation of transcription, DNA-templated; multicellular organism development; kidney development; negative regulation of neuron differentiation; energy homeostasis; positive regulation of neuron differentiation; mesoderm development; metanephros development; specification of loop of Henle identity; proximal/distal pattern formation involved in nephron development	DNA binding; sequence-specific DNA binding	nucleus; cytoplasm; axon	-0.356044	0.00195202	0.170466
ENSMUSG00000033717	71	120	84	139	120	167	121	71.4404	119.684	86.8749	131.766	120.908	155.687	126.13	16.9612	28.4149	20.6256	31.2835	28.7056	36.9627	29.9453	4212	19	54044151	54048982	Adra2a	protein_coding	adrenergic receptor, alpha 2a	G protein-coupled receptor signaling pathway; platelet activation; regulation of vasoconstriction; regulation of smooth muscle contraction; signal transduction; positive regulation of cytokine production; positive regulation of cell migration; activation of protein kinase activity; activation of protein kinase B activity; cellular response to hormone stimulus; receptor transactivation; glucose ho…	G protein-coupled receptor activity; alpha2-adrenergic receptor activity; adrenergic receptor activity; protein kinase binding; alpha-2C adrenergic receptor binding; thioesterase binding; heterotrimeric G-protein binding; protein homodimerization activity; protein heterodimerization activity; epinephrine binding; norepinephrine binding	integral component of membrane; membrane; plasma membrane; cytoplasm; integral component of plasma membrane; receptor complex	0.320337	0.00250962	0.170466
ENSMUSG00000036594	6384	4970	5551	5526	5230	5119	4181	6423.6	4956.9	5740.98	5238.42	5269.58	4772.23	4358.25	6574.82	5073.59	5876.13	5361.74	5393.63	4884.57	4460.85	977	17	34282744	34287823	H2-Aa	protein_coding	histocompatibility 2, class II antigen A, alpha	immune response; antigen processing and presentation; immune system process; adaptive immune response; positive regulation of T cell differentiation; antigen processing and presentation of peptide or polysaccharide antigen via MHC class II; negative regulation of T cell proliferation; antigen processing and presentation of exogenous peptide antigen via MHC class II; antigen processing and present…	protein binding; protein heterodimerization activity; peptide antigen binding	membrane; MHC class II protein complex; integral component of membrane; external side of plasma membrane; plasma membrane; lysosome	-0.22778	0.00450521	0.170466
ENSMUSG00000041324	38342	31204	76847	59724	65249	46067	80550	38579.8	31121.7	79477.1	56615.9	65742.8	42946.3	83964.8	9743.61	7860.02	20072.5	14298.7	16603.8	10846.4	21205.9	3959.5	13	16011851	16031621	Inhba	protein_coding	inhibin beta-A	positive regulation of transcription by RNA polymerase II; positive regulation of gene expression; positive regulation of transcription, DNA-templated; G1/S transition of mitotic cell cycle; response to drug; roof of mouth development; regulation of transcription by RNA polymerase II; negative regulation of cell growth; negative regulation of cell population proliferation; ovarian follicle develo…	hormone activity; growth factor activity; identical protein binding; protein heterodimerization activity; cytokine activity; signaling receptor binding; transforming growth factor beta receptor binding; peptide hormone binding; inhibin binding; type II activin receptor binding	extracellular region; extracellular space; perinuclear region of cytoplasm; inhibin A complex; activin A complex	0.282482	0.0038356	0.170466
ENSMUSG00000044783	20405	20310	19306	23140	23450	26404	24761	20531.6	20256.5	19966.7	21935.8	23627.5	24615.3	25810.7	10114.1	9978.55	9835.84	10805.8	11639.1	12125.8	12714.6	2030	1	88262471	88277633	Hjurp	protein_coding	Holliday junction recognition protein		histone binding	nucleus	0.21821	0.00445888	0.170466
ENSMUSG00000046314	2655	2352	2466	2594	1944	1982	1708	2671.47	2345.8	2550.4	2459	1958.71	1847.73	1780.41	5463.12	4797.14	5215.54	5028.64	4005.55	3778.6	3640.92	489	12	44852484	45074709	Stxbp6	protein_coding	syntaxin binding protein 6 (amisyn)	vesicle-mediated transport; regulation of SNARE complex assembly		integral component of membrane; membrane	-0.282697	0.00303528	0.170466
ENSMUSG00000057378	206	393	253	377	411	427	265	207.278	391.964	261.659	357.38	414.11	398.074	276.234	104.448	197.513	131.851	180.086	208.672	200.592	139.196	1984.5	2	112631355	113217096	Ryr3	protein_coding	ryanodine receptor 3	ion transport; transmembrane transport; calcium ion transport; calcium ion transmembrane transport; cellular calcium ion homeostasis; negative regulation of cytosolic calcium ion concentration; striated muscle contraction; release of sequestered calcium ion into cytosol; protein homotetramerization; cellular response to calcium ion; cellular response to magnesium ion; cellular response to caffein…	protein binding; calcium ion binding; calcium channel activity; ion channel activity; ryanodine-sensitive calcium-release channel activity; calmodulin binding; calcium-release channel activity; calcium-induced calcium release activity	integral component of membrane; membrane; perinuclear region of cytoplasm; plasma membrane; endoplasmic reticulum; sarcoplasmic reticulum; sarcoplasmic reticulum membrane; sarcolemma; Z disc; intracellular membrane-bounded organelle; smooth endoplasmic reticulum; junctional membrane complex; cytoplasmic vesicle membrane; organelle membrane; calcium channel complex; cell	0.302604	0.00197324	0.170466
ENSMUSG00000086841	993	2285	1144	723	818	1295	842	999.159	2278.98	1183.15	685.374	824.19	1207.27	877.696	2162.68	4932.85	2560.94	1483.49	1783.96	2613.15	1899.77	462	11	62602877	62604807	2410006H16Rik	lncRNA	RIKEN cDNA 2410006H16 gene				-0.365614	0.00196811	0.170466
ENSMUSG00000113302	250	232	255	236	105	89	115	251.551	231.388	263.727	223.718	105.795	82.9709	119.875	138.291	127.206	144.985	122.99	58.1609	45.6135	65.9018	1819	12	70522598	70544587	Gm32219	lncRNA	predicted gene, 32219				-0.343219	0.00125529	0.170466
ENSMUSG00000060601	1494	3227	1844	1395	1577	2009	1343	1503.27	3218.49	1907.11	1322.4	1588.93	1872.91	1399.94	2180.23	4667.87	2765.93	1917.91	2304.47	2716.32	2030.36	689.5	7	44549616	44553951	Nr1h2	protein_coding	nuclear receptor subfamily 1, group H, member 2	regulation of transcription, DNA-templated; cholesterol homeostasis; lipid homeostasis; positive regulation of transcription by RNA polymerase II; negative regulation of transcription by RNA polymerase II; positive regulation of gene expression; positive regulation of transcription, DNA-templated; negative regulation of gene expression; steroid hormone mediated signaling pathway; lipid metabolic …	DNA binding; steroid hormone receptor activity; zinc ion binding; DNA-binding transcription factor activity; sequence-specific DNA binding; metal ion binding; protein binding; RNA polymerase II regulatory region sequence-specific DNA binding; RNA polymerase II proximal promoter sequence-specific DNA binding; DNA-binding transcription activator activity, RNA polymerase II-specific; transcription r…	nucleus; cytoplasm; RNA polymerase II transcription factor complex	-0.243277	0.00231758	0.178548
ENSMUSG00000028613	1609	1009	1357	1502	1027	970	1196	1618.98	1006.34	1403.44	1423.83	1034.77	904.29	1246.7	625.089	388.548	541.87	549.743	399.526	349.147	481.353	2590	4	107801869	107876840	Lrp8	protein_coding	low density lipoprotein receptor-related protein 8, apolipoprotein e receptor	endocytosis; cerebral cortex development; response to drug; cellular response to growth factor stimulus; cellular response to cholesterol; positive regulation of protein kinase activity; positive regulation of protein tyrosine kinase activity; hippocampus development; regulation of apoptotic process; positive regulation of peptidyl-tyrosine phosphorylation; layer formation in cerebral cortex; reg…	protein binding; calcium ion binding; high-density lipoprotein particle binding; kinesin binding; very-low-density lipoprotein particle receptor activity; protein N-terminus binding; amyloid-beta binding; calcium-dependent protein binding; low-density lipoprotein particle receptor activity; reelin receptor activity; apolipoprotein binding	membrane; integral component of membrane; microtubule associated complex; caveola; postsynaptic density; axon; dendrite; neuronal cell body; receptor complex; extracellular space; plasma membrane; cell surface; extracellular region	-0.262424	0.00209266	0.179077
ENSMUSG00000037129	413	533	673	536	761	768	916	415.562	531.595	696.033	508.106	766.759	715.974	954.833	128.062	163.82	214.494	156.581	236.289	220.639	294.247	3245	9	45319100	45347581	Tmprss13	protein_coding	transmembrane protease, serine 13	proteolysis; endocytosis	protein binding; serine-type endopeptidase activity; scavenger receptor activity; hydrolase activity; peptidase activity; serine-type peptidase activity	membrane; integral component of membrane	0.306102	0.00367664	0.180131
ENSMUSG00000034269	5630	5774	6665	7470	6672	6714	7359	5664.92	5758.78	6893.11	7081.25	6722.49	6259.18	7670.98	1714.82	1743.24	2086.61	2143.56	2034.96	1894.71	2322.08	3303.5	6	113077365	113153435	Setd5	protein_coding	SET domain containing 5	histone lysine methylation; methylation; chromatin organization; histone H3-K9 methylation; regulation of chromatin organization; covalent chromatin modification; regulation of histone acetylation	protein binding; transferase activity; histone-lysine N-methyltransferase activity; methyltransferase activity; histone methyltransferase activity (H3-K9 specific)	nucleus; nucleoplasm; Cdc73/Paf1 complex	0.171529	0.00511214	0.183904
ENSMUSG00000000787	29593	20116	24247	28095	20760	19282	23848	29776.5	20063	25076.9	26632.9	20917.1	17975.8	24859	37127.9	25016.2	31267.9	33208.1	26081.2	22413.7	30996.3	802	X	13280970	13294052	Ddx3x	protein_coding	DEAD/H (Asp-Glu-Ala-Asp/His) box polypeptide 3, X-linked	positive regulation of transcription by RNA polymerase II; positive regulation of gene expression; immune system process; innate immune response; intracellular signal transduction; DNA duplex unwinding; ribosome biogenesis; apoptotic process; negative regulation of protein complex assembly; positive regulation of cysteine-type endopeptidase activity involved in apoptotic process; positive regulat…	ATP binding; nucleic acid binding; hydrolase activity; DNA binding; RNA binding; nucleotide binding; helicase activity; GTPase activity; transcription factor binding; protein serine/threonine kinase activator activity; protein binding; poly(A) binding; ATPase activity; ATP-dependent DNA helicase activity; nucleoside-triphosphatase activity; mRNA 5'-UTR binding; ribosomal small subunit binding; RN…	membrane; nucleus; cytosol; cytoplasm; mitochondrion; nuclear speck; cytoplasmic stress granule; mitochondrial outer membrane; eukaryotic translation initiation factor 3 complex; cytosolic small ribosomal subunit	-0.208912	0.00647348	0.184985
ENSMUSG00000074063	427	722	670	371	411	514	352	429.648	720.097	692.931	351.693	414.11	479.18	366.923	525.885	881.391	848.14	430.468	506.867	586.512	449.11	817	8	119434124	119446256	Osgin1	protein_coding	oxidative stress induced growth inhibitor 1	positive regulation of apoptotic process; negative regulation of cell growth; signal transduction; regulation of cell migration; regulation of cell population proliferation; regulation of apoptotic process	growth factor activity		-0.345627	0.0038903	0.187952
ENSMUSG00000076613	200	64	282	99	100	89	68	201.24	63.8313	291.651	93.8479	100.757	82.9709	70.8828	109.37	34.6909	158.506	51.0043	54.7591	45.0929	38.5233	1840	12	113302965	113307933	Ighg2b	IG_C_gene	immunoglobulin heavy constant gamma 2B			membrane; integral component of membrane	-0.333569	0.00294288	0.189524
ENSMUSG00000032802	1713	1473	1335	1473	1281	1196	1110	1723.62	1469.12	1380.69	1396.34	1290.69	1114.98	1157.06	3864.63	3293.98	3095.72	3130.81	2893.93	2499.95	2594.3	446	2	152105516	152111376	Srxn1	protein_coding	sulfiredoxin 1 homolog (S. cerevisiae)	oxidation-reduction process; cellular oxidant detoxification; response to oxidative stress	sulfiredoxin activity; nucleotide binding; ATP binding; oxidoreductase activity; antioxidant activity; oxidoreductase activity, acting on a sulfur group of donors	cytosol	-0.277306	0.00168993	0.190017
ENSMUSG00000003545	115	104	79	62	36	34	58	115.713	103.726	81.7038	58.7734	36.2724	31.6968	60.4588	31.8857	28.5825	22.5141	16.1955	9.99516	8.73429	16.6599	3629	7	19302696	19310051	Fosb	protein_coding	FBJ osteosarcoma oncogene B	regulation of transcription, DNA-templated; regulation of transcription by RNA polymerase II; transcription by RNA polymerase II; positive regulation of transcription by RNA polymerase II; female pregnancy; response to mechanical stimulus; response to progesterone; cellular response to hormone stimulus; response to drug; response to morphine; response to corticosterone; response to cAMP; cellular…	DNA binding; DNA-binding transcription factor activity; RNA polymerase II proximal promoter sequence-specific DNA binding; sequence-specific DNA binding; double-stranded DNA binding; DNA-binding transcription activator activity, RNA polymerase II-specific	nucleus; nucleoplasm; intracellular membrane-bounded organelle	-0.357279	0.000764578	0.191522
ENSMUSG00000012350	7528	6364	3562	6855	7334	9114	4587	7574.69	6347.22	3683.91	6498.25	7389.5	8496.59	4781.46	9345.7	7831.24	4545.23	8017.59	9117.21	10483.2	5899.4	810.5	2	103263433	103303278	Ehf	protein_coding	ets homologous factor	regulation of transcription, DNA-templated; transcription by RNA polymerase II; epithelial cell differentiation; epithelial cell proliferation; positive regulation of transcription by RNA polymerase II; positive regulation of transcription, DNA-templated; cell differentiation; regulation of transcription by RNA polymerase II	DNA-binding transcription factor activity; sequence-specific DNA binding; DNA binding; RNA polymerase II proximal promoter sequence-specific DNA binding; DNA-binding transcription activator activity, RNA polymerase II-specific; DNA-binding transcription factor activity, RNA polymerase II-specific	nucleus; nucleoplasm; Golgi apparatus	0.190378	0.00396691	0.191522
ENSMUSG00000032621	4296	4119	4467	5379	4971	5183	4980	4322.65	4108.14	4619.88	5099.07	5008.62	4831.89	5191.12	2921.69	2776.71	3122.6	3446.48	3385.35	3265.89	3508.7	1479.5	13	103739348	103774608	Srek1	protein_coding	splicing regulatory glutamine/lysine-rich protein 1	regulation of alternative mRNA splicing, via spliceosome; mRNA processing; RNA splicing	nucleic acid binding; RNA binding	nucleus; nucleoplasm; nuclear speck; spliceosomal complex	0.183653	0.00349168	0.194138
ENSMUSG00000042737	383	1396	615	323	431	710	255	385.376	1392.32	636.048	306.191	434.262	661.903	265.81	873.867	3157.19	1442.29	694.31	984.72	1500.91	602.745	441	3	89259358	89267079	Dpm3	protein_coding	dolichyl-phosphate mannosyltransferase polypeptide 3	protein glycosylation; mannosylation; GPI anchor biosynthetic process; regulation of protein stability	dolichyl-phosphate beta-D-mannosyltransferase activity	membrane; integral component of membrane; endoplasmic reticulum; endoplasmic reticulum membrane; integral component of endoplasmic reticulum membrane; dolichol-phosphate-mannose synthase complex	-0.408555	0.00361553	0.194563
ENSMUSG00000048078	22128	23381	25697	32204	26348	29877	26475	22265.2	23319.4	26576.5	30528.1	26547.4	27853.1	27597.4	16690.6	17480.8	19922.4	22884.6	19900.6	20879.4	20687.7	1334	7	96171246	96911093	Tenm4	protein_coding	teneurin transmembrane protein 4	signal transduction; multicellular organism development; cell differentiation; neuron development; regulation of myelination; positive regulation of oligodendrocyte differentiation; heterophilic cell-cell adhesion via plasma membrane cell adhesion molecules; cardiac muscle cell proliferation; central nervous system myelin formation; gastrulation with mouth forming second; positive regulation of g…	protein homodimerization activity; cell adhesion molecule binding; protein heterodimerization activity	integral component of membrane; membrane; plasma membrane; nucleus; cytoplasm; cell projection; integral component of plasma membrane; neuron projection	0.206756	0.00721862	0.198878
ENSMUSG00000056966	47	73	144	92	181	159	173	47.2915	72.8076	148.928	87.2122	182.37	148.229	180.334	20.6243	31.7521	64.9491	38.0341	79.5333	64.6441	78.6455	2293	5	137953461	137963098	Gjc3	protein_coding	gap junction protein, gamma 3	cell communication; transmembrane transport; sensory perception of sound; myelination; cell-cell signaling	protein homodimerization activity; gap junction channel activity	connexin complex; membrane; integral component of membrane; plasma membrane; cell junction; myelin sheath; gap junction	0.285423	0.00163617	0.200564
ENSMUSG00000030761	1621	1781	3018	1966	1393	1364	1557	1631.05	1776.3	3121.29	1863.69	1403.54	1271.6	1623.01	2402.14	2616.06	4596.89	2744.75	2067.07	1872.75	2390.29	679	7	98051060	98119524	Myo7a	protein_coding	myosin VIIA	inner ear morphogenesis; visual perception; sensory perception of sound; equilibrioception; inner ear development; cellular protein localization; cell projection organization; intracellular protein transport; phagocytosis; lysosome organization; inner ear receptor cell stereocilium organization; auditory receptor cell stereocilium organization; post-embryonic animal organ morphogenesis; phagolyso…	ATP binding; protein binding; actin filament binding; motor activity; nucleotide binding; actin binding; protein homodimerization activity; calmodulin binding; protein-containing complex binding; protein domain specific binding; protein N-terminus binding; spectrin binding; ADP binding; microfilament motor activity; actin-dependent ATPase activity	cytoskeleton; myosin complex; cytosol; cytoplasm; synapse; apical plasma membrane; lysosomal membrane; microvillus; stereocilium; cell cortex; photoreceptor inner segment; photoreceptor connecting cilium; melanosome; photoreceptor outer segment; myosin VII complex; stereocilium base; upper tip-link density	-0.329982	0.00258772	0.201028
ENSMUSG00000032349	18805	18078	18650	18491	14419	17005	13612	18921.6	18030.3	19288.3	17528.7	14528.1	15853	14189.1	28604.1	27256.8	29158.4	26498.4	21962.4	23965.3	21449.8	661.5	9	77917364	77984519	Elovl5	protein_coding	ELOVL family member 5, elongation of long chain fatty acids (yeast)	fatty acid elongation, saturated fatty acid; very long-chain fatty acid biosynthetic process; lipid metabolic process; fatty acid metabolic process; fatty acid biosynthetic process; unsaturated fatty acid biosynthetic process; fatty acid elongation, polyunsaturated fatty acid; sphingolipid biosynthetic process; fatty acid elongation, monounsaturated fatty acid; long-chain fatty-acyl-CoA biosynthe…	fatty acid elongase activity; transferase activity; 3-oxo-arachidoyl-CoA synthase activity; 3-oxo-cerotoyl-CoA synthase activity; 3-oxo-lignoceronyl-CoA synthase activity; very-long-chain 3-ketoacyl-CoA synthase activity	integral component of membrane; endoplasmic reticulum; membrane; cell projection; endoplasmic reticulum membrane; neuronal cell body; dendrite; integral component of endoplasmic reticulum membrane; dendritic tree	-0.242454	0.00429631	0.201028
ENSMUSG00000075706	1385	1521	1282	1102	1101	1403	973	1393.59	1516.99	1325.88	1044.65	1109.33	1307.96	1014.25	1896.04	2063.93	1803.91	1421.29	1509.3	1779.53	1379.93	735	10	80047166	80056439	Gpx4	protein_coding	glutathione peroxidase 4	oxidation-reduction process; response to oxidative stress; multicellular organism development; spermatogenesis; cellular oxidant detoxification; chromatin organization; glutathione metabolic process; protein polymerization; regulation of inflammatory response; negative regulation of ferroptosis; aging; response to estradiol	glutathione peroxidase activity; identical protein binding; oxidoreductase activity; peroxidase activity; selenium binding; phospholipid-hydroperoxide glutathione peroxidase activity	nucleus; nucleoplasm; protein-containing complex; cytosol; cytoplasm; mitochondrion; nuclear envelope; mitochondrial inner membrane	-0.261394	0.00250472	0.201028
ENSMUSG00000003134	1703	1563	1946	1563	1210	1512	1350	1713.56	1558.88	2012.6	1481.66	1219.16	1409.57	1407.23	498.999	453.954	586.081	431.467	355.025	410.476	409.794	3434	1	39371492	39478755	Tbc1d8	protein_coding	TBC1 domain family, member 8	intracellular protein transport; activation of GTPase activity	GTPase activator activity; Rab GTPase binding	cell	-0.29518	0.00137721	0.201232
ENSMUSG00000062309	701	936	729	685	480	412	513	705.348	933.533	753.95	649.352	483.633	384.09	534.748	495.677	656.031	529.831	456.326	339.868	269.916	375.789	1423	9	57504026	57505448	Rpp25	protein_coding	ribonuclease P/MRP 25 subunit	tRNA 5'-leader removal; RNA phosphodiester bond hydrolysis; RNA phosphodiester bond hydrolysis, endonucleolytic; tRNA processing; rRNA processing	nucleic acid binding; hydrolase activity; RNA binding; ribonuclease P activity; ribonuclease P RNA binding	ribonuclease MRP complex; nucleus; nucleoplasm; nucleolus; microtubule organizing center; multimeric ribonuclease P complex	-0.359431	0.00267351	0.204314
ENSMUSG00000086863	297	345	300	258	189	202	227	298.842	344.091	310.267	244.573	190.43	188.316	236.623	827.817	953.159	859.467	677.488	527.508	521.651	655.467	361	6	145182275	145187630	Gm15543	lncRNA	predicted gene 15543				-0.350396	0.00260385	0.205383
ENSMUSG00000028967	3213	2482	1754	2589	1927	2276	1410	3232.93	2475.46	1814.03	2454.26	1941.58	2121.82	1469.78	1064.86	815.368	597.507	808.387	639.52	698.886	484.116	3036	4	150853919	150868892	Errfi1	protein_coding	ERBB receptor feedback inhibitor 1	negative regulation of ERK1 and ERK2 cascade; negative regulation of epidermal growth factor receptor signaling pathway; regulation of keratinocyte differentiation; negative regulation of protein autophosphorylation; negative regulation of collagen biosynthetic process; negative regulation of epidermal growth factor-activated receptor activity; regulation of type B pancreatic cell proliferation; …	protein kinase binding; kinase binding; protein binding; SH3 domain binding; small GTPase binding	membrane; plasma membrane; nucleus; cytosol; cytoplasm; extrinsic component of cytoplasmic side of plasma membrane	-0.28004	0.00265257	0.20775
ENSMUSG00000030844	867	872	762	790	643	615	588	872.377	869.701	788.079	748.887	647.866	573.338	612.928	1882.15	1876.38	1700.28	1615.72	1397.77	1236.98	1322.39	463.5	7	128373621	128418758	Rgs10	protein_coding	regulator of G-protein signalling 10	regulation of G protein-coupled receptor signaling pathway; positive regulation of GTPase activity; negative regulation of signal transduction; G protein-coupled acetylcholine receptor signaling pathway; response to amphetamine	G-protein alpha-subunit binding; GTPase activator activity; protein binding	nucleus; cytosol; cytoplasm; axon terminus; neuronal cell body; dendritic spine	-0.30088	0.00281981	0.20775
ENSMUSG00000038648	9681	10149	10965	12196	12443	12973	11427	9741.05	10122.2	11340.3	11561.3	12537.2	12094.2	11911.4	2520.32	2618.95	2934.09	2991.28	3243.77	3129.15	3081.87	3865	6	37327255	37442146	Creb3l2	protein_coding	cAMP responsive element binding protein 3-like 2	regulation of transcription, DNA-templated; positive regulation of transcription by RNA polymerase II; endoplasmic reticulum unfolded protein response; multicellular organism development; positive regulation of gene expression; positive regulation of transcription, DNA-templated; positive regulation of neuron projection development; endoplasmic reticulum to Golgi vesicle-mediated transport; carti…	DNA-binding transcription factor activity; cAMP response element binding; DNA binding; DNA-binding transcription activator activity, RNA polymerase II-specific; transcription regulatory region DNA binding; RNA polymerase II proximal promoter sequence-specific DNA binding	membrane; integral component of membrane; nucleus; nucleoplasm; endoplasmic reticulum; endoplasmic reticulum membrane; chromatin; cytosol; perinuclear endoplasmic reticulum; Golgi membrane	0.204196	0.00394842	0.20775
ENSMUSG00000109799	96	36	38	42	11	20	10	96.5954	35.9051	39.3005	39.8143	11.0832	18.6451	10.4239	45.117	16.7702	18.3562	18.5961	5.17667	8.70862	4.86872	2141	7	110277782	110281527	Gm45515	lncRNA	predicted gene 45515				-0.278735	0.000797706	0.20775
ENSMUSG00000022957	3792	4194	5375	5739	4783	5299	5260	3815.52	4182.94	5558.96	5440.33	4819.2	4940.03	5482.99	3850.17	4220.93	5609.44	5489.74	4862.96	4984.9	5532.79	991	16	91729281	91920597	Itsn1	protein_coding	intersectin 1 (SH3 domain protein 1A)	regulation of Rho protein signal transduction; intracellular signal transduction; protein transport; cellular protein localization; positive regulation of protein kinase B signaling; positive regulation of dendritic spine development; exocytosis; endocytosis; negative regulation of neuron apoptotic process; regulation of modification of postsynaptic actin cytoskeleton; small GTPase mediated signa…	protein binding; calcium ion binding; Rho guanyl-nucleotide exchange factor activity; guanyl-nucleotide exchange factor activity; metal ion binding; molecular adaptor activity; kinase activator activity; proline-rich region binding	membrane; plasma membrane; nucleus; cytoplasm; cell junction; synapse; cytoplasmic vesicle; cell projection; lamellipodium; endosome; endomembrane system; endocytic vesicle; neuronal cell body; dendritic spine; recycling endosome; cytosol; glutamatergic synapse; nuclear envelope; neuron projection; clathrin-coated pit; postsynaptic actin cytoskeleton; apical dendrite; intracellular vesicle; calyx…	0.201163	0.00811677	0.210413
ENSMUSG00000024039	11664	19106	10664	13993	17620	22997	9928	11736.3	19055.6	11029	13264.8	17753.3	21439.1	10348.9	10043.9	16307.8	9438.57	11352	15193.3	18347.6	8856.56	1168.5	17	31608894	31637238	Cbs	protein_coding	cystathionine beta-synthase	cysteine biosynthetic process from serine; cysteine biosynthetic process via cystathionine; negative regulation of apoptotic process; cellular response to hypoxia; hydrogen sulfide biosynthetic process; transsulfuration; response to nutrient levels; homocysteine metabolic process; oxidation-reduction process; cellular amino acid biosynthetic process; maternal process involved in female pregnancy;…	cystathionine beta-synthase activity; metal ion binding; identical protein binding; protein homodimerization activity; pyridoxal phosphate binding; lyase activity; heme binding; enzyme binding; ubiquitin protein ligase binding; oxygen binding; modified amino acid binding; S-adenosyl-L-methionine binding; nitrite reductase (NO-forming) activity; cysteine synthase activity; carbon monoxide binding;…	cytoplasm; nucleus	0.234101	0.00646299	0.210413
ENSMUSG00000041697	2099	4982	2393	1957	2097	2740	1859	2112.02	4968.87	2474.9	1855.15	2112.87	2554.39	1937.81	3546.63	8344.02	4156	3115.29	3548.06	4289.48	3254.09	595.5	5	115345642	115348981	Cox6a1	protein_coding	cytochrome c oxidase subunit 6A1	electron transport chain; proton transmembrane transport	cytochrome-c oxidase activity	mitochondrial inner membrane; mitochondrial respiratory chain complex IV; membrane; integral component of membrane; mitochondrion	-0.267845	0.00404495	0.210413
ENSMUSG00000024593	2070	1713	2045	1596	776	530	830	2082.84	1708.48	2114.99	1512.94	781.873	494.096	865.187	381.472	312.909	387.361	277.096	143.2	90.4939	158.459	5460	18	57133090	57297467	Megf10	protein_coding	multiple EGF-like-domains 10	cell adhesion; muscle organ development; homotypic cell-cell adhesion; skeletal muscle satellite cell differentiation; phagocytosis; apoptotic process involved in development; myoblast migration; recognition of apoptotic cell; regulation of muscle cell differentiation; regulation of skeletal muscle tissue development; engulfment of apoptotic cell; apoptotic cell clearance; muscle cell proliferati…	protein binding; scavenger receptor activity; Notch binding; complement component C1q binding	membrane; integral component of membrane; plasma membrane; cell projection; phagocytic cup	-0.27717	0.00287165	0.211157
ENSMUSG00000035621	2386	3566	2343	2294	2157	2548	1807	2400.8	3556.6	2423.19	2174.62	2173.32	2375.39	1883.61	3188.31	4723.24	3218.05	2887.94	2886.22	3154.57	2501.47	753	10	80148272	80158368	Midn	protein_coding	midnolin	negative regulation of insulin secretion; negative regulation of glucokinase activity	protein binding; kinase binding	nucleus; cytosol; cytoplasm; nucleolus	-0.237252	0.00477063	0.212015
ENSMUSG00000022500	3066	3024	2842	2946	2417	2521	2088	3085.02	3016.03	2939.27	2792.69	2435.29	2350.22	2176.52	4043.27	3952.85	3852.25	3660.14	3191.73	3080.24	2852.58	763	16	10959275	11066157	Litaf	protein_coding	LPS-induced TN factor	positive regulation of transcription by RNA polymerase II; cellular response to lipopolysaccharide; response to lipopolysaccharide; positive regulation of I-kappaB kinase/NF-kappaB signaling; negative regulation of NIK/NF-kappaB signaling; regulation of cytokine production; aging	metal ion binding; DNA binding; RNA polymerase II proximal promoter sequence-specific DNA binding; zinc ion binding; protein binding; WW domain binding	membrane; Golgi membrane; Golgi apparatus; plasma membrane; nucleus; nucleoplasm; cytosol; cytoplasm; intracellular membrane-bounded organelle; endosome; lysosome; lysosomal membrane; late endosome membrane; early endosome membrane; cytoplasmic side of plasma membrane; endosome membrane; cytoplasmic side of lysosomal membrane; cytoplasmic side of early endosome membrane; cytoplasmic side of late …	-0.264512	0.00284572	0.215108
ENSMUSG00000090223	115	269	37	52	41	72	25	115.713	268.291	38.2663	49.2938	41.3103	67.1225	26.0598	183.236	424.847	60.5959	78.0583	65.4161	106.291	41.2666	631.5	16	96467606	96525793	Pcp4	protein_coding	Purkinje cell protein 4	positive regulation of neuron projection development; negative regulation of neuron apoptotic process; positive regulation of neuron differentiation; negative regulation of protein kinase activity; positive regulation of dopamine secretion; calmodulin dependent kinase signaling pathway	calmodulin binding; RNA binding; calcium ion binding	protein-containing complex; cytoplasm; neuron projection; axon; neurofilament	-0.468364	0.000947973	0.216398
ENSMUSG00000026678	4315	2801	2376	3437	2471	2530	2435	4341.76	2793.62	2457.32	3258.13	2489.7	2358.61	2538.23	1801.94	1159.42	1019.85	1352.2	1033.28	978.88	1053.43	2409.5	1	169655501	169695813	Rgs5	protein_coding	regulator of G-protein signaling 5	positive regulation of GTPase activity; G protein-coupled receptor signaling pathway; signal transduction; negative regulation of signal transduction; negative regulation of vascular smooth muscle cell proliferation	GTPase activator activity	membrane; cytosol; cytoplasm	-0.264167	0.00289934	0.21735
ENSMUSG00000039016	2724	3318	2603	2383	2516	2725	2185	2740.9	3309.25	2692.09	2258.98	2535.04	2540.4	2277.63	5291.3	6388.52	5197.08	4360.97	4893.9	4904.25	4396.97	518	9	50603910	50605320	Timm8b	protein_coding	translocase of inner mitochondrial membrane 8B	chaperone-mediated protein transport; protein transport	metal ion binding	mitochondrial intermembrane space; membrane; mitochondrion; mitochondrial inner membrane	-0.20517	0.00430758	0.217819
ENSMUSG00000031962	85	71	54	57	18	30	14	85.5272	70.8128	55.8481	54.0336	18.1362	27.9677	14.5935	26.308	21.7819	17.1788	16.6206	5.57866	8.60281	4.48893	3251	8	122847966	122867397	Cdh15	protein_coding	cadherin 15	homophilic cell adhesion via plasma membrane adhesion molecules; cell adhesion; cell-cell adhesion; cell morphogenesis; cell-cell junction assembly; calcium-dependent cell-cell adhesion via plasma membrane cell adhesion molecules; adherens junction organization; cell-cell adhesion mediated by cadherin	calcium ion binding; metal ion binding; protein binding; cytoskeletal protein binding; protein homodimerization activity; cadherin binding	plasma membrane; membrane; integral component of membrane; Golgi apparatus; cytosol; neuromuscular junction; cell-cell adherens junction; cell surface; catenin complex; caveola	-0.256856	0.00382251	0.218933
ENSMUSG00000035967	5715	4841	7435	7293	7139	6541	8574	5750.45	4828.24	7689.46	6913.46	7193.03	6097.9	8937.49	1593.8	1338.2	2131.23	1916.15	1993.63	1690.1	2477.13	3608	X	56454857	56507843	Ints6l	protein_coding	integrator complex subunit 6 like	snRNA 3'-end processing		integrator complex	0.208817	0.00701373	0.220387
ENSMUSG00000022150	5796	5172	6404	7293	7016	6480	7576	5831.95	5158.37	6623.18	6913.46	7069.1	6041.03	7897.18	4195.65	3711.05	4764.88	4973.71	5085.68	4346.06	5681.42	1390	15	6299788	6440712	Dab2	protein_coding	disabled 2, mitogen-responsive phosphoprotein	endocytosis; positive regulation of protein phosphorylation; positive regulation of epithelial to mesenchymal transition; positive regulation of pathway-restricted SMAD protein phosphorylation; vesicle-mediated transport; positive regulation of cell migration; positive regulation of transforming growth factor beta receptor signaling pathway; negative regulation of protein binding; positive regula…	protein binding; protein C-terminus binding; clathrin adaptor activity; cargo receptor activity; SMAD binding	fibrillar center; plasma membrane; clathrin-coated pit; clathrin-coated vesicle; intracellular membrane-bounded organelle	0.199832	0.00443761	0.221658
ENSMUSG00000055148	344	531	353	263	293	361	229	346.134	529.6	365.081	249.313	295.217	336.545	238.708	187.403	286.735	197.662	134.983	159.836	182.212	129.241	1847	8	72319033	72321656	Klf2	protein_coding	Kruppel-like factor 2 (lung)	positive regulation of transcription by RNA polymerase II; positive regulation of transcription, DNA-templated; negative regulation of transcription by RNA polymerase II; in utero embryonic development; regulation of transcription by RNA polymerase II; multicellular organism growth; cell morphogenesis; positive regulation of nitric oxide biosynthetic process; regulation of gene expression, epigen…	nucleic acid binding; metal ion binding; DNA binding; DNA-binding transcription factor activity; protein binding; DNA-binding transcription factor activity, RNA polymerase II-specific	nucleus; nuclear chromatin	-0.343205	0.001996	0.221888
ENSMUSG00000020623	305	297	328	413	403	476	440	306.892	296.217	339.226	391.507	406.05	443.755	458.653	164.201	158.49	181.501	209.474	217.255	237.429	245.4	1869	11	110399122	110525522	Map2k6	protein_coding	mitogen-activated protein kinase kinase 6	protein phosphorylation; phosphorylation; peptidyl-tyrosine phosphorylation; MAPK cascade; activation of MAPK activity; positive regulation of protein phosphorylation; apoptotic process; negative regulation of cold-induced thermogenesis; positive regulation of apoptotic process; cardiac muscle contraction; signal transduction by protein phosphorylation; stress-activated protein kinase signaling c…	ATP binding; protein kinase activity; transferase activity; protein binding; nucleotide binding; identical protein binding; kinase activity; protein tyrosine kinase activity; protein serine/threonine kinase activity; protein kinase binding; MAP kinase kinase activity	nucleus; cytosol; cytoplasm; cytoskeleton	0.322951	0.00200619	0.222121
ENSMUSG00000010307	12115	20624	18733	12221	13544	10033	12679	12190.1	20569.6	19374.1	11585	13646.5	9353.34	13216.5	10162.7	17148.5	16151.8	9658.19	11376.8	7797.7	11018.4	1199.5	7	47050601	47054777	Tmem86a	protein_coding	transmembrane protein 86A	ether lipid metabolic process	alkenylglycerophosphocholine hydrolase activity; alkenylglycerophosphoethanolamine hydrolase activity	integral component of membrane; membrane	-0.319426	0.00453012	0.222658
ENSMUSG00000041895	2182	2682	2738	2948	3084	2946	2896	2195.53	2674.93	2831.71	2794.58	3107.34	2746.43	3018.77	1342.83	1636.04	1731.93	1709.22	1900.51	1679.77	1846.34	1635	11	109573331	109611967	Wipi1	protein_coding	WD repeat domain, phosphoinositide interacting 1	autophagy; vesicle targeting, trans-Golgi to endosome; autophagosome assembly; autophagy of mitochondrion; protein lipidation; protein localization to phagophore assembly site; cellular response to starvation	protein binding; phosphatidylinositol-3-phosphate binding; lipid binding; phosphatidylinositol-3,5-bisphosphate binding; signaling receptor binding; androgen receptor binding; estrogen receptor binding	membrane; Golgi apparatus; cytosol; cytoplasm; cytoplasmic vesicle; cytoskeleton; endosome membrane; endosome; phagophore assembly site membrane; extrinsic component of membrane; trans-Golgi network; clathrin-coated vesicle; autophagosome membrane; phagophore assembly site	0.208013	0.00472375	0.222658
ENSMUSG00000004508	4685	5193	7547	6410	7706	6817	7700	4714.06	5179.31	7805.3	6076.41	7764.32	6355.2	8026.43	1145.16	1258.18	1896.1	1476.11	1886.15	1543.84	1949.82	4116.5	7	97081586	97308946	Gab2	protein_coding	growth factor receptor bound protein 2-associated protein 2	transmembrane receptor protein tyrosine kinase signaling pathway; positive regulation of cell population proliferation; osteoclast differentiation	transmembrane receptor protein tyrosine kinase adaptor activity	cytoplasm; plasma membrane	0.249293	0.00623615	0.225718
ENSMUSG00000020267	5205	7086	4843	4493	4829	5943	4067	5237.28	7067.32	5008.75	4259.18	4865.54	5540.41	4239.42	8613.95	11623.9	8238.08	7005.23	8002.54	9112.51	6972.72	608	11	54866383	54870501	Hint1	protein_coding	histidine triad nucleotide binding protein 1	apoptotic process; regulation of transcription, DNA-templated; intrinsic apoptotic signaling pathway by p53 class mediator; purine ribonucleotide catabolic process; positive regulation of calcium-mediated signaling	catalytic activity; hydrolase activity; nucleotide binding	nucleus; cytosol; cytoplasm; plasma membrane; histone deacetylase complex; membrane; integral component of membrane	-0.183675	0.00625379	0.225718
ENSMUSG00000050212	135	663	125	107	90	135	78	135.837	661.252	129.278	101.432	90.6811	125.855	81.3067	99.5875	484.789	94.7787	74.3633	66.4817	92.2689	59.609	1364	4	126147744	126149875	Eva1b	protein_coding	eva-1 homolog B (C. elegans)		protein binding	membrane; integral component of membrane	-0.489814	0.00415909	0.229425
ENSMUSG00000086503	26104	28605	31711	37103	31334	33300	33186	26265.9	28529.6	32796.3	35172.1	31571.1	31044.2	34592.9	2759.17	2996.96	3445.17	3694.74	3316.47	3261.11	3633.9	9519.5	X	103460366	103483254	Xist	lncRNA	inactive X specific transcripts				0.180955	0.00640695	0.229425
ENSMUSG00000029602	257	279	130	198	72	92	74	258.594	278.265	134.449	187.696	72.5449	85.7677	77.1372	532.086	572.561	276.645	386.205	149.269	176.477	158.718	486	5	120648812	120679597	Rasal1	protein_coding	RAS protein activator like 1 (GAP1 like)	signal transduction; intracellular signal transduction; regulation of GTPase activity; negative regulation of Ras protein signal transduction; cellular response to calcium ion; positive regulation of GTPase activity; cell differentiation; positive regulation of dendrite extension	GTPase activator activity; phospholipid binding; metal ion binding	cytosol; plasma membrane	-0.302618	0.00422673	0.231642
ENSMUSG00000022231	9351	10596	18522	15651	16911	14574	16047	9409	10568.1	19155.9	14836.5	17039	13586.7	16727.3	2979.42	3346.44	6065.84	4698.07	5395.5	4302.32	5296.8	3158	15	32244810	32696341	Sema5a	protein_coding	sema domain, seven thrombospondin repeats (type 1 and type 1-like), transmembrane domain (TM) and short cytoplasmic domain, (semaphorin) 5A		protein binding; semaphorin receptor binding	membrane; integral component of membrane	0.2598	0.00496043	0.238093
ENSMUSG00000097451	2077	1743	2643	2561	2882	2679	3592	2089.88	1738.41	2733.46	2427.72	2903.81	2497.52	3744.28	1286.08	1069.79	1682.13	1493.98	1786.96	1536.93	2304.17	1625	12	109603808	109661716	Rian	lncRNA	RNA imprinted and accumulated in nucleus				0.297727	0.00339788	0.239857
ENSMUSG00000005268	18646	14316	21934	21908	12571	12641	16142	18761.6	14278.3	22684.7	20767.9	12666.1	11784.7	16826.3	15087.8	11482.3	18242.6	16701.1	10185.9	9477.01	13531.4	1243.5	15	10177238	10349180	Prlr	protein_coding	prolactin receptor	response to bacterium; positive regulation of cold-induced thermogenesis; lactation; mammary gland epithelium development; prolactin signaling pathway; regulation of cell adhesion; activation of transmembrane receptor protein tyrosine kinase activity; prostate gland growth; receptor signaling pathway via JAK-STAT; mammary gland alveolus development; mammary gland epithelial cell differentiation; …	metal ion binding; protein binding; cytokine receptor activity; protein kinase binding; cytokine binding; prolactin receptor activity; peptide hormone binding	membrane; integral component of membrane; external side of plasma membrane; cell surface; receptor complex	-0.245698	0.0102062	0.24232
ENSMUSG00000030074	1850	1267	1600	1842	1149	1053	1062	1861.47	1263.66	1654.76	1746.14	1157.7	981.667	1107.02	419.251	284.608	372.694	393.275	260.742	221.096	249.329	4440	6	100704734	100810913	Gxylt2	protein_coding	glucoside xylosyltransferase 2	O-glycan processing	transferase activity, transferring glycosyl groups; transferase activity; UDP-xylosyltransferase activity	membrane; integral component of membrane	-0.288213	0.00386683	0.24232
ENSMUSG00000078348	395	1670	553	290	394	722	353	397.45	1665.6	571.926	274.908	396.982	673.09	367.965	103.476	433.636	148.9	71.572	103.354	175.238	95.7993	3841	10	13005343	13009183	Sf3b5	protein_coding	splicing factor 3b, subunit 5	mRNA splicing, via spliceosome; mRNA processing; RNA splicing	RNA binding	nucleus; nucleoplasm; spliceosomal complex; U2 snRNP; U2-type precatalytic spliceosome; U12-type spliceosomal complex	-0.39875	0.00603735	0.24232
ENSMUSG00000025007	4888	5513	3953	5731	5507	6929	4285	4918.32	5498.47	4088.29	5432.75	5548.68	6459.61	4466.66	8210.88	9179.41	6825.19	9069.7	9263.23	10784	7456.86	599	19	40550257	40588463	Aldh18a1	protein_coding	aldehyde dehydrogenase 18 family, member A1	oxidation-reduction process; proline biosynthetic process; metabolic process; phosphorylation; cellular amino acid biosynthetic process; citrulline biosynthetic process; glutamate metabolic process; L-proline biosynthetic process; response to temperature stimulus; ornithine biosynthetic process	catalytic activity; oxidoreductase activity; oxidoreductase activity, acting on the aldehyde or oxo group of donors, NAD or NADP as acceptor; glutamate-5-semialdehyde dehydrogenase activity; glutamate 5-kinase activity; transferase activity; nucleotide binding; ATP binding; identical protein binding; kinase activity	cytoplasm; membrane; cytosol; mitochondrion; mitochondrial inner membrane; mitochondrial membrane	0.187979	0.00831974	0.244462
ENSMUSG00000093930	14286	10662	15168	12663	8735	11971	11887	14374.6	10633.9	15687.1	12004	8801.1	11160.1	12390.9	5759.06	4260.37	6284.91	4809.29	3526.08	4471.18	4964.32	2496	13	119690379	119708260	Hmgcs1	protein_coding	3-hydroxy-3-methylglutaryl-Coenzyme A synthase 1	isoprenoid biosynthetic process; lipid metabolic process; steroid metabolic process; cholesterol metabolic process; steroid biosynthetic process; cholesterol biosynthetic process; sterol biosynthetic process; cellular response to low-density lipoprotein particle stimulus; response to purine-containing compound; acetyl-CoA metabolic process; farnesyl diphosphate biosynthetic process, mevalonate pa…	catalytic activity; hydroxymethylglutaryl-CoA synthase activity; transferase activity; protein homodimerization activity; drug binding; isomerase activity; organic acid binding	cytosol; cytoplasm	-0.260209	0.00601496	0.244462
ENSMUSG00000061751	1897	1469	1504	1875	1033	1026	1100	1908.77	1465.13	1555.47	1777.42	1040.82	956.496	1146.63	527.575	404.955	429.927	491.272	287.678	264.372	316.925	3618	16	33969073	34573532	Kalrn	protein_coding	kalirin, RhoGEF kinase	regulation of Rho protein signal transduction; protein phosphorylation; phosphorylation; intracellular signal transduction; positive regulation of GTPase activity; nervous system development; memory; neuromuscular junction development; axonogenesis; lactation; adult locomotory behavior; social behavior; maternal behavior; habituation; regulation of dendrite development; negative regulation of gro…	ATP binding; protein binding; Rho guanyl-nucleotide exchange factor activity; protein kinase activity; transferase activity; nucleotide binding; kinase activity; metal ion binding; guanyl-nucleotide exchange factor activity; protein serine/threonine kinase activity; enzyme binding	nucleoplasm; perinuclear region of cytoplasm; cytosol; cytoplasm; cytoskeleton; postsynaptic density; neuron projection; neuronal cell body; glutamatergic synapse; presynapse	-0.299394	0.00397395	0.245623
ENSMUSG00000048497	1183	1289	1265	1049	1018	1137	1002	1190.34	1285.6	1308.29	994.408	1025.7	1059.98	1044.48	3067.88	3313.41	3371.89	2562.91	2643.57	2731.9	2691.96	388	11	62648664	62666354	Mmgt2	protein_coding	membrane magnesium transporter 2	magnesium ion transmembrane transport; cation transport; cation transmembrane transport; manganese ion transmembrane transport; copper ion transport; magnesium ion transport; manganese ion transport; cobalt ion transport; nickel cation transport; nickel cation transmembrane transport; copper ion transmembrane transport	manganese ion transmembrane transporter activity; copper ion transmembrane transporter activity; cobalt ion transmembrane transporter activity; nickel cation transmembrane transporter activity; inorganic cation transmembrane transporter activity; magnesium ion transmembrane transporter activity	membrane; integral component of membrane; Golgi membrane; Golgi apparatus; plasma membrane; endosome; early endosome; early endosome membrane; ER membrane protein complex	-0.233701	0.00371427	0.246219
ENSMUSG00000001751	2307	3086	3561	3145	3177	3453	3555	2321.31	3077.86	3682.88	2981.33	3201.04	3219.08	3705.71	2525.91	3349.15	4007.48	3244.1	3483.18	3502.81	4032.33	919	11	101070012	101077672	Naglu	protein_coding	alpha-N-acetylglucosaminidase (Sanfilippo disease IIIB)	locomotor rhythm; lysosome organization; cerebellar Purkinje cell layer development; middle ear morphogenesis; retinal rod cell development; inner ear receptor cell development		extracellular exosome	0.184564	0.00791845	0.248385
ENSMUSG00000036390	1975	3664	2253	1776	1953	2696	1490	1987.25	3654.34	2330.11	1683.57	1967.78	2513.37	1553.17	2775.49	5103.83	3254.34	2351.36	2748.3	3510.29	2169.23	716	6	67035096	67037457	Gadd45a	protein_coding	growth arrest and DNA-damage-inducible 45 alpha	regulation of cell cycle; cellular response to DNA damage stimulus; cell cycle; positive regulation of apoptotic process; positive regulation of JNK cascade; centrosome cycle; positive regulation of p38MAPK cascade; cellular response to ionizing radiation; negative regulation of protein kinase activity; signal transduction in response to DNA damage; mitotic cell cycle arrest; positive regulation …	protein binding; protein homodimerization activity; protein heterodimerization activity; kinase binding; protein N-terminus binding; RNA polymerase II core promoter sequence-specific DNA binding	nucleus; cytoplasm; nuclear speck	-0.247265	0.00539624	0.249275
ENSMUSG00000031428	671	548	274	749	603	942	452	675.162	546.555	283.378	710.021	607.563	878.187	471.162	298.876	241.946	125.444	314.308	268.952	388.75	208.571	2259	X	136993155	136998472	Zcchc18	protein_coding	zinc finger, CCHC domain containing 18	positive regulation of nucleic acid-templated transcription; BMP signaling pathway	metal ion binding; nuclear receptor transcription coactivator activity	nuclear speck	0.314541	0.00373484	0.252428
ENSMUSG00000036046	5090	7152	5009	6723	6696	7986	4938	5121.57	7133.15	5180.43	6373.12	6746.67	7445.01	5147.34	1010.37	1407.21	1021.98	1257.27	1330.97	1468.73	1015.45	5069	15	84943936	84988551	5031439G07Rik	protein_coding	RIKEN cDNA 5031439G07 gene				0.198095	0.00884161	0.252428
ENSMUSG00000039646	1577	1985	1607	1364	1377	1693	1260	1586.78	1979.77	1662	1293.02	1387.42	1578.31	1313.42	995.471	1242.01	1042.66	811.176	870.402	990.158	823.975	1594	16	4639941	4650802	Vasn	protein_coding	vasorin	negative regulation of transforming growth factor beta receptor signaling pathway; cellular response to hypoxia; negative regulation of epithelial to mesenchymal transition; cellular response to redox state	protein binding; transforming growth factor beta binding	membrane; integral component of membrane; extracellular space; cell surface; plasma membrane; extracellular matrix; mitochondrion; extracellular exosome	-0.230282	0.00389448	0.252428
ENSMUSG00000040565	2872	2220	2490	3795	3070	2922	3372	2889.81	2214.15	2575.22	3597.5	3093.23	2724.06	3514.95	592.661	454.091	528.142	737.798	634.379	558.666	720.868	4876	19	36926079	37012752	Btaf1	protein_coding	B-TFIID TATA-box binding protein associated factor 1	negative regulation of chromatin binding	ATP binding; DNA binding; DNA-dependent ATPase activity	nucleoplasm; nucleus; intracellular membrane-bounded organelle	0.229221	0.00638589	0.252428
ENSMUSG00000025784	262	427	155	129	149	267	37	263.625	425.874	160.305	122.287	150.128	248.913	38.5686	265.751	429.309	161.598	123.273	151.338	250.92	38.8796	992	9	123150946	123157432	Clec3b	protein_coding	C-type lectin domain family 3, member b	ossification; bone mineralization; cellular response to organic substance; cellular response to transforming growth factor beta stimulus	carbohydrate binding; calcium ion binding; heparin binding; kringle domain binding	granular component; extracellular space; cytoplasm	-0.381277	0.00127219	0.253581
ENSMUSG00000028927	490	1780	571	665	1222	1312	554	493.039	1775.31	590.542	630.392	1231.25	1223.12	577.486	723.993	2606.91	867.17	925.686	1808	1796.07	847.997	681	4	140906344	140952586	Padi2	protein_coding	peptidyl arginine deiminase, type II	protein citrullination; cellular response to leukemia inhibitory factor; chromatin-mediated maintenance of transcription; intracellular estrogen receptor signaling pathway; regulation of chromatin disassembly; histone H3-R26 citrullination; negative regulation of chemokine-mediated signaling pathway; negative regulation of lymphocyte chemotaxis; histone citrullination	calcium ion binding; protein-arginine deiminase activity; metal ion binding; hydrolase activity; protein homodimerization activity; estrogen receptor binding	cytoplasm; nucleus; transcriptionally active chromatin	0.224424	0.00384964	0.253581
ENSMUSG00000036880	9703	9255	9144	9543	7373	8223	7963	9763.18	9230.6	9456.95	9046.37	7428.8	7665.95	8300.58	9666.52	9139.21	9363.32	8956.8	7355.24	7590.05	8218.4	1010	18	74779197	74806208	Acaa2	protein_coding	acetyl-Coenzyme A acyltransferase 2 (mitochondrial 3-oxoacyl-Coenzyme A thiolase)	lipid metabolic process; fatty acid metabolic process; cellular response to hypoxia; acetyl-CoA metabolic process; fatty acid beta-oxidation; negative regulation of mitochondrial outer membrane permeabilization involved in apoptotic signaling pathway; negative regulation of mitochondrial membrane permeability involved in apoptotic process	catalytic activity; transferase activity, transferring acyl groups other than amino-acyl groups; transferase activity; transferase activity, transferring acyl groups; acetyl-CoA C-acyltransferase activity; acetyl-CoA C-acetyltransferase activity	mitochondrion; mitochondrial inner membrane; mitochondrial matrix	-0.21744	0.00566707	0.253581
ENSMUSG00000045482	8873	11183	13115	12532	11739	11355	13337	8928.03	11153.5	13563.9	11879.8	11827.8	10585.8	13902.4	3406.35	4255.44	5175.07	4532.55	4512.72	4038.83	5304.24	2621	5	144767732	144859778	Trrap	protein_coding	transformation/transcription domain-associated protein	histone acetylation; phosphorylation; regulation of nucleic acid-templated transcription; histone deubiquitination; histone H4 acetylation; histone H2A acetylation	protein binding; transferase activity; kinase activity; transcription coregulator activity	nucleus; histone acetyltransferase complex; Swr1 complex; nucleoplasm; Golgi apparatus; STAGA complex; transcription factor TFTC complex; NuA4 histone acetyltransferase complex	0.154948	0.00895256	0.253581
ENSMUSG00000048796	1301	1340	1150	1214	818	873	992	1309.07	1336.47	1189.36	1150.82	824.19	813.861	1034.05	314.189	320.765	285.458	276.208	197.814	195.334	248.183	4166.5	3	108195687	108201212	Cyb561d1	protein_coding	cytochrome b-561 domain containing 1	oxidation-reduction process	metal ion binding	membrane; integral component of membrane	-0.307146	0.00398961	0.253581
ENSMUSG00000067212	1085	1408	1236	1064	964	786	773	1091.73	1404.29	1278.3	1008.63	971.295	732.754	805.771	639.56	822.664	748.859	590.877	569.007	429.264	472.039	1707	17	36029773	36032855	H2-T23	protein_coding	histocompatibility 2, T region locus 23	immune response; immune system process; antibacterial humoral response; defense response to Gram-positive bacterium; positive regulation of tumor necrosis factor production; inner ear development; positive regulation of T cell mediated cytotoxicity; antigen processing and presentation of endogenous peptide antigen via MHC class Ib; antigen processing and presentation of endogenous peptide antigen…	peptide antigen binding; natural killer cell lectin-like receptor binding; signaling receptor binding; T cell receptor binding; beta-2-microglobulin binding; MHC class I protein binding	membrane; integral component of membrane; external side of plasma membrane; extracellular space; cell surface; plasma membrane; MHC class I protein complex; phagocytic vesicle membrane; integral component of lumenal side of endoplasmic reticulum membrane; MHC class Ib protein complex	-0.334819	0.0030586	0.253581
ENSMUSG00000015312	309	579	388	270	268	318	258	310.917	577.474	401.279	255.949	270.028	296.458	268.938	424.749	788.898	548.196	349.657	368.891	404.997	367.401	732	10	80930073	80932204	Gadd45b	protein_coding	growth arrest and DNA-damage-inducible 45 beta	regulation of cell cycle; multicellular organism development; cell differentiation; apoptotic process; positive regulation of apoptotic process; positive regulation of JNK cascade; activation of MAPKK activity; positive regulation of p38MAPK cascade; negative regulation of protein kinase activity; activation of MAPKKK activity	protein binding	nucleus; cytoplasm	-0.372662	0.00133011	0.258567
ENSMUSG00000025404	3131	3945	4438	4296	4809	4906	4305	3150.42	3934.6	4589.89	4072.43	4845.39	4573.65	4487.51	3358.66	4194.67	4893.27	4341.61	5165.66	4875.96	4784.12	938	10	127380327	127499384	R3hdm2	protein_coding	R3H domain containing 2		nucleic acid binding	nucleus	0.235473	0.00402646	0.258567
ENSMUSG00000025508	1288	4392	1419	984	1094	1861	1088	1295.99	4380.42	1467.57	932.791	1102.28	1734.93	1134.12	2835.86	9585.17	3211.3	2041.12	2411.99	3796.35	2481.67	457	7	141447370	141451585	Rplp2	protein_coding	ribosomal protein, large P2	translational elongation	structural constituent of ribosome	intracellular; ribosome; synapse; cytosolic large ribosomal subunit	-0.393599	0.00318996	0.258567
ENSMUSG00000025997	659	614	632	858	834	877	744	663.087	612.381	653.63	813.348	840.312	817.59	775.541	348.077	321.46	343.113	426.954	441.108	429.181	407.108	1905	1	69531214	69687245	Ikzf2	protein_coding	IKAROS family zinc finger 2	positive regulation of transcription by RNA polymerase II	nucleic acid binding; metal ion binding; DNA binding; protein homodimerization activity; DNA-binding transcription factor activity; transcription regulatory region DNA binding	nucleus; nucleoplasm	0.268796	0.00260894	0.258567
ENSMUSG00000040701	764	1114	836	1048	1160	1308	848	768.739	1111.06	864.612	993.46	1168.78	1219.39	883.95	333.22	481.605	374.778	430.629	506.623	528.562	383.16	2307	14	55098575	55106593	Ap1g2	protein_coding	adaptor protein complex AP-1, gamma 2 subunit	protein transport; intracellular protein transport; vesicle-mediated transport	protein binding	membrane; membrane coat; Golgi apparatus; AP-1 adaptor complex; Golgi membrane; cytoplasmic vesicle membrane; cytoplasmic vesicle; endosome; transport vesicle; trans-Golgi network; endosome membrane; Golgi-associated vesicle	0.256274	0.00264079	0.258567
ENSMUSG00000042272	4135	3848	3163	4646	4430	4910	3759	4160.65	3837.86	3271.25	4404.21	4463.53	4577.38	3918.36	1805.05	1665.01	1419.2	1910.72	1936.45	1985.85	1699.94	2305	2	77180340	77280592	Sestd1	protein_coding	SEC14 and spectrin domains 1	negative regulation of calcium ion transmembrane transport via high voltage-gated calcium channel	phosphatidylinositol-5-phosphate binding; phosphatidylinositol-3-phosphate binding; phosphatidylinositol-4-phosphate binding; phosphatidylinositol-3,5-bisphosphate binding; phosphatidic acid binding; phosphatidylinositol-4,5-bisphosphate binding; phosphatidylinositol-3,4-bisphosphate binding	calcium channel complex; intermediate filament cytoskeleton	0.177346	0.00642988	0.258567
ENSMUSG00000046324	6068	4656	5997	5664	4948	5196	4799	6105.64	4643.73	6202.25	5369.24	4985.45	4844.01	5002.45	3170.11	2411.07	3220.27	2787.77	2588.5	2515.06	2597.33	1926	19	29608214	29648415	Ermp1	protein_coding	endoplasmic reticulum metallopeptidase 1	proteolysis; ovarian follicle development	metal ion binding; hydrolase activity; peptidase activity; metallopeptidase activity	membrane; integral component of membrane; endoplasmic reticulum; endoplasmic reticulum membrane	-0.187449	0.00940372	0.258567
ENSMUSG00000025582	189	408	178	270	298	429	217	190.172	406.924	184.092	255.949	300.255	399.938	226.199	36.4524	77.9997	35.287	49.0605	57.5532	76.6606	43.3582	5217	11	119538719	119547753	Nptx1	protein_coding	neuronal pentraxin 1	regulation of postsynaptic neurotransmitter receptor activity; neurotransmitter receptor localization to postsynaptic specialization membrane; regulation of postsynaptic density assembly; mitochondrial transport; mitochondrial fragmentation involved in apoptotic process; cellular response to potassium ion; axonogenesis involved in innervation	metal ion binding	cytoplasm; cytoplasmic vesicle; plasma membrane; neuron projection; mitochondrion; glutamatergic synapse; transport vesicle; synaptic cleft	0.276346	0.00247813	0.259043
ENSMUSG00000005237	1110	1544	1691	1604	1532	1802	1810	1116.88	1539.93	1748.87	1520.53	1543.59	1679.93	1886.73	631.008	870.017	988.065	859.054	872.087	949.112	1065.95	1770	11	69420809	69549110	Dnah2	protein_coding	dynein, axonemal, heavy chain 2	microtubule-based movement	ATP binding; microtubule motor activity; nucleotide binding; ATP-dependent microtubule motor activity, minus-end-directed; dynein light chain binding; dynein intermediate chain binding; dynein light intermediate chain binding; motor activity	dynein complex; cytoplasm; inner dynein arm; cytoskeleton; cell projection; microtubule; axoneme; cilium; motile cilium	0.233864	0.00226286	0.264512
ENSMUSG00000019055	2215	2932	2767	2862	2975	3140	2858	2228.74	2924.27	2861.7	2713.06	2997.51	2927.29	2979.16	2391.35	3137.63	3070.49	2911.01	3216.22	3140.87	3196.53	932	4	147909753	147936767	Plod1	protein_coding	procollagen-lysine, 2-oxoglutarate 5-dioxygenase 1	oxidation-reduction process; epidermis development; collagen fibril organization; peptidyl-lysine hydroxylation; collagen metabolic process; hydroxylysine biosynthetic process; response to hypoxia	oxidoreductase activity; procollagen-lysine 5-dioxygenase activity; iron ion binding; oxidoreductase activity, acting on paired donors, with incorporation or reduction of molecular oxygen; L-ascorbic acid binding; metal ion binding; protein binding; dioxygenase activity; peptide binding; ferrous iron binding	membrane; endoplasmic reticulum; collagen-containing extracellular matrix; rough endoplasmic reticulum membrane; catalytic complex	0.178207	0.00715267	0.264713
ENSMUSG00000079018	695	545	738	610	532	530	479	699.311	543.563	763.258	578.255	536.026	494.096	499.307	1295.02	1006.6	1413.44	1070.84	992.641	914.993	924.642	540	15	75044018	75048830	Ly6c1	protein_coding	lymphocyte antigen 6 complex, locus C1			membrane; external side of plasma membrane; plasma membrane; cell surface; anchored component of membrane	-0.291275	0.00276434	0.264713
ENSMUSG00000032531	1900	2504	2270	1938	1740	1953	1553	1911.78	2497.4	2347.69	1837.14	1753.17	1820.7	1618.84	2407.79	3145.34	2956.79	2313.78	2208.02	2293.07	2038.84	794	9	102716672	102733418	Amotl2	protein_coding	angiomotin-like 2	Wnt signaling pathway; regulation of cell migration; actin cytoskeleton organization; angiogenesis; hippo signaling; establishment of cell polarity involved in ameboidal cell migration	protein binding; identical protein binding	cytoplasmic vesicle; apical plasma membrane; endosome; bicellular tight junction; recycling endosome	-0.249979	0.00443474	0.269342
ENSMUSG00000042190	567	447	433	440	396	307	229	570.517	445.822	447.819	417.102	398.997	286.203	238.708	775.159	605.736	608.45	566.714	542.115	388.863	324.332	736	5	113612354	113650426	Cmklr1	protein_coding	chemokine-like receptor 1	G protein-coupled receptor signaling pathway; signal transduction; negative regulation of NF-kappaB transcription factor activity; positive regulation of cytosolic calcium ion concentration; positive regulation of cold-induced thermogenesis; positive regulation of fat cell differentiation; complement receptor mediated signaling pathway; inflammatory response; phospholipase C-activating G protein-…	G protein-coupled receptor activity	integral component of membrane; membrane; plasma membrane	-0.330672	0.00262202	0.269342
ENSMUSG00000029335	1136	1544	2552	2288	2373	2186	1982	1143.05	1539.93	2639.34	2168.93	2390.96	2037.91	2066.02	174.564	235.176	403.076	331.235	365.143	311.227	315.52	6548	5	98854415	98884396	Bmp3	protein_coding	bone morphogenetic protein 3	signal transduction; osteoblast differentiation; multicellular organism development; positive regulation of transcription by RNA polymerase II; cell differentiation; cartilage development; regulation of apoptotic process; positive regulation of pathway-restricted SMAD protein phosphorylation; regulation of MAPK cascade; cell development; SMAD protein signal transduction; ossification	growth factor activity; cytokine activity; transforming growth factor beta receptor binding; BMP receptor binding	extracellular region; extracellular space; vesicle	0.269835	0.00448125	0.2695
ENSMUSG00000058833	397	1083	451	329	331	520	327	399.462	1080.15	466.435	311.878	333.505	484.774	340.863	595.324	1609.75	695.135	464.796	497.027	722.465	507.992	671	8	70504292	70506752	Rex1bd	protein_coding	required for excision 1-B domain containing				-0.372501	0.00447657	0.2695
ENSMUSG00000024664	2041	1860	1358	1660	1561	1582	1178	2053.66	1855.1	1404.48	1573.61	1572.81	1474.83	1227.94	1782.69	1610.33	1219.16	1365.98	1365.29	1280.24	1065.92	1152	19	10041569	10060110	Fads3	protein_coding	fatty acid desaturase 3	lipid metabolic process; oxidation-reduction process; fatty acid metabolic process; fatty acid biosynthetic process; unsaturated fatty acid biosynthetic process	oxidoreductase activity	integral component of membrane; membrane; endoplasmic reticulum; endoplasmic reticulum membrane	-0.246318	0.00347172	0.271131
ENSMUSG00000000085	2350	2663	2007	2625	2770	3154	2338	2364.58	2655.98	2075.69	2488.39	2790.96	2940.34	2437.12	1772.55	1990.99	1555.99	1865.36	2092.18	2204.15	1826.92	1334	4	120405281	120530186	Scmh1	protein_coding	sex comb on midleg homolog 1	regulation of transcription, DNA-templated; multicellular organism development; spermatogenesis; chromatin remodeling; anterior/posterior pattern specification; negative regulation of transcription, DNA-templated; gene silencing	protein binding	nucleus; chromocenter	0.186799	0.0065088	0.272033
ENSMUSG00000021866	834	1120	731	785	570	700	526	839.173	1117.05	756.018	744.147	574.314	652.58	548.299	333.203	443.537	300.186	295.472	228.038	259.115	217.709	2518.5	14	25842156	25886804	Anxa11	protein_coding	annexin A11	cell cycle; cell division; cytokinetic process; response to calcium ion; phagocytosis	calcium ion binding; calcium-dependent phospholipid binding; protein binding; S100 protein binding; calcium-dependent protein binding; phosphatidylethanolamine binding	nucleus; nucleoplasm; cytosol; cytoplasm; cytoskeleton; spindle; midbody; nuclear envelope; collagen-containing extracellular matrix; phagocytic vesicle; melanosome; specific granule; azurophil granule	-0.324106	0.00439922	0.272033
ENSMUSG00000002831	8354	5746	7827	7713	3241	3431	3665	8405.81	5730.85	8094.88	7311.6	3265.53	3198.58	3820.37	1460.36	995.631	1406.34	1270.26	567.326	555.694	663.72	5756	17	56100591	56109803	Plin4	protein_coding	perilipin 4			membrane; plasma membrane; cytosol; cytoplasm; intracellular membrane-bounded organelle; lipid droplet	-0.237398	0.0130709	0.272222
ENSMUSG00000044712	456	580	638	669	641	732	680	458.828	578.471	659.836	634.184	645.851	682.412	708.828	396.739	500.191	570.545	548.365	558.453	590.067	612.908	1156.5	12	73286779	73354049	Slc38a6	protein_coding	solute carrier family 38, member 6	amino acid transmembrane transport	amino acid transmembrane transporter activity	membrane; integral component of membrane; plasma membrane; integral component of plasma membrane	0.247352	0.00448735	0.275027
ENSMUSG00000015575	3466	4130	3165	3180	3094	3530	2595	3487.5	4119.11	3273.32	3014.51	3117.41	3290.87	2705.01	4517.48	5335.64	4240.05	3904.8	4038.1	4262.78	3503.9	772	17	26663231	26699647	Atp6v0e	protein_coding	ATPase, H+ transporting, lysosomal V0 subunit E	ATP hydrolysis coupled proton transport; ion transport; proton transmembrane transport; transmembrane transport	proton transmembrane transporter activity; hydrolase activity; proton-transporting ATPase activity, rotational mechanism	proton-transporting V-type ATPase, V0 domain; membrane; integral component of membrane	-0.1961	0.00462433	0.276044
ENSMUSG00000021311	2256	2348	2848	3049	2721	2748	3169	2269.99	2341.81	2945.47	2890.33	2741.59	2561.84	3303.35	1161.72	1198.47	1507.41	1479.18	1403.07	1311.08	1690.56	1954	13	12182712	12258113	Mtr	protein_coding	5-methyltetrahydrofolate-homocysteine methyltransferase	pteridine-containing compound metabolic process; cellular metabolic process; methionine biosynthetic process; methylation; protein methylation; cellular amino acid biosynthetic process; methionine metabolic process; cobalamin metabolic process; axon regeneration; tetrahydrofolate metabolic process; response to axon injury; homocysteine metabolic process; cellular response to nitric oxide	zinc ion binding; metal ion binding; cobalamin binding; methionine synthase activity; transferase activity; methyltransferase activity; folic acid binding; amino acid binding	cytosol; cytoplasm; membrane; integral component of membrane	0.180421	0.0069943	0.276044
ENSMUSG00000026888	7609	8817	13790	9552	13575	12446	14827	7656.19	8793.76	14262	9054.9	13677.7	11602.9	15455.6	10140.7	11647.4	18890	11993.2	18116.2	15368	20471	755	2	64912476	65024987	Grb14	protein_coding	growth factor receptor bound protein 14	signal transduction; positive regulation of signal transduction; insulin receptor signaling pathway; negative regulation of insulin receptor signaling pathway; cellular response to insulin stimulus; negative regulation of meiotic cell cycle process involved in oocyte maturation	SH3/SH2 adaptor activity; identical protein binding; protein homodimerization activity; receptor tyrosine kinase binding; protein binding; phosphoprotein binding	membrane; Golgi apparatus; cytoplasm; plasma membrane; intracellular membrane-bounded organelle; endosome; endosome membrane	0.2465	0.0134736	0.276044
ENSMUSG00000026950	698	1063	1420	1338	1218	1020	1371	702.329	1060.2	1468.6	1268.37	1227.22	950.903	1429.12	300.333	453.367	628.009	542.385	524.788	406.629	611.128	2338.5	2	52136647	52378474	Neb	protein_coding	nebulin	regulation of actin filament length; sarcomere organization; muscle fiber development; cardiac muscle thin filament assembly	protein binding; actin binding; actin filament binding	protein-containing complex; striated muscle thin filament; myofibril; Z disc; contractile fiber	0.235125	0.00478682	0.276044
ENSMUSG00000031529	6436	5315	6844	7920	7021	6918	8009	6475.92	5300.99	7078.24	7507.83	7074.13	6449.36	8348.53	3015.56	2468.45	3296.04	3496.08	3294.13	3003.19	3887.56	2147.5	8	34826460	34965690	Tnks	protein_coding	tankyrase, TRF1-interacting ankyrin-related ADP-ribose polymerase	Wnt signaling pathway; spindle assembly; positive regulation of telomere maintenance via telomerase; protein transport; positive regulation of transcription by RNA polymerase II; mRNA transport; cell cycle; cell division; positive regulation of canonical Wnt signaling pathway; peptidyl-threonine phosphorylation; protein polyubiquitination; peptidyl-serine phosphorylation; positive regulation of t…	protein binding; NAD+ ADP-ribosyltransferase activity; transferase activity; transferase activity, transferring glycosyl groups; metal ion binding; zinc ion binding; histone binding; protein ADP-ribosylase activity	membrane; Golgi membrane; Golgi apparatus; nucleus; nucleoplasm; nuclear body; cytosol; cytoplasm; chromosome; cytoskeleton; nuclear membrane; nuclear chromosome, telomeric region; nuclear pore; chromosome, telomeric region; microtubule organizing center; spindle pole; mitotic spindle pole	0.165319	0.00931738	0.276044
ENSMUSG00000032086	2924	2640	2724	2908	2268	2296	2230	2942.14	2633.04	2817.23	2756.66	2285.16	2140.46	2324.54	1370.35	1226.38	1312.17	1283.96	1064.35	996.955	1082.69	2147	9	45838580	45864399	Bace1	protein_coding	beta-site APP cleaving enzyme 1	proteolysis; positive regulation of neuron apoptotic process; prepulse inhibition; regulation of synaptic vesicle exocytosis; protein catabolic process; amyloid-beta metabolic process; membrane protein ectodomain proteolysis; memory; detection of mechanical stimulus involved in sensory perception of pain; modulation of chemical synaptic transmission; response to radiation; response to lead ion; r…	aspartic-type endopeptidase activity; hydrolase activity; peptidase activity; protein binding; endopeptidase activity; enzyme binding; amyloid-beta binding	integral component of membrane; membrane; Golgi apparatus; cell surface; cytoplasmic vesicle membrane; cytoplasmic vesicle; plasma membrane; integral component of plasma membrane; endoplasmic reticulum; endosome; early endosome; trans-Golgi network; recycling endosome; lysosome; synaptic vesicle; axon; dendrite; late endosome; neuronal cell body; membrane raft; multivesicular body; hippocampal mo…	-0.229	0.00677907	0.276044
ENSMUSG00000036218	291	305	130	194	102	100	81	292.805	304.196	134.449	183.904	102.772	93.2257	84.4339	162.489	168.81	74.6111	102.055	57.0321	51.7346	46.8557	1802	15	92396881	92771819	Pdzrn4	protein_coding	PDZ domain containing RING finger 4	protein ubiquitination	protein binding; ubiquitin protein ligase activity		-0.358502	0.00153963	0.276044
ENSMUSG00000039637	1154	1755	1374	1614	1634	1767	1427	1161.16	1750.37	1421.03	1530	1646.37	1647.3	1487.5	1470.75	2217.07	1799.91	1937.94	2085.33	2086.51	1884.1	789.5	16	4626133	4679777	Coro7	protein_coding	coronin 7	protein transport; actin filament organization; cell migration; Golgi organization; Golgi to endosome transport; actin filament polymerization; establishment of cell polarity	protein binding; actin binding; actin filament binding	Golgi apparatus; membrane; Golgi membrane; cytoplasm; cytoplasmic vesicle; integral component of membrane; cytosol; trans-Golgi network	0.205921	0.00482672	0.276044
ENSMUSG00000040957	2395	2952	3439	2957	3467	4929	3756	2409.85	2944.22	3556.7	2803.11	3493.24	4595.1	3915.23	752.609	919.493	1110.77	875.426	1090.95	1435.07	1222.75	3202	18	11839220	11945630	Cables1	protein_coding	CDK5 and Abl enzyme substrate 1	regulation of cell cycle; G1/S transition of mitotic cell cycle; cell cycle; cell division; nervous system development	protein binding	cytosol; nucleus; cytoplasm; growth cone; cell projection; nucleoplasm	0.261181	0.0101557	0.276044
ENSMUSG00000070348	2840	2769	1837	2946	2974	4508	2215	2857.61	2761.7	1899.87	2792.69	2996.51	4202.62	2308.9	1611.74	1557.64	1071.56	1575.12	1690.08	2370.34	1302.26	1773	7	144929931	144939925	Ccnd1	protein_coding	cyclin D1	cellular response to DNA damage stimulus; G1/S transition of mitotic cell cycle; positive regulation of protein phosphorylation; positive regulation of mammary gland epithelial cell proliferation; cellular response to organic substance; negative regulation of transcription by RNA polymerase II; cell cycle; cell division; negative regulation of cell cycle arrest; positive regulation of cell popula…	protein binding; cyclin-dependent protein serine/threonine kinase regulator activity; protein-containing complex binding; transcription factor binding; protein kinase binding; histone deacetylase binding; enzyme binding; transcription corepressor activity; protein kinase activity; kinase activity; proline-rich region binding	nucleus; membrane; nucleoplasm; cytoplasm; bicellular tight junction; cytosol; transcriptional repressor complex; cyclin-dependent protein kinase holoenzyme complex	0.247965	0.00783551	0.276044
ENSMUSG00000094840	198	270	138	288	334	516	136	199.228	269.288	142.723	273.012	336.528	481.045	141.766	106.029	143.315	75.9569	145.296	179.099	256.011	75.4474	1879	5	137208813	137212389	Muc3a	protein_coding	mucin 3A, cell surface associated			membrane; integral component of membrane	0.334819	0.00481515	0.276044
ENSMUSG00000006642	582	706	658	580	465	538	409	585.61	704.139	680.52	549.816	468.519	501.554	426.339	142.276	171.074	165.335	133.58	113.829	121.855	103.581	4116	5	30968662	30977018	Tcf23	protein_coding	transcription factor 23	multicellular organism development; positive regulation of gene expression; cell differentiation; muscle organ development; decidualization	protein dimerization activity	nucleus	-0.29245	0.0072361	0.280669
ENSMUSG00000031444	89	44	140	58	21	32	14	89.552	43.884	144.791	54.9816	21.1589	29.8322	14.5935	61.8026	30.2857	99.9251	37.9445	14.6024	20.5882	10.0714	1449	8	13037308	13056676	F10	protein_coding	coagulation factor X	proteolysis; blood coagulation; positive regulation of protein kinase B signaling; hemostasis	serine-type endopeptidase activity; calcium ion binding; hydrolase activity; peptidase activity; serine-type peptidase activity; phospholipid binding	extracellular region; extracellular space; membrane; endoplasmic reticulum; intracellular membrane-bounded organelle	-0.290587	0.00127913	0.281518
ENSMUSG00000061353	7094	3861	2361	4267	2299	2525	1544	7138	3850.82	2441.81	4044.94	2316.4	2353.95	1609.46	2369.07	1278.07	810.423	1342.5	768.801	781.265	534.171	3013	6	117168535	117181367	Cxcl12	protein_coding	chemokine (C-X-C motif) ligand 12	chemotaxis; immune response; defense response; chemokine-mediated signaling pathway; cell-cell adhesion; brain development; positive regulation of cell population proliferation; neuron migration; detection of temperature stimulus involved in sensory perception of pain; animal organ regeneration; adult locomotory behavior; positive regulation of calcium ion import; positive regulation of cell migr…	chemokine activity; cytokine activity; growth factor activity; integrin binding; chemokine receptor binding; CXCR chemokine receptor binding	extracellular region; external side of plasma membrane; extracellular space; nucleus; cytoplasm; plasma membrane	-0.271465	0.0071863	0.284847
ENSMUSG00000015749	7234	5793	5815	6630	5491	5787	5780	7278.87	5777.73	6014.02	6284.96	5532.55	5394.97	6025.04	9178.9	7285.91	7583.88	7925.55	6976.74	6803.25	7597.78	793	3	95929246	95947390	Anp32e	protein_coding	acidic (leucine-rich) nuclear phosphoprotein 32 family, member E	histone exchange; negative regulation of catalytic activity; chromatin organization	protein binding; histone binding; phosphatase inhibitor activity	nucleus; cytoplasm; cytoplasmic vesicle; Swr1 complex	-0.167909	0.0145668	0.287768
ENSMUSG00000020592	5227	6601	6008	5523	4552	5208	4631	5259.42	6583.6	6213.62	5235.57	4586.45	4855.2	4827.33	6151.37	7700.12	7267.4	6123.48	5364.27	5678.59	5646	855	12	8771323	8793715	Sdc1	protein_coding	syndecan 1	wound healing; inflammatory response; cell migration; canonical Wnt signaling pathway; positive regulation of exosomal secretion; positive regulation of extracellular exosome assembly; ureteric bud development; response to toxic substance; response to organic substance; odontogenesis; response to hydrogen peroxide; myoblast development; response to glucocorticoid; response to cAMP; response to ca…	protein binding; identical protein binding; protein C-terminus binding	membrane; integral component of membrane; external side of plasma membrane; protein-containing complex; cell surface; extracellular region; Golgi lumen; extracellular exosome	-0.221405	0.0073351	0.288882
ENSMUSG00000090877	561	710	849	453	460	618	461	564.48	708.128	878.057	429.425	463.481	576.135	480.544	201.384	252.632	313.256	153.202	165.352	205.542	171.439	2803	17	34956436	34959238	Hspa1b	protein_coding	heat shock protein 1B	response to heat; negative regulation of apoptotic process; positive regulation of proteasomal ubiquitin-dependent protein catabolic process; protein refolding; negative regulation of cysteine-type endopeptidase activity involved in apoptotic process; binding of sperm to zona pellucida; regulation of mitotic spindle assembly; positive regulation of microtubule nucleation; chaperone cofactor-depen…	ATPase activity; unfolded protein binding; protein binding; nucleotide binding; ATP binding; ubiquitin protein ligase binding; protein folding chaperone; heat shock protein binding; ATPase activity, coupled; misfolded protein binding	cytosol; nucleus; cytoplasm; cytoskeleton; mitochondrion; cell body; centrosome; microtubule organizing center; mitochondrial matrix; COP9 signalosome; protein-containing complex; zona pellucida receptor complex	-0.335122	0.0052145	0.291555
ENSMUSG00000029055	962	1257	1022	1005	534	680	643	967.967	1253.69	1056.98	952.698	538.041	633.935	670.259	235.974	305.628	257.674	232.252	131.166	154.543	163.398	4102	4	154983115	155056784	Plch2	protein_coding	phospholipase C, eta 2	signal transduction; intracellular signal transduction; lipid metabolic process; lipid catabolic process; release of sequestered calcium ion into cytosol; phosphatidylinositol metabolic process; inositol trisphosphate biosynthetic process; phosphatidylinositol-mediated signaling	calcium ion binding; phosphatidylinositol phospholipase C activity; phosphoric diester hydrolase activity; phospholipase C activity; metal ion binding; hydrolase activity	membrane; plasma membrane; cytoplasm	-0.35398	0.00334431	0.292447
ENSMUSG00000000295	3983	3615	2134	3635	3956	5743	2761	4007.7	3605.47	2207.04	3445.83	3985.94	5353.95	2878.05	4670.98	4202.18	2572.3	4016.12	4645.62	6240.04	3354.37	858	10	31313383	31328204	Hddc2	protein_coding	HD domain containing 2	dephosphorylation	5'-deoxynucleotidase activity	mitochondrion	0.226776	0.00891303	0.298762
ENSMUSG00000007721	501	1417	621	435	502	751	440	504.107	1413.26	642.254	412.362	505.799	700.125	458.653	565.46	1585.27	720.419	462.548	567.357	785.334	514.474	891.5	8	70868227	70873935	Ccdc124	protein_coding	coiled-coil domain containing 124	cell cycle; cell division		cytosol; cytoplasm; plasma membrane; cytoskeleton; microtubule organizing center; midbody	-0.307334	0.00805267	0.298762
ENSMUSG00000022235	1327	998	1085	1172	905	1032	957	1335.23	995.369	1122.13	1111.01	911.849	962.09	997.571	1820.36	1357.01	1529.84	1514.67	1243.15	1311.64	1360.01	733.5	15	31565389	31590119	Cmbl	protein_coding	carboxymethylenebutenolidase-like (Pseudomonas)		hydrolase activity	cytoplasm; cytosol	-0.227179	0.00546919	0.298762
ENSMUSG00000022978	748	808	578	634	558	575	514	752.639	805.87	597.782	601.006	562.223	536.048	535.79	564.621	604.554	448.449	450.867	421.773	402.137	401.943	1333	16	90719312	90727404	Mis18a	protein_coding	MIS18 kinetochore protein A	cell cycle; cell division; regulation of DNA methylation; chromosome segregation; CENP-A containing nucleosome assembly	metal ion binding; protein binding	nucleus; cytosol; chromosome; chromosome, centromeric region; chromatin	-0.268196	0.00799133	0.298762
ENSMUSG00000030647	2470	4165	2584	1975	2114	3368	1740	2485.32	4154.02	2672.44	1872.22	2130	3139.84	1813.77	4311.05	7205.59	4635.62	3247.56	3694.71	5446.39	3146.17	576.5	7	97400003	97407802	Ndufc2	protein_coding	NADH:ubiquinone oxidoreductase subunit C2	mitochondrial electron transport, NADH to ubiquinone; oxidation-reduction process; mitochondrial respiratory chain complex I assembly; positive regulation of ATP biosynthetic process; negative regulation of NIK/NF-kappaB signaling; negative regulation of reactive oxygen species biosynthetic process; regulation of inflammatory response; positive regulation of mitochondrial membrane potential; nega…	NADH dehydrogenase (ubiquinone) activity	mitochondrial inner membrane; membrane; integral component of membrane; cytoplasm; mitochondrion; respirasome; mitochondrial respiratory chain complex I	-0.27085	0.00813914	0.298762
ENSMUSG00000032712	6532	5700	5927	7955	7255	7188	6922	6572.51	5684.97	6129.85	7541.01	7309.9	6701.07	7215.45	2227.22	1926.46	2077.21	2555.41	2477.09	2270.78	2445.09	2951	6	149309414	149335663	Resf1	protein_coding	retroelement silencing factor 1	response to bacterium; positive regulation of methylation-dependent chromatin silencing; negative regulation of single stranded viral RNA replication via double stranded DNA intermediate	histone methyltransferase binding	nucleus; gamma-tubulin complex	0.176638	0.00769094	0.298762
ENSMUSG00000037095	61	241	114	43	56	83	39	61.3783	240.365	117.902	40.7622	56.4238	77.3774	40.6534	43.5926	170.714	83.737	28.9504	40.0737	54.9555	28.8731	1408	17	56119678	56122001	Lrg1	protein_coding	leucine-rich alpha-2-glycoprotein 1	response to bacterium; positive regulation of transforming growth factor beta receptor signaling pathway; positive regulation of angiogenesis; brown fat cell differentiation; positive regulation of endothelial cell proliferation	protein binding; transforming growth factor beta receptor binding	extracellular space; intracellular membrane-bounded organelle	-0.51	0.00172563	0.298762
ENSMUSG00000042498	369	326	212	381	480	564	291	371.289	325.141	219.256	361.172	483.633	525.793	303.337	99.3813	87.0291	58.6873	96.6735	129.452	140.737	81.1929	3736	X	139480367	139554582	Radx	protein_coding	RPA1 related single stranded DNA binding protein, X-linked	negative regulation of double-strand break repair via homologous recombination	single-stranded DNA binding; DNA binding	chromosome; replication fork	0.325343	0.00350253	0.298762
ENSMUSG00000031278	11050	9636	9599	10841	7579	9242	7806	11118.5	9610.6	9927.53	10276.8	7636.36	8615.92	8136.93	2242.09	1938.01	2001.92	2072.36	1539.9	1737.43	1640.84	4959	X	142317993	142390535	Acsl4	protein_coding	acyl-CoA synthetase long-chain family member 4	lipid metabolic process; fatty acid metabolic process; dendritic spine development; long-chain fatty acid metabolic process; positive regulation of cell growth; regulation of fatty acid metabolic process; fatty acid transport; embryonic process involved in female pregnancy; triglyceride biosynthetic process; lipid biosynthetic process; long-chain fatty-acyl-CoA biosynthetic process; negative regu…	catalytic activity; nucleotide binding; ATP binding; ligase activity; long-chain fatty acid-CoA ligase activity; very long-chain fatty acid-CoA ligase activity; acyl-CoA ligase activity; decanoate-CoA ligase activity; arachidonate-CoA ligase activity	membrane; integral component of membrane; cytoplasm; endoplasmic reticulum; mitochondrion; endoplasmic reticulum membrane; lipid droplet; peroxisome; peroxisomal membrane; neuronal cell body; mitochondrial membrane; intracellular membrane-bounded organelle; organelle membrane; mitochondrial outer membrane; mitochondria-associated endoplasmic reticulum membrane	-0.225529	0.0106959	0.299335
ENSMUSG00000039385	116	113	107	231	177	244	117	116.719	112.702	110.662	218.978	178.339	227.471	121.96	23.4329	22.6264	22.2168	43.9627	35.804	45.6677	24.4851	4981	15	13028701	13173675	Cdh6	protein_coding	cadherin 6	homophilic cell adhesion via plasma membrane adhesion molecules; cell adhesion; cell-cell adhesion; cell morphogenesis; cell-cell junction assembly; calcium-dependent cell-cell adhesion via plasma membrane cell adhesion molecules; adherens junction organization; cell-cell adhesion mediated by cadherin; Notch signaling pathway	calcium ion binding; metal ion binding; cytoskeletal protein binding; protein homodimerization activity; cadherin binding	plasma membrane; membrane; integral component of membrane; cell-cell adherens junction; cell surface; catenin complex	0.331769	0.00694754	0.299335
ENSMUSG00000105419	101	73	49	134	115	165	84	101.626	72.8076	50.677	127.026	115.87	153.822	87.5611	51.6395	36.9957	25.7505	64.5459	58.8772	78.1618	44.4924	1968	3	36097177	36099144	Gm43205	TEC	predicted gene 43205				0.344136	0.006959	0.299335
ENSMUSG00000040466	522	1091	632	425	550	690	419	525.238	1088.12	653.63	402.882	554.162	643.258	436.763	606.16	1255.77	754.334	464.954	639.541	742.363	504.054	866.5	7	27447978	27466144	Blvrb	protein_coding	biliverdin reductase B (flavin reductase (NADPH))	oxidation-reduction process; heme catabolic process	oxidoreductase activity; biliverdin reductase activity; riboflavin reductase (NADPH) activity	nucleoplasm; cytosol; cytoplasm; plasma membrane; terminal bouton	-0.288417	0.00829737	0.304063
ENSMUSG00000030029	3009	3110	2588	3450	3308	4023	2914	3027.66	3101.8	2676.57	3270.46	3333.03	3750.47	3037.54	4325.23	4431.14	3823.68	4672.08	4761.48	5357.82	4339.34	700	6	94604529	94700158	Lrig1	protein_coding	leucine-rich repeats and immunoglobulin-like domains 1	sensory perception of sound; innervation; hair cycle process; otolith morphogenesis	protein binding	membrane; integral component of membrane; extracellular space; plasma membrane; extracellular matrix	0.181005	0.00940121	0.305368
ENSMUSG00000024063	2805	2355	1826	2483	1672	1775	1715	2822.4	2348.79	1888.49	2353.78	1684.65	1654.76	1787.71	1657.8	1379.61	1109.25	1382.54	989.517	971.957	1050.05	1702.5	17	72918305	72941947	Lbh	protein_coding	limb-bud and heart	regulation of transcription, DNA-templated; multicellular organism development; positive regulation of transcription, DNA-templated; negative regulation of transcription, DNA-templated; regulation of MAPK cascade; negative regulation of intracellular estrogen receptor signaling pathway; positive regulation of somatic stem cell population maintenance; regulation of gene expression; mammary gland d…		nucleus; protein-containing complex; cytoplasm	-0.266806	0.00767717	0.307523
ENSMUSG00000000385	1334	1819	754	1252	1677	2114	1134	1342.27	1814.2	779.806	1186.84	1689.69	1970.79	1182.07	2294.49	3101.2	1333	2028.79	2888.36	3368.88	2020.64	585	16	97564682	97611195	Tmprss2	protein_coding	transmembrane protease, serine 2	proteolysis; endocytosis; positive regulation of viral entry into host cell; protein autoprocessing	protein binding; serine-type endopeptidase activity; scavenger receptor activity; hydrolase activity; peptidase activity; serine-type peptidase activity	membrane; integral component of membrane; plasma membrane; extracellular region	0.255771	0.00433069	0.307955
ENSMUSG00000019428	5474	10841	7042	5596	6095	7582	5062	5507.95	10812.4	7283.01	5304.78	6141.13	7068.38	5276.6	5352.72	10507.7	7077.76	5155.27	5968.05	6869.17	5127.89	1029	8	70527724	70535328	Fkbp8	protein_coding	FK506 binding protein 8	regulation of gene expression; negative regulation of protein phosphorylation; apoptotic process; multicellular organism growth; protein peptidyl-prolyl isomerization; negative regulation of apoptotic process; neural tube development; camera-type eye development; cell fate specification; positive regulation of BMP signaling pathway; smoothened signaling pathway; dorsal/ventral pattern formation; …	protein binding; peptidyl-prolyl cis-trans isomerase activity; isomerase activity; identical protein binding; disordered domain specific binding	membrane; integral component of membrane; protein-containing complex; cytosol; endoplasmic reticulum; mitochondrion; integral component of endoplasmic reticulum membrane; mitochondrial membrane; mitochondrial envelope	-0.175913	0.0117488	0.307955
ENSMUSG00000019894	637	498	651	887	739	893	765	640.951	496.687	673.28	840.839	744.593	832.506	797.431	263.116	203.895	276.388	345.172	305.662	341.751	327.353	2436	10	103367783	103419377	Slc6a15	protein_coding	solute carrier family 6 (neurotransmitter transporter), member 15	ion transport; sodium ion transport; transmembrane transport; amino acid transmembrane transport; organic acid transmembrane transport; neurotransmitter transport; amino acid transport; neutral amino acid transport; leucine transport; proline transport	neurotransmitter:sodium symporter activity; symporter activity; proline:sodium symporter activity	integral component of membrane; integral component of plasma membrane; membrane; plasma membrane	0.295532	0.00384741	0.307955
ENSMUSG00000022010	37156	55444	48818	38394	38109	43936	39269	37386.5	55297.8	50488.8	36395.9	38397.4	40959.7	40933.8	46674.7	69036	63032.2	45438.1	47936.8	51135.7	51103.3	801	14	76414961	76507765	Tsc22d1	protein_coding	TSC22 domain family, member 1	regulation of transcription, DNA-templated; positive regulation of transcription by RNA polymerase II	DNA-binding transcription factor activity; RNA polymerase II proximal promoter sequence-specific DNA binding; DNA-binding transcription activator activity, RNA polymerase II-specific; protein binding	nucleus; cytoplasm	-0.157008	0.0111854	0.307955
ENSMUSG00000026017	521	472	499	684	633	640	632	524.231	470.756	516.078	648.404	637.79	596.645	658.793	229.272	205.885	225.707	283.579	278.937	260.942	288.123	2286.5	1	60098247	60153953	Carf	protein_coding	calcium response factor	regulation of transcription, DNA-templated; positive regulation of transcription by RNA polymerase II; cellular response to calcium ion; cellular response to potassium ion; positive regulation of transcription from RNA polymerase II promoter in response to calcium ion	DNA binding; DNA-binding transcription factor activity; RNA polymerase II proximal promoter sequence-specific DNA binding; DNA-binding transcription activator activity, RNA polymerase II-specific	nucleus; nucleoplasm; nucleolus	0.254887	0.00581548	0.307955
ENSMUSG00000026223	10431	12938	10183	10159	9457	10815	9022	10495.7	12903.9	10531.5	9630.31	9528.57	10082.4	9404.48	7164.3	8808.12	7188.75	6573.59	6504.14	6882.16	6419.44	1465	1	85894281	85908675	Itm2c	protein_coding	integral membrane protein 2C	neuron differentiation; negative regulation of neuron projection development; negative regulation of amyloid precursor protein biosynthetic process; positive regulation of extrinsic apoptotic signaling pathway	ATP binding; amyloid-beta binding	membrane; integral component of membrane; plasma membrane; Golgi apparatus; perinuclear region of cytoplasm; lysosome; lysosomal membrane	-0.160653	0.0169906	0.307955
ENSMUSG00000028621	474	742	559	705	801	801	567	476.94	740.044	578.132	668.311	807.062	746.738	591.037	297.344	461.374	360.431	416.653	503.156	465.548	368.477	1604	4	107066988	107088268	Cyb5rl	protein_coding	cytochrome b5 reductase-like	oxidation-reduction process	oxidoreductase activity; cytochrome-b5 reductase activity, acting on NAD(P)H	nucleus; nucleoplasm	0.253178	0.00580682	0.307955
ENSMUSG00000028830	2274	2405	2349	2926	2666	2769	2695	2288.1	2398.66	2429.39	2773.73	2686.18	2581.42	2809.25	4317.18	4525.77	4583.76	5233.45	5068.26	4870.61	5300.47	530	4	126753544	126870070	AU040320	protein_coding	expressed sequence AU040320			membrane; integral component of membrane; cytoplasmic vesicle; Golgi membrane; Golgi apparatus; plasma membrane	0.179716	0.00982968	0.307955
ENSMUSG00000029503	14	36	39	43	59	48	54	14.0868	35.9051	40.3348	40.7622	59.4465	44.7484	56.2893	7.988	20.3601	22.872	23.1144	33.7094	25.3747	31.9191	1763.5	5	110339812	110343212	P2rx2	protein_coding	purinergic receptor P2X, ligand-gated ion channel, 2	ion transport; response to ATP; cation transmembrane transport; excitatory postsynaptic potential; response to organic substance; protein homooligomerization; purinergic nucleotide receptor signaling pathway; ion transmembrane transport; positive regulation of nucleic acid-templated transcription; sensory perception of sound; neuromuscular junction development; response to hypoxia; neuronal actio…	ATP binding; ion channel activity; purinergic nucleotide receptor activity; extracellularly ATP-gated cation channel activity; copper ion binding; identical protein binding; zinc ion binding; drug binding; transcription coactivator activity; ATP-gated ion channel activity; phosphatidylinositol binding; nickel cation binding; ligand-gated ion channel activity; mercury ion binding; cadmium ion bind…	membrane; integral component of plasma membrane; integral component of membrane; plasma membrane; cell surface; apical plasma membrane; postsynaptic density; neuronal cell body; dendritic spine; glutamatergic synapse; receptor complex; terminal bouton; integral component of nuclear inner membrane; presynaptic membrane; integral component of presynaptic active zone membrane	0.24166	0.00399585	0.307955
ENSMUSG00000031189	720	764	1452	1453	1114	803	1667	724.466	761.986	1501.69	1377.38	1122.43	748.603	1737.67	320.489	337.087	664.32	609.327	496.541	331.167	768.711	2260.5	X	69360294	69868037	Aff2	protein_coding	AF4/FMR2 family, member 2	regulation of gene expression; regulation of transcription, DNA-templated; negative regulation of gene expression; mRNA processing; RNA splicing; regulation of RNA splicing; learning or memory; nuclear speck organization	RNA binding; G-quadruplex RNA binding	nucleus; nuclear speck	0.260076	0.00631287	0.307955
ENSMUSG00000040554	11	144	85	63	142	119	39	11.0682	143.62	87.9091	59.7214	143.075	110.939	40.6534	4.69789	60.9594	37.3129	25.3486	60.7278	47.0877	17.2552	2356	11	72027963	72037509	Aipl1	protein_coding	aryl hydrocarbon receptor-interacting protein-like 1	visual perception; protein peptidyl-prolyl isomerization; negative regulation of apoptotic process; retina homeostasis; phototransduction, visible light; protein farnesylation; regulation of rhodopsin mediated signaling pathway	protein binding; peptidyl-prolyl cis-trans isomerase activity; farnesylated protein binding	nucleus; nucleoplasm; cytosol; cytoplasm; photoreceptor inner segment	0.0706228	0.00401483	0.307955
ENSMUSG00000041120	3227	3530	2740	3145	2395	2776	1706	3247.02	3520.69	2833.78	2981.33	2413.12	2587.95	1778.32	4964.85	5383.32	4332.99	4558.61	3689.79	3957.1	2719.15	654	4	139082284	139092993	Nbl1	protein_coding	NBL1, DAN family BMP antagonist	signal transduction; neuron projection morphogenesis; negative regulation of BMP signaling pathway; positive regulation of neuron differentiation; sequestering of BMP in extracellular matrix; nervous system development; sequestering of BMP from receptor via BMP binding; determination of dorsal identity; negative regulation of monocyte chemotaxis	protein homodimerization activity; protein binding; morphogen activity; BMP binding	extracellular space; extracellular region	-0.274485	0.00981012	0.307955
ENSMUSG00000041609	599	817	669	541	551	590	428	602.715	814.846	691.896	512.845	555.17	550.032	446.145	457.122	618.01	524.76	388.961	421.062	417.165	338.373	1318.5	5	115648175	115731621	Bicdl1	protein_coding	BICD family like cargo adaptor 1	nervous system development; neuron projection development; vesicle transport along microtubule; Golgi to secretory granule transport	Rab GTPase binding; protein binding; dynactin binding	cytoplasm; cytoskeleton; centrosome; microtubule organizing center; membrane; integral component of membrane	-0.296655	0.00377732	0.307955
ENSMUSG00000046876	1753	1914	2027	2469	2115	2275	2168	1763.87	1908.95	2096.37	2340.51	2131.01	2120.89	2259.91	470.115	508.783	558.735	623.803	567.965	565.268	602.321	3752	13	45549755	45965008	Atxn1	protein_coding	ataxin 1	negative regulation of transcription, DNA-templated; positive regulation of transcription by RNA polymerase II; negative regulation of transcription by RNA polymerase II; nervous system development; visual learning; regulation of transcription, DNA-templated; brain development; adult locomotory behavior; memory; excitatory postsynaptic potential; lung alveolus development; nuclear export; anatomi…	protein binding; RNA binding; DNA binding; identical protein binding; chromatin binding; protein C-terminus binding; protein self-association; poly(U) RNA binding; poly(G) binding	nucleus; nucleoplasm; protein-containing complex; cytosol; cytoplasm; nucleolus; nuclear inclusion body; postsynapse; nuclear matrix	0.192445	0.010049	0.307955
ENSMUSG00000047562	136	77	12	157	90	200	130	136.844	76.797	12.4107	148.829	90.6811	186.451	135.511	79.4678	44.5976	7.20714	86.4283	52.6603	108.276	78.6941	1722	9	7502352	7510240	Mmp10	protein_coding	matrix metallopeptidase 10	proteolysis; extracellular matrix organization; collagen catabolic process; regulation of cell migration	zinc ion binding; metalloendopeptidase activity; metallopeptidase activity; metal ion binding; hydrolase activity; peptidase activity	extracellular matrix; extracellular space; extracellular region	0.219669	0.00762393	0.307955
ENSMUSG00000048120	2992	2947	3552	3021	2618	2046	2955	3010.56	2939.23	3673.57	2863.78	2637.81	1907.4	3080.27	6364.82	6214.02	7766.53	6054.51	5576.77	4032.56	6512.21	473	19	40612366	40741602	Entpd1	protein_coding	ectonucleoside triphosphate diphosphohydrolase 1	protein homooligomerization; G protein-coupled receptor signaling pathway; platelet activation; purine ribonucleoside diphosphate catabolic process; negative regulation of dopamine secretion; negative regulation of ATP biosynthetic process	hydrolase activity; nucleotide binding; ATP binding; identical protein binding; ATPase activity; nucleoside-diphosphatase activity; nucleoside-triphosphatase activity; adenosine-diphosphatase activity; dATP phosphohydrolase activity; dCTP phosphohydrolase activity; dUTP phosphohydrolase activity; dTTP phosphohydrolase activity; GTP phosphohydrolase activity; 8-oxo-dGTP phosphohydrolase activity; …	membrane; integral component of membrane; extracellular space; cell surface; postsynaptic density; neuron projection; synaptic vesicle; basolateral plasma membrane; neuronal cell body; basement membrane; synaptic membrane	-0.257609	0.00570819	0.307955
ENSMUSG00000060586	3155	3324	2882	2910	2686	2978	1956	3174.57	3315.24	2980.64	2758.56	2706.33	2776.26	2038.92	2933.98	3063.99	2754.75	2549.5	2501.23	2565.86	1884.4	1082	17	34305867	34316674	H2-Eb1	protein_coding	histocompatibility 2, class II antigen E beta	immune response; antigen processing and presentation; immune system process; adaptive immune response; antigen processing and presentation of peptide or polysaccharide antigen via MHC class II		membrane; MHC class II protein complex; integral component of membrane	-0.237418	0.00982498	0.307955
ENSMUSG00000062866	2735	2648	3389	3365	3675	3510	3852	2751.96	2641.02	3504.99	3189.88	3702.81	3272.22	4015.3	1006.2	965.638	1281.53	1166.32	1353.86	1196.43	1468.12	2735	10	13207717	13474412	Phactr2	protein_coding	phosphatase and actin regulator 2	negative regulation of phosphoprotein phosphatase activity	actin binding; protein phosphatase inhibitor activity		0.223303	0.00854815	0.307955
ENSMUSG00000066516	204	447	89	235	425	412	215	205.265	445.822	92.046	222.77	428.216	384.09	224.115	235.666	511.85	105.679	255.764	491.638	440.976	257.307	871	7	44102328	44106583	Klk1b21	protein_coding	kallikrein 1-related peptidase b21	proteolysis; regulation of systemic arterial blood pressure; zymogen activation	serine-type endopeptidase activity; hydrolase activity; peptidase activity; serine-type peptidase activity; endopeptidase activity; hydrolase activity, acting on carbon-nitrogen (but not peptide) bonds, in linear amides	extracellular space; protein-containing complex; secretory granule	0.281955	0.00191665	0.307955
ENSMUSG00000044894	1095	4014	1538	866	1065	2022	938	1101.79	4003.42	1590.64	820.932	1073.06	1885.02	977.766	2424.18	8808.4	3499.75	1806.23	2360.97	4147.47	2151.3	454.5	11	53427922	53430831	Uqcrq	protein_coding	ubiquinol-cytochrome c reductase, complex III subunit VII	oxidation-reduction process; hippocampus development; midbrain development; mitochondrial electron transport, ubiquinol to cytochrome c; thalamus development; pyramidal neuron development; cerebellar Purkinje cell layer development; subthalamus development; pons development; hypothalamus development; electron transport chain	ubiquinol-cytochrome-c reductase activity	membrane; mitochondrion; mitochondrial inner membrane; respirasome; mitochondrial respiratory chain complex III	-0.370218	0.00324336	0.310492
ENSMUSG00000021676	1571	1537	1546	2058	1879	1969	1715	1580.74	1532.95	1598.91	1950.9	1893.22	1835.61	1787.71	2517.11	2441	2546.04	3106.53	3014.68	2922.95	2846.66	628	13	95627174	95892483	Iqgap2	protein_coding	IQ motif containing GTPase activating protein 2	signal transduction; regulation of GTPase activity; thrombin-activated receptor signaling pathway; Arp2/3 complex-mediated actin nucleation	protein binding; calmodulin binding; Rho GTPase binding; Arp2/3 complex binding; actin filament binding; phosphatidylinositol-3,4,5-trisphosphate binding; Rac GTPase binding	cell surface; cytoplasm; lamellipodium; filopodium; microvillus; microtubule	0.211041	0.00604698	0.312884
ENSMUSG00000038342	3511	3970	3667	4609	4077	4431	4227	3532.78	3959.53	3792.5	4369.14	4107.85	4130.83	4406.2	865.558	970.117	929.193	1070.47	1006.46	1012.09	1079.55	4081.5	5	123394798	123457932	Mlxip	protein_coding	MLX interacting protein	regulation of transcription, DNA-templated; regulation of carbohydrate metabolic process by regulation of transcription from RNA polymerase II promoter; positive regulation of transcription by RNA polymerase II	DNA-binding transcription factor activity, RNA polymerase II-specific; protein dimerization activity; RNA polymerase II regulatory region sequence-specific DNA binding; DNA-binding transcription activator activity, RNA polymerase II-specific		0.179009	0.00973397	0.312884
ENSMUSG00000039046	2501	2808	2598	3122	2977	3363	2743	2516.51	2800.6	2686.92	2959.53	2999.53	3135.18	2859.29	997.824	1110.47	1065.39	1173.48	1189.35	1243.13	1133.74	2522	2	6322667	6446390	Usp6nl	protein_coding	USP6 N-terminal like	positive regulation of GTPase activity; Golgi organization; intracellular protein transport; activation of GTPase activity; regulation of Golgi organization; virion assembly; plasma membrane to endosome transport; retrograde transport, plasma membrane to Golgi	GTPase activator activity; Rab GTPase binding	Golgi apparatus; cytoplasmic vesicle; plasma membrane	0.173802	0.0103396	0.312884
ENSMUSG00000033419	134	244	199	137	117	98	70	134.831	243.357	205.811	129.87	117.885	91.3612	72.9676	47.8294	86.3273	73.0084	46.0696	41.8182	32.4091	25.8842	2819	9	86765923	86880654	Snap91	protein_coding	synaptosomal-associated protein 91	clathrin coat assembly; regulation of clathrin-dependent endocytosis	phospholipid binding; 1-phosphatidylinositol binding; clathrin binding	clathrin-coated vesicle	-0.347749	0.00970054	0.31392
ENSMUSG00000001025	8139	11726	10250	9204	7821	6874	6832	8189.48	11695.1	10600.8	8725.01	7880.19	6408.34	7121.64	13706.2	19573.4	17741.9	14602.5	13188.6	10725.3	11919.1	597.5	3	90612882	90624181	S100a6	protein_coding	S100 calcium binding protein A6 (calcyclin)	ion transmembrane transport	calcium ion binding; metal ion binding; protein binding; protein homodimerization activity; zinc ion binding; S100 protein binding; tropomyosin binding; calcium-dependent protein binding; ion transmembrane transporter activity	membrane; plasma membrane; nucleus; perinuclear region of cytoplasm; cytosol; cytoplasm; ruffle; nuclear envelope; collagen-containing extracellular matrix; extrinsic component of cytoplasmic side of plasma membrane	-0.27521	0.0122465	0.314834
ENSMUSG00000021662	3169	2815	3371	3716	3610	4116	4387	3188.66	2807.58	3486.37	3522.61	3637.32	3837.17	4572.98	684.261	602.485	748.149	755.926	780.541	823.427	981.327	4660	13	97899469	98206439	Arhgef28	protein_coding	Rho guanine nucleotide exchange factor (GEF) 28	regulation of Rho protein signal transduction; intracellular signal transduction	Rho guanyl-nucleotide exchange factor activity; guanyl-nucleotide exchange factor activity; metal ion binding		0.235999	0.00907018	0.314834
ENSMUSG00000022090	633	920	804	605	587	711	555	636.926	917.575	831.517	573.515	591.442	662.835	578.529	749.766	1080.14	978.831	675.12	696.224	780.265	681.023	849.5	14	70164218	70177681	Pdlim2	protein_coding	PDZ and LIM domain 2	actin cytoskeleton organization; heart development; muscle structure development	protein binding; metal ion binding; muscle alpha-actinin binding; alpha-actinin binding; actin binding; myosin heavy chain binding; filamin binding	cytoplasm; cytoskeleton; Z disc; cortical actin cytoskeleton; cell-cell adherens junction; stress fiber; filamentous actin	-0.25308	0.00939108	0.31603
ENSMUSG00000022871	398	334	458	574	499	650	521	400.469	333.12	473.675	544.128	502.776	605.967	543.087	263.466	219.158	311.628	357.979	330.774	398.663	357.294	1520	16	22918334	22939778	Fetub	protein_coding	fetuin beta	negative regulation of endopeptidase activity; negative regulation of peptidase activity; binding of sperm to zona pellucida; single fertilization	cysteine-type endopeptidase inhibitor activity; peptidase inhibitor activity; metalloendopeptidase inhibitor activity; enzyme inhibitor activity	extracellular space; extracellular region	0.303736	0.00644163	0.316464
ENSMUSG00000027656	2148	1821	2092	1829	690	742	921	2161.32	1816.2	2163.6	1733.82	695.222	691.735	960.045	1648.61	1385.35	1650.34	1322.51	530.299	527.639	732.3	1311	2	163820861	163833146	Ccn5	protein_coding	cellular communication network factor 5		protein binding; insulin-like growth factor binding	extracellular region; extracellular space; nucleus	-0.252462	0.00695011	0.316464
ENSMUSG00000059336	6731	6830	2914	5688	7036	8725	4735	6772.75	6811.99	3013.73	5391.99	7089.25	8133.95	4935.74	3054.92	3072.62	1359.37	2432.11	3197.68	3668.9	2226.31	2217	18	78100091	78142119	Slc14a1	protein_coding	solute carrier family 14 (urea transporter), member 1	urea transmembrane transport; water transport; urea transport	urea transmembrane transporter activity; urea channel activity; water transmembrane transporter activity	integral component of membrane; membrane; plasma membrane; integral component of plasma membrane; intracellular membrane-bounded organelle; nucleolus; basolateral plasma membrane	0.230762	0.00924291	0.317245
ENSMUSG00000097971	230	2077	550	257	371	585	268	231.427	2071.52	568.824	243.625	373.808	545.371	279.362	110.256	986.91	270.997	116.067	178.088	259.824	133.093	2099	17	39843013	39846341	Gm26917	lncRNA	predicted gene, 26917				-0.4106	0.00637353	0.322078
ENSMUSG00000022371	603	364	355	432	308	392	160	606.74	363.04	367.15	409.518	310.331	365.445	166.783	99.9901	59.8287	60.5059	67.4881	51.1422	60.2249	27.4857	6068	15	55307750	55520803	Col14a1	protein_coding	collagen, type XIV, alpha 1	homeostasis of number of cells within a tissue; growth plate cartilage chondrocyte morphogenesis; cell adhesion; collagen fibril organization; ventricular cardiac muscle tissue development; regulation of cell growth involved in cardiac muscle cell development	protein binding; extracellular matrix structural constituent conferring tensile strength	extracellular space; extracellular region; extracellular matrix; collagen-containing extracellular matrix; collagen trimer; interstitial matrix	-0.282005	0.00641809	0.322811
ENSMUSG00000058672	1226	1511	1240	1182	1058	1149	958	1233.6	1507.02	1282.44	1120.49	1066.01	1071.16	998.613	766.214	936.035	796.546	695.955	662.116	665.319	620.257	1610	13	34074274	34078007	Tubb2a	protein_coding	tubulin, beta 2A class IIA	microtubule-based process; microtubule cytoskeleton organization; mitotic cell cycle	GTP binding; GTPase activity; structural constituent of cytoskeleton; nucleotide binding	microtubule; cytoplasm; cytoskeleton	-0.246583	0.00511019	0.322811
ENSMUSG00000022040	38708	40404	38796	41497	30980	23520	30118	38948.1	40297.5	40123.8	39337.4	31214.5	21926.7	31394.8	19167.4	19831.4	19746	19359	15361.4	10790.7	15450.2	2032	14	66084374	66124500	Ephx2	protein_coding	epoxide hydrolase 2, cytoplasmic	metabolic process; lipid metabolic process; positive regulation of gene expression; inflammatory response; cholesterol homeostasis; dephosphorylation; sensory perception of pain; positive regulation of blood pressure; aromatic compound catabolic process; response to toxic substance; linoleic acid metabolic process; regulation of cholesterol metabolic process; prostaglandin production involved in …	hydrolase activity; catalytic activity; metal ion binding; protein homodimerization activity; magnesium ion binding; phosphatase activity; signaling receptor binding; toxic substance binding; epoxide hydrolase activity; 10-hydroxy-9-(phosphonooxy)octadecanoate phosphatase activity; lipid phosphatase activity	cytosol; cytoplasm; peroxisome	-0.265393	0.0129273	0.324131
ENSMUSG00000069911	25	57	89	130	99	85	74	25.1551	56.8497	92.046	123.235	99.7492	79.2419	77.1372	4.80701	10.8637	17.5895	23.5495	19.0616	15.1427	14.7405	5233	11	34314758	34422640	Fam196b	protein_coding	family with sequence similarity 196, member B				0.227551	0.00428506	0.324131
ENSMUSG00000043411	5551	5740	6519	7037	6590	6799	6832	5585.43	5724.87	6742.11	6670.78	6639.87	6338.42	7121.64	9023.31	9248.58	10891.9	10776.7	10726.8	10239.8	11505.1	619	4	137593755	137658537	Usp48	protein_coding	ubiquitin specific peptidase 48	ubiquitin-dependent protein catabolic process; protein deubiquitination; proteolysis	protein binding; thiol-dependent ubiquitinyl hydrolase activity; thiol-dependent ubiquitin-specific protease activity; hydrolase activity; peptidase activity; cysteine-type peptidase activity; cysteine-type endopeptidase activity	nucleus; nucleoplasm; cytosol; cytoplasm; mitochondrion; membrane raft; postsynaptic membrane	0.15182	0.0130244	0.325446
ENSMUSG00000029168	823	1224	1331	1259	1237	1321	1265	828.105	1220.77	1376.55	1193.48	1246.36	1231.51	1318.63	666.214	982.119	1107.44	960.161	1002.7	990.758	1060.84	1243	5	30711564	30799375	Dpysl5	protein_coding	dihydropyrimidinase-like 5	axon guidance; nervous system development	hydrolase activity; microtubule binding; hydrolase activity, acting on carbon-nitrogen (but not peptide) bonds; protein binding	cytoplasm; protein-containing complex; cytosol; dendrite; neuronal cell body	0.210033	0.00490801	0.328134
ENSMUSG00000030729	4705	4730	4093	6498	5404	8052	4176	4734.18	4717.53	4233.08	6159.83	5444.9	7506.54	4353.04	1458.24	1453.11	1303.89	1897.38	1677.16	2312.19	1340.84	3246.5	7	100227394	100278868	Pgm2l1	protein_coding	phosphoglucomutase 2-like 1	carbohydrate metabolic process; organic substance metabolic process; phosphorylation; glucose metabolic process	intramolecular transferase activity, phosphotransferases; transferase activity; metal ion binding; isomerase activity; glucose-1,6-bisphosphate synthase activity		0.26703	0.0113378	0.328134
ENSMUSG00000093674	4235	5789	3502	3250	3833	4345	3195	4261.27	5773.74	3621.86	3080.86	3862.01	4050.66	3330.45	7833.21	10613.5	6657.82	5663.35	7099.28	7446.06	6122.15	544	10	128548114	128549305	Rpl41	protein_coding	ribosomal protein L41	translation	structural constituent of ribosome	ribosome	-0.218853	0.0106671	0.328134
ENSMUSG00000051223	25986	21852	20335	25138	18431	16081	19378	26147.2	21794.4	21031	23829.8	18570.5	14991.6	20199.5	16831.1	14029.2	13537.8	15339.4	11954	9650.23	13002.6	1553.5	1	58392898	58407353	Bzw1	protein_coding	basic leucine zipper and W2 domains 1		protein binding	cytoplasm	-0.229535	0.0158473	0.33152
ENSMUSG00000020229	261	255	279	276	145	96	150	262.619	254.328	288.549	261.637	146.097	89.4967	156.359	127.795	123.76	140.413	127.317	71.0936	43.5507	76.0871	2055	10	76147451	76189265	Slc5a4a	protein_coding	solute carrier family 5, member 4a	transmembrane transport	transmembrane transporter activity	membrane; integral component of membrane	-0.284913	0.00699565	0.331783
ENSMUSG00000021939	44635	70857	44096	59284	62169	65536	46896	44911.8	70670.2	45605.2	56198.8	62639.5	61096.4	48884.1	35391.5	55689.7	35937.9	44285.9	49361.3	48145.3	38521.8	1269	14	63122462	63145923	Ctsb	protein_coding	cathepsin B	proteolysis; regulation of catalytic activity; negative regulation of cell death; proteolysis involved in cellular protein catabolic process; decidualization; viral entry into host cell; collagen catabolic process; epithelial cell differentiation; cellular response to thyroid hormone stimulus	cysteine-type peptidase activity; cysteine-type endopeptidase activity; hydrolase activity; peptidase activity; protein-containing complex binding; endopeptidase activity; collagen binding; protein self-association; peptide binding; proteoglycan binding; kininogen binding	extracellular space; external side of plasma membrane; perinuclear region of cytoplasm; cell surface; cytoplasm; extracellular region; apical plasma membrane; sarcolemma; intracellular membrane-bounded organelle; nucleolus; mitochondrion; lysosome; collagen-containing extracellular matrix; caveola; melanosome	0.185357	0.011684	0.33541
ENSMUSG00000021948	6575	6118	6386	7635	6994	7974	7269	6615.78	6101.87	6604.56	7237.66	7046.93	7433.82	7577.16	3299.64	3043.33	3294.05	3609.81	3514.68	3707.64	3779.13	2005	14	30595354	30626210	Prkcd	protein_coding	protein kinase C, delta	protein phosphorylation; intracellular signal transduction; negative regulation of insulin receptor signaling pathway; immunoglobulin mediated immune response; defense response to bacterium; phosphorylation; peptidyl-tyrosine phosphorylation; cell cycle; apoptotic process; response to oxidative stress; positive regulation of glucose import; positive regulation of apoptotic process; regulation of …	ATP binding; protein serine/threonine kinase activity; protein kinase activity; protein kinase C activity; transferase activity; metal ion binding; nucleotide binding; kinase activity; non-membrane spanning protein tyrosine kinase activity; protein kinase binding; kinase binding; protein binding; enzyme binding; enzyme activator activity; calcium-independent protein kinase C activity; TIR domain …	membrane; plasma membrane; nucleus; cytosol; cytoplasm; cell-cell junction; endoplasmic reticulum; mitochondrion; perinuclear region of cytoplasm; nuclear matrix; postsynaptic cytosol	0.156115	0.0203372	0.335881
ENSMUSG00000032038	7437	8262	10595	9561	10673	10197	10745	7483.13	8240.22	10957.6	9063.43	10753.8	9506.23	11200.5	12748.1	14037.9	18667.1	15440.3	18319.9	16194.6	19081	587	9	35046576	35119268	St3gal4	protein_coding	ST3 beta-galactoside alpha-2,3-sialyltransferase 4	protein glycosylation; cognition; glycoprotein biosynthetic process; oligosaccharide biosynthetic process; lipid glycosylation; protein sialylation; glycolipid biosynthetic process; sialylation	sialyltransferase activity; transferase activity; transferase activity, transferring glycosyl groups; beta-galactoside (CMP) alpha-2,3-sialyltransferase activity; N-acetyllactosaminide alpha-2,3-sialyltransferase activity; monosialoganglioside sialyltransferase activity	membrane; integral component of membrane; Golgi apparatus; Golgi cisterna membrane	0.199101	0.0137279	0.335881
ENSMUSG00000020473	19613	22214	20490	22195	14865	14732	13303	19734.6	22155.4	21191.3	21039.9	14977.5	13734	13867	7766.49	8719.18	8339.74	8280.18	5894.33	5404.97	5457.29	2541	11	5861947	5872088	Aebp1	protein_coding	AE binding protein 1	proteolysis; negative regulation of transcription by RNA polymerase II; regulation of transcription, DNA-templated; peptide metabolic process; protein processing; regulation of collagen fibril organization	zinc ion binding; metallocarboxypeptidase activity; DNA binding; calmodulin binding; RNA polymerase II regulatory region sequence-specific DNA binding; transcription corepressor activity; collagen binding; DNA-binding transcription repressor activity, RNA polymerase II-specific; carboxypeptidase activity	extracellular space; nucleus; cytoplasm; extracellular region	-0.27609	0.0119009	0.338889
ENSMUSG00000044252	2233	2492	2516	2751	2889	3285	2559	2246.85	2485.43	2602.11	2607.83	2910.86	3062.47	2667.49	962.248	1064.42	1114.39	1116.85	1246.62	1311.55	1142.39	2335	18	12755314	12941841	Osbpl1a	protein_coding	oxysterol binding protein-like 1A	lipid transport; sterol transport	lipid binding; protein binding; sterol transporter activity; cholesterol binding; sterol binding	cytosol; intracellular membrane-bounded organelle; membrane; endosome; late endosome	0.202483	0.0119739	0.340057
ENSMUSG00000040209	4495	4548	4472	5401	5055	5492	4896	4522.88	4536.01	4625.05	5119.92	5093.26	5119.96	5103.56	2246.84	2253.36	2297.59	2543.43	2530.18	2543.45	2535.3	2013	3	9427020	9610085	Zfp704	protein_coding	zinc finger protein 704	regulation of transcription by RNA polymerase II	nucleic acid binding; metal ion binding; DNA binding; enhancer sequence-specific DNA binding	nucleus	0.152457	0.0141646	0.343553
ENSMUSG00000014592	2007	1818	1982	2388	2404	2700	2143	2019.45	1813.21	2049.83	2263.72	2422.19	2517.1	2233.85	918.766	824.935	932.59	1029.9	1102	1145.18	1016.31	2198	4	150917322	151861876	Camta1	protein_coding	calmodulin binding transcription activator 1	positive regulation of transcription by RNA polymerase II; positive regulation of calcineurin-NFAT signaling cascade; positive regulation of protein dephosphorylation; neuromuscular process controlling balance; regulation of transcription by RNA polymerase II	DNA binding; protein binding; DNA-binding transcription factor activity, RNA polymerase II-specific; sequence-specific DNA binding	nucleus; cytosol; cytoplasm; nucleolus	0.217234	0.0111235	0.344698
ENSMUSG00000021670	6240	4417	6955	5825	3957	4894	6138	6278.7	4405.36	7193.03	5521.86	3986.95	4562.47	6398.21	7848.38	5506.69	8991.29	6902.32	4983.68	5703.08	7997.77	800	13	96648967	96670936	Hmgcr	protein_coding	3-hydroxy-3-methylglutaryl-Coenzyme A reductase	isoprenoid biosynthetic process; oxidation-reduction process; coenzyme A metabolic process; negative regulation of amyloid-beta clearance; lipid metabolic process; steroid metabolic process; cholesterol metabolic process; steroid biosynthetic process; negative regulation of wound healing; visual learning; negative regulation of apoptotic process; positive regulation of cell population proliferati…	NADP binding; coenzyme binding; oxidoreductase activity, acting on the CH-OH group of donors, NAD or NADP as acceptor; hydroxymethylglutaryl-CoA reductase (NADPH) activity; protein homodimerization activity; oxidoreductase activity; protein phosphatase 2A binding; NADPH binding; hydroxymethylglutaryl-CoA reductase activity	integral component of membrane; endoplasmic reticulum membrane; membrane; endoplasmic reticulum; intracellular membrane-bounded organelle; peroxisomal membrane	-0.224907	0.0122811	0.344698
ENSMUSG00000032024	481	556	393	408	379	414	320	483.983	554.534	406.45	386.767	381.868	385.955	333.566	774.373	887.255	650.321	618.827	610.989	617.527	533.706	625	9	40685962	40785319	Clmp	protein_coding	CXADR-like membrane protein	digestive tract development		membrane; integral component of membrane; plasma membrane; cell junction; bicellular tight junction; cytoplasmic microtubule	-0.261603	0.0108774	0.344698
ENSMUSG00000048572	138	101	93	106	68	72	59	138.856	100.734	96.1829	100.484	68.5146	67.1225	61.5012	27.5836	20.0107	19.1067	19.961	13.6104	13.3338	12.2172	5034	19	24674008	24682233	Tmem252	protein_coding	transmembrane protein 252			membrane; integral component of membrane	-0.272795	0.0114989	0.344698
ENSMUSG00000050612	707	565	666	715	434	426	523	711.385	563.511	688.794	677.79	437.284	397.142	545.172	389.907	308.858	377.525	371.494	239.674	217.672	298.806	1824.5	17	65637507	65642168	Txndc2	protein_coding	thioredoxin domain containing 2 (spermatozoa)	cell redox homeostasis		cell	-0.275231	0.00747844	0.344698
ENSMUSG00000050397	1660	2746	2133	1446	1716	1958	1593	1670.3	2738.76	2206	1370.75	1728.99	1825.36	1660.53	512.99	841.143	677.519	420.991	531.015	560.614	509.992	3256	9	98955288	98958543	Foxl2	protein_coding	forkhead box L2	regulation of transcription, DNA-templated; single fertilization; positive regulation of transcription by RNA polymerase II; cell differentiation; negative regulation of transcription by RNA polymerase II; negative regulation of transcription, DNA-templated; regulation of transcription by RNA polymerase II; positive regulation of cysteine-type endopeptidase activity involved in apoptotic process;…	DNA-binding transcription factor activity; sequence-specific DNA binding; DNA binding; protein binding; DNA-binding transcription factor activity, RNA polymerase II-specific; RNA polymerase II proximal promoter sequence-specific DNA binding; DNA-binding transcription activator activity, RNA polymerase II-specific; estrogen receptor binding; ubiquitin conjugating enzyme binding; cysteine-type endo…	nucleus; intercellular bridge	-0.239549	0.00727078	0.346069
ENSMUSG00000064367	91654	61031	81708	89836	74445	63340	72639	92222.5	60870.1	84504.5	85160.8	75008.4	59049.2	75718.5	50560.6	33371.8	46329.2	46689	41123	32373.5	41512.3	1824	MT	11742	13565	mt-Nd5	protein_coding	mitochondrially encoded NADH dehydrogenase 5	oxidation-reduction process; ATP synthesis coupled electron transport	NADH dehydrogenase (ubiquinone) activity; oxidoreductase activity; NADH dehydrogenase activity	membrane; integral component of membrane; neuron projection; mitochondrion; mitochondrial inner membrane; respirasome; mitochondrial respiratory chain complex I	-0.171669	0.0171721	0.346069
ENSMUSG00000041773	4252	3911	6539	4944	3872	3735	4478	4278.37	3900.69	6762.8	4686.71	3901.3	3481.98	4667.84	903.182	823.452	1427.65	989.383	823.581	735.06	985.4	4737	13	97241105	97253034	Enc1	protein_coding	ectodermal-neural cortex 1	nervous system development; multicellular organism development; protein ubiquitination; positive regulation of neuron projection development; negative regulation of translation; proteasomal ubiquitin-independent protein catabolic process	protein binding; actin binding	nucleus; nucleoplasm; cytoplasm; cytoskeleton; nucleolus; nuclear chromatin; Cul3-RING ubiquitin ligase complex; neuronal cell body; nuclear matrix	-0.210686	0.011893	0.349843
ENSMUSG00000025931	1515	1655	2253	2195	2006	2518	2179	1524.4	1650.64	2330.11	2080.77	2021.18	2347.42	2271.38	493.652	534.533	754.569	673.824	654.528	760.176	735.549	3088	1	20890606	20939650	Paqr8	protein_coding	progestin and adipoQ receptor family member VIII	multicellular organism development; steroid hormone mediated signaling pathway; cell differentiation; oogenesis; response to steroid hormone	steroid binding; lipid binding; signaling receptor activity; steroid hormone receptor activity	integral component of membrane; membrane; plasma membrane; Golgi apparatus	0.231561	0.0128747	0.354355
ENSMUSG00000054387	8415	8275	9565	10328	9498	10016	10515	8467.19	8253.19	9892.36	9790.51	9569.88	9337.49	10960.8	4382.61	4271.84	5120.27	5067.55	4953.35	4833.07	5673.28	1932	1	132959484	133030561	Mdm4	protein_coding	transformed mouse 3T3 cell double minute 4	negative regulation of apoptotic process; negative regulation of cell cycle arrest; negative regulation of transcription by RNA polymerase II; negative regulation of protein catabolic process; protein-containing complex assembly; positive regulation of cell population proliferation; ventricular septum development; regulation of heart rate; cell population proliferation; heart valve development; D…	protein binding; metal ion binding; enzyme binding	nucleus	0.146141	0.0177397	0.354355
ENSMUSG00000057457	346	354	718	686	856	609	572	348.146	353.067	742.574	650.299	862.478	567.745	596.249	97.0307	98.4021	206.96	181.243	240.378	158.234	166.179	3588	X	157162075	157415312	Phex	protein_coding	phosphate regulating endopeptidase homolog, X-linked	proteolysis; biomineral tissue development; bone mineralization; odontogenesis; organophosphate metabolic process; lung development; response to vitamin D; bone development; response to growth hormone; cellular response to vitamin D; cellular response to parathyroid hormone stimulus; response to sodium phosphate; response to insulin-like growth factor stimulus	metalloendopeptidase activity; metallopeptidase activity; metal ion binding; hydrolase activity; peptidase activity	membrane; integral component of membrane; plasma membrane; Golgi apparatus; perinuclear region of cytoplasm; endoplasmic reticulum	0.268007	0.0114495	0.354355
ENSMUSG00000039701	3083	2251	2284	3959	3140	3357	2822	3102.12	2245.07	2362.17	3752.97	3163.76	3129.59	2941.64	1573.08	1138.47	1197.85	1903.13	1604.34	1587.01	1491.7	1972	3	122931493	122984510	Usp53	protein_coding	ubiquitin specific peptidase 53	protein deubiquitination; proteolysis; sensory perception of sound; apoptotic process; neuron apoptotic process; action potential; response to auditory stimulus	thiol-dependent ubiquitinyl hydrolase activity; protein binding	cell junction; cell-cell junction; bicellular tight junction	0.231422	0.0075656	0.354366
ENSMUSG00000062300	2431	2967	2531	2454	2178	2390	1843	2446.08	2959.18	2617.62	2326.29	2194.48	2228.1	1921.13	1251.19	1513.65	1338.94	1189.92	1122.5	1139.69	982.676	1955	7	19716644	19750483	Nectin2	protein_coding	nectin cell adhesion molecule 2	cell adhesion; spermatid development; virion attachment to host cell; homophilic cell adhesion via plasma membrane adhesion molecules; adhesion of symbiont to host; susceptibility to natural killer cell mediated cytotoxicity; cytoskeleton organization; fertilization; cilium organization; acrosome assembly; spermatid nucleus differentiation; fusion of virus membrane with host plasma membrane; posi…	protein homodimerization activity; cell adhesion molecule binding; protein binding; identical protein binding	cell-cell junction; membrane; integral component of membrane; plasma membrane; cell surface; cell-cell contact zone; apical junction complex; zonula adherens	-0.223047	0.0111896	0.354366
ENSMUSG00000034472	468	259	279	362	204	272	169	470.903	258.317	288.549	343.161	205.544	253.574	176.165	229.206	125.732	140.447	167.029	100.046	123.424	85.7457	2054.5	8	75213944	75224113	Rasd2	protein_coding	RASD family, member 2	signal transduction; negative regulation of protein ubiquitination; locomotory behavior; positive regulation of protein kinase B signaling; behavior; regulation of cAMP-mediated signaling; positive regulation of protein sumoylation; synaptic transmission, dopaminergic	GTP binding; GTPase activity; nucleotide binding; phosphatidylinositol 3-kinase binding; G-protein beta-subunit binding; ubiquitin conjugating enzyme binding	membrane; plasma membrane	-0.28862	0.00505063	0.356506
ENSMUSG00000020440	1648	4030	2082	1531	1903	2508	1464	1658.22	4019.38	2153.26	1451.32	1917.4	2338.1	1526.06	1804.38	4373.64	2343.04	1579.24	2086.4	2544.18	1660.57	919	6	28423560	28426602	Arf5	protein_coding	ADP-ribosylation factor 5	protein transport; vesicle-mediated transport; intracellular protein transport; Golgi to plasma membrane transport; retrograde vesicle-mediated transport, Golgi to endoplasmic reticulum	GTP binding; nucleotide binding; protein binding	membrane; Golgi apparatus; cytoplasm; plasma membrane; perinuclear region of cytoplasm	-0.211079	0.0106558	0.358063
ENSMUSG00000047045	4912	5768	5793	7096	5766	6618	6016	4942.47	5752.79	5991.27	6726.71	5809.64	6169.68	6271.04	1955.86	2276.53	2370.9	2661.94	2299.02	2441.5	2481.62	2527	X	142681406	142843494	Tmem164	protein_coding	transmembrane protein 164			membrane; integral component of membrane	0.173435	0.0227428	0.358063
ENSMUSG00000022711	2274	2781	2499	3075	2924	3267	2486	2288.1	2773.67	2584.53	2914.97	2946.13	3045.69	2591.39	3173.51	3846.97	3584.64	4042.96	4086.17	4224.25	3594.16	721	16	8637674	8662467	Pmm2	protein_coding	phosphomannomutase 2	GDP-mannose biosynthetic process; protein N-linked glycosylation; protein targeting to ER; mannose metabolic process	phosphomannomutase activity; isomerase activity	cytoplasm; nucleus; cytosol; neuronal cell body	0.192068	0.0114931	0.359945
ENSMUSG00000040007	1749	2383	2126	1817	1687	1813	1572	1759.85	2376.72	2198.76	1722.44	1699.77	1690.18	1638.64	669.653	904.383	836.668	655.419	646.791	643.144	623.532	2628	2	118900377	118924528	Bahd1	protein_coding	bromo adjacent homology domain containing 1	heterochromatin assembly; negative regulation of transcription, DNA-templated	chromatin binding	nucleoplasm; chromatin silencing complex	-0.217456	0.00808308	0.359945
ENSMUSG00000005802	3207	2334	2880	3074	2476	2541	2668	3226.89	2327.85	2978.57	2914.02	2494.74	2368.87	2781.11	748.004	539.603	690.442	675.481	578.289	549.111	644.67	4314	2	122681233	122702663	Slc30a4	protein_coding	solute carrier family 30 (zinc transporter), member 4	transmembrane transport; cation transport; ion transport; response to toxic substance; zinc ion transmembrane transport; zinc ion homeostasis; regulation of sequestering of zinc ion; zinc ion transport; response to zinc ion; cation transmembrane transport	cation transmembrane transporter activity; zinc ion transmembrane transporter activity	integral component of membrane; membrane; cytoplasm; cytoplasmic vesicle; plasma membrane; endosome; lysosome; lysosomal membrane; late endosome; late endosome membrane; endosome membrane	-0.163834	0.0136172	0.362833
ENSMUSG00000009549	3524	3913	3646	3274	3289	3591	2801	3545.86	3902.68	3770.78	3103.62	3313.89	3347.74	2919.75	5245.35	5773.2	5578.08	4591.15	4902.2	4952.27	4319.15	676	2	118475850	118479711	Srp14	protein_coding	signal recognition particle 14	SRP-dependent cotranslational protein targeting to membrane; response to drug; protein targeting to ER	7S RNA binding; endoplasmic reticulum signal peptide binding; RNA binding	signal recognition particle; signal recognition particle, endoplasmic reticulum targeting; nucleus; cytoplasm	-0.188454	0.0116695	0.362833
ENSMUSG00000020904	824	791	632	984	994	989	830	829.111	788.915	653.63	932.791	1001.52	922.003	865.187	905.143	861.261	713.57	1018.33	1093.37	1006.55	944.527	916	11	67924806	67965651	Cfap52	protein_coding	cilia and flagella associated protein 52	cilium assembly	protein binding	cytoplasm; cell projection; axoneme; cilium; ciliary basal body; motile cilium	0.239129	0.00805035	0.362833
ENSMUSG00000022797	4447	3448	4151	4485	3176	3395	3083	4474.58	3438.91	4293.07	4251.59	3200.04	3165.01	3213.7	5537.85	4256.08	5313.2	5261.87	3960.44	3917.1	3977.35	808	16	32608920	32632794	Tfrc	protein_coding	transferrin receptor	cellular iron ion homeostasis; receptor-mediated endocytosis; transferrin transport; positive regulation of B cell proliferation; cellular response to leukemia inhibitory factor; endocytosis; cellular response to drug; positive regulation of T cell proliferation; receptor internalization; iron ion transport; cellular response to extracellular stimulus; cellular response to iron ion; iron ion tran…	transferrin receptor activity; transferrin transmembrane transporter activity; protein binding; identical protein binding; protein homodimerization activity; double-stranded RNA binding; chaperone binding; Hsp70 protein binding; iron ion transmembrane transporter activity	plasma membrane; membrane; integral component of membrane; extracellular space; external side of plasma membrane; nucleus; perinuclear region of cytoplasm; cell surface; cytoplasm; cytoplasmic vesicle; extracellular region; endosome membrane; integral component of plasma membrane; endosome; mitochondrion; recycling endosome; basolateral plasma membrane; early endosome; recycling endosome membrane…	-0.235882	0.00804035	0.362833
ENSMUSG00000026600	22640	20956	28648	30197	26119	28018	29284	22780.4	20900.8	29628.5	28625.5	26316.7	26120	30525.5	28799.5	26423.2	37457	36189	33270.1	33021.5	38591	791	1	156424525	156474331	Soat1	protein_coding	sterol O-acyltransferase 1	cholesterol homeostasis; cholesterol esterification; lipid metabolic process; steroid metabolic process; cholesterol metabolic process; macrophage derived foam cell differentiation; cholesterol efflux; very-low-density lipoprotein particle assembly; positive regulation of amyloid precursor protein biosynthetic process; cholesterol storage	O-acyltransferase activity; cholesterol O-acyltransferase activity; transferase activity; transferase activity, transferring acyl groups; cholesterol binding; fatty-acyl-CoA binding; sterol O-acyltransferase activity	membrane; integral component of membrane; endoplasmic reticulum; endoplasmic reticulum membrane	0.16928	0.0136461	0.362833
ENSMUSG00000028278	2934	1978	1935	2651	1701	1556	1972	2952.2	1972.79	2001.23	2513.04	1713.87	1450.59	2055.6	634.677	424.118	430.232	540.264	368.456	311.855	441.922	4651.5	4	32983037	33022180	Rragd	protein_coding	Ras-related GTP binding D	cellular response to leucine; positive regulation of TORC1 signaling; cellular response to leucine starvation	GTP binding; GTPase activity; GDP binding; protein heterodimerization activity; GTPase binding	nucleus; nucleoplasm; cytoplasm; lysosome; centrosome	-0.239628	0.0117633	0.362833
ENSMUSG00000028780	4039	3834	5042	5185	6188	5318	5074	4064.05	3823.89	5214.56	4915.16	6234.83	4957.75	5289.11	2623.66	2468.62	3366.41	3173.12	4025.07	3200.61	3414.53	1549	5	17574281	17730268	Sema3c	protein_coding	sema domain, immunoglobulin domain (Ig), short basic domain, secreted, (semaphorin) 3C	outflow tract morphogenesis; multicellular organism development; cell differentiation; post-embryonic development; heart development; nervous system development; blood vessel remodeling; negative chemotaxis; somitogenesis; axon guidance; dichotomous subdivision of terminal units involved in salivary gland branching; neural crest cell migration; positive regulation of cell migration; negative regu…	protein binding; semaphorin receptor binding; neuropilin binding; chemorepellent activity	extracellular space; integral component of plasma membrane; extracellular region; collagen-containing extracellular matrix	0.231365	0.0189936	0.362833
ENSMUSG00000030650	1313	1149	630	1541	1300	1820	813	1321.14	1145.97	651.562	1460.8	1309.84	1696.71	847.466	373.944	324.362	184.422	413.474	370.744	480.246	239.872	3533	7	118597297	118675086	Tmc5	protein_coding	transmembrane channel-like gene family 5	ion transport; ion transmembrane transport; transmembrane transport	ion channel activity; mechanosensitive ion channel activity	integral component of membrane; integral component of plasma membrane; membrane	0.275331	0.00804348	0.362833
ENSMUSG00000040488	4979	7753	5594	5298	4646	5074	3150	5009.88	7732.56	5785.45	5022.28	4681.16	4730.27	3283.54	1413.82	2182.18	1632.69	1417.32	1321.06	1334.92	926.638	3543.5	7	27305136	27337692	Ltbp4	protein_coding	latent transforming growth factor beta binding protein 4	transforming growth factor beta receptor signaling pathway; hormone secretion; regulation of proteolysis	calcium ion binding; transforming growth factor beta binding; growth factor binding	extracellular space; extracellular region; extracellular matrix; collagen-containing extracellular matrix	-0.283627	0.013616	0.362833
ENSMUSG00000046169	626	780	1334	1145	1397	1103	1131	629.883	777.944	1379.66	1085.41	1407.57	1028.28	1178.95	130.627	161.332	286.117	225.096	291.906	213.248	244.493	4822	13	104287835	104496695	Adamts6	protein_coding	a disintegrin-like and metallopeptidase (reprolysin type) with thrombospondin type 1 motif, 6	proteolysis; heart development; cardiac septum development; aorta development; coronary vasculature development	metallopeptidase activity; metalloendopeptidase activity; peptidase activity		0.274191	0.00583865	0.362833
ENSMUSG00000021213	778	645	447	780	776	1141	619	782.825	643.3	462.299	739.408	781.873	1063.71	645.242	838.143	688.758	494.966	791.657	837.123	1138.87	690.837	934	13	4191150	4205596	Akr1c13	protein_coding	aldo-keto reductase family 1, member C13	oxidation-reduction process; steroid metabolic process; xenobiotic metabolic process	oxidoreductase activity; alditol:NADP+ 1-oxidoreductase activity; alcohol dehydrogenase (NADP+) activity; steroid dehydrogenase activity; ketosteroid monooxygenase activity; aldo-keto reductase (NADP) activity	cytosol	0.272235	0.00855357	0.364427
ENSMUSG00000022246	5038	5554	5126	4926	4175	4779	4583	5069.25	5539.36	5301.44	4669.64	4206.6	4455.26	4777.29	2134.42	2332.36	2232.18	1966.17	1771.2	1875.9	2011.49	2375	15	10568969	10714624	Rai14	protein_coding	retinoic acid induced 14	spermatogenesis; cell differentiation	protein binding	nucleus; cytosol; cytoplasm; cell junction; cytoskeleton; mitochondrion; fibrillar center; cell cortex	-0.189261	0.0123867	0.364427
ENSMUSG00000024446	563	764	582	408	505	644	378	566.492	761.986	601.919	386.767	508.822	600.374	394.025	1136.39	1528.56	1207.46	775.862	1020.71	1204.36	790.421	498.5	17	36255645	36258069	Rpp21	protein_coding	ribonuclease P 21 subunit	RNA phosphodiester bond hydrolysis; RNA phosphodiester bond hydrolysis, endonucleolytic; tRNA processing; tRNA 5'-leader removal; response to drug	metal ion binding; hydrolase activity; ribonuclease P activity; ribonuclease P RNA binding	nucleus; cytosol; nucleolus; nucleolar ribonuclease P complex; multimeric ribonuclease P complex	-0.275216	0.014667	0.364427
ENSMUSG00000028036	19149	17183	28542	20939	10041	8136	9861	19267.8	17137.7	29518.8	19849.3	10117	7584.85	10279	12552.3	11164.6	19230.5	12931.1	6590.87	4941.27	6696.45	1535	3	151796502	151837630	Ptgfr	protein_coding	prostaglandin F receptor	G protein-coupled receptor signaling pathway; signal transduction; response to lipopolysaccharide; negative regulation of apoptotic process; positive regulation of cytosolic calcium ion concentration; positive regulation of cell population proliferation; inflammatory response; adenylate cyclase-activating G protein-coupled receptor signaling pathway; calcium-mediated signaling using intracellular…	G protein-coupled receptor activity; prostaglandin F receptor activity; prostaglandin receptor activity	integral component of membrane; membrane; plasma membrane; cytoplasm; extracellular region	-0.219273	0.024419	0.364427
ENSMUSG00000031725	2158	1062	487	1665	1426	2554	956	2171.38	1059.2	503.668	1578.35	1436.79	2380.99	996.529	3839.76	1873.03	890.659	2791.07	2540.75	4210.41	1762.21	565.5	8	93256236	93279747	Ces1f	protein_coding	carboxylesterase 1F	lipid catabolic process; short-chain fatty acid catabolic process	hydrolase activity; sterol esterase activity; triglyceride lipase activity; carboxylic ester hydrolase activity; methyl indole-3-acetate esterase activity	extracellular space; cytosol; cytoplasm; endoplasmic reticulum; lipid droplet	0.306129	0.00623039	0.364427
ENSMUSG00000032796	6382	7120	7446	9805	7380	7801	8685	6421.58	7101.23	7700.84	9294.73	7435.85	7272.54	9053.19	2568.63	2840.49	3080.34	3717.89	2974.34	2909.02	3621.28	2500	17	67697259	67822647	Lama1	protein_coding	laminin, alpha 1	cell adhesion; regulation of cell adhesion; regulation of cell migration; regulation of embryonic development; neuron projection development; retina development in camera-type eye; axon guidance; animal organ morphogenesis; tissue development; cell surface receptor signaling pathway; epithelial tube branching involved in lung morphogenesis; branching involved in salivary gland morphogenesis; morp…	signaling receptor binding; protein binding; protein C-terminus binding; extracellular matrix structural constituent; glycosphingolipid binding	extracellular space; extracellular region; membrane; cell-cell junction; extracellular matrix; basement membrane; collagen-containing extracellular matrix; laminin-1 complex; laminin complex; laminin-3 complex	0.191102	0.0248857	0.364427
ENSMUSG00000034684	876	1333	881	837	719	935	574	881.433	1329.49	911.152	793.441	724.441	871.661	598.334	1090.21	1644.39	1126.97	981.374	896.031	1078.12	740.055	808.5	9	107681500	107710475	Sema3f	protein_coding	sema domain, immunoglobulin domain (Ig), short basic domain, secreted, (semaphorin) 3F	axon guidance; negative chemotaxis; negative regulation of axon extension involved in axon guidance; neural crest cell migration; facial nerve structural organization; trigeminal nerve structural organization; nerve development; branchiomotor neuron axon guidance; positive regulation of cell migration; ventral trunk neural crest cell migration; axon extension involved in axon guidance; sympatheti…	protein binding; semaphorin receptor binding; chemorepellent activity; neuropilin binding	extracellular space; integral component of plasma membrane; extracellular region; glutamatergic synapse	-0.295658	0.00545444	0.364427
ENSMUSG00000034842	680	306	327	373	428	379	242	684.218	305.193	338.192	353.588	431.239	353.326	252.259	787.362	351.201	389.173	406.891	496.247	406.589	290.287	869	5	92331827	92414628	Art3	protein_coding	ADP-ribosyltransferase 3	protein ADP-ribosylation; peptidyl-arginine ADP-ribosylation	NAD(P)+-protein-arginine ADP-ribosyltransferase activity; transferase activity; transferase activity, transferring glycosyl groups; NAD+ ADP-ribosyltransferase activity	membrane; plasma membrane; anchored component of membrane	-0.258509	0.00859977	0.364427
ENSMUSG00000039218	23382	30512	34991	37688	32377	30647	33558	23527	30431.6	36188.6	35726.7	32622	28570.9	34980.7	28903	37385.2	44457.7	43890.2	40076.2	35099.4	42973.8	814	17	23790532	23824741	Srrm2	protein_coding	serine/arginine repetitive matrix 2	mRNA processing; RNA splicing; mRNA splicing, via spliceosome	protein binding; protein N-terminus binding; C2H2 zinc finger domain binding	nucleus; nuclear speck; spliceosomal complex; U2-type catalytic step 2 spliceosome; U2-type precatalytic spliceosome; Cajal body; catalytic step 2 spliceosome	0.170043	0.0245628	0.364427
ENSMUSG00000048915	587	455	596	741	702	856	675	590.641	453.801	616.398	702.437	707.313	798.012	703.616	252.681	194.139	263.7	300.508	302.594	341.396	301.012	2337.5	17	62604184	62881317	Efna5	protein_coding	ephrin A5	ephrin receptor signaling pathway; multicellular organism development; cell differentiation; negative regulation of substrate adhesion-dependent cell spreading; brain development; nervous system development; regulation of GTPase activity; regulation of actin cytoskeleton organization; regulation of cell morphogenesis; axon guidance; regulation of microtubule cytoskeleton organization; cellular re…	ephrin receptor binding; protein binding; chemorepellent activity; neurotrophin TRKB receptor binding	membrane; cell periphery; plasma membrane; anchored component of external side of plasma membrane; GABA-ergic synapse; anchored component of membrane; basement membrane; caveola; adherens junction	0.272311	0.0124737	0.364427
ENSMUSG00000053101	406	454	728	532	323	220	363	408.518	452.803	752.916	504.314	325.444	205.097	378.389	285.178	316.093	525.596	352.052	227.186	143.174	264.146	1432.5	13	19749682	19824257	Gpr141	protein_coding	G protein-coupled receptor 141	G protein-coupled receptor signaling pathway; signal transduction	G protein-coupled receptor activity	integral component of membrane; membrane; plasma membrane	-0.312462	0.0085733	0.364427
ENSMUSG00000056870	2601	1676	1529	2136	1625	1438	1476	2617.13	1671.58	1581.33	2024.84	1637.3	1340.59	1538.57	1247.14	796.56	753.553	964.898	780.223	638.831	733.178	2098.5	1	44551511	44796838	Gulp1	protein_coding	GULP, engulfment adaptor PTB domain containing 1	lipid transport; apoptotic process; phagocytosis; phagocytosis, engulfment	protein binding	cytoplasm	-0.257098	0.00456346	0.364427
ENSMUSG00000059939	1141	1214	1315	1442	1390	1494	1578	1148.08	1210.8	1360.01	1366.96	1400.52	1392.79	1644.9	1118.98	1180.12	1325.54	1332.32	1365.03	1357.5	1603.21	1026	4	156109982	156127265	9430015G10Rik	protein_coding	RIKEN cDNA 9430015G10 gene			membrane; integral component of membrane	0.209189	0.00909467	0.364427
ENSMUSG00000070436	22142	32819	26774	21981	24270	23967	20954	22279.3	32732.5	27690.3	20837.1	24453.7	22343.4	21842.3	10469.6	15381.8	13012.4	9791.86	11491.4	10499.7	10264.2	2128	7	99345376	99353239	Serpinh1	protein_coding	serine (or cysteine) peptidase inhibitor, clade H, member 1	negative regulation of endopeptidase activity; collagen fibril organization; collagen biosynthetic process; protein maturation; chondrocyte development involved in endochondral bone morphogenesis	serine-type endopeptidase inhibitor activity; collagen binding; protein binding; unfolded protein binding	extracellular space; cytoplasm; endoplasmic reticulum; endoplasmic reticulum lumen; membrane raft; collagen-containing extracellular matrix; endoplasmic reticulum-Golgi intermediate compartment	-0.175109	0.024845	0.364427
ENSMUSG00000080316	1181	1673	1832	1977	1774	1785	1738	1188.33	1668.59	1894.7	1874.11	1787.43	1664.08	1811.68	2003.92	2813.81	3195.11	3160.39	3014.21	2806.2	3055.11	593	17	17827158	17843009	Spaca6	protein_coding	sperm acrosome associated 6	fusion of sperm to egg plasma membrane involved in single fertilization		membrane; integral component of membrane	0.21828	0.00662039	0.364427
ENSMUSG00000089901	1233	787	812	975	726	757	875	1240.65	784.925	839.791	924.259	731.494	705.719	912.095	455.953	288.469	308.633	339.676	268.833	259.36	335.206	2721	14	43925390	43933411	Gm8113	protein_coding	predicted gene 8113			membrane; integral component of membrane	-0.237104	0.00831324	0.364427
ENSMUSG00000112532	300	285	473	417	468	421	544	301.861	284.249	489.188	395.299	471.542	392.48	567.062	141.254	133.013	228.914	184.978	220.656	183.66	265.354	2137	10	108417251	108453297	Gm36283	lncRNA	predicted gene, 36283				0.259203	0.0141784	0.364427
ENSMUSG00000047146	880	711	1094	1187	995	1059	1344	885.458	709.126	1131.44	1125.23	1002.53	987.261	1400.98	1476.99	1182.86	1887.31	1876.94	1672.28	1646.81	2336.91	599.5	10	62804570	62908996	Tet1	protein_coding	tet methylcytosine dioxygenase 1	5-methylcytosine catabolic process; DNA demethylation; oxidation-reduction process; positive regulation of cell population proliferation; positive regulation of histone methylation; negative regulation of methylation-dependent chromatin silencing; positive regulation of transcription by RNA polymerase II; chromatin organization; regulation of DNA methylation; stem cell population maintenance; inn…	DNA binding; zinc ion binding; methylcytosine dioxygenase activity; iron ion binding; metal ion binding; oxidoreductase activity; protein binding; dioxygenase activity	nucleus; nucleoplasm	0.233462	0.00953647	0.367347
ENSMUSG00000048388	866	820	1100	1169	1273	1114	1194	871.371	817.838	1137.65	1108.16	1282.63	1038.53	1244.62	292.063	274.12	381.313	371.431	429.909	348.093	417.167	2983.5	2	83812636	83883486	Fam171b	protein_coding	family with sequence similarity 171, member B			membrane; integral component of membrane	0.248675	0.00884066	0.367347
ENSMUSG00000005161	12404	13349	11825	12026	10977	12205	10579	12480.9	13313.8	12229.7	11400.1	11060.1	11378.2	11027.5	11513.8	12282.1	11282	10516.7	10203	10496.5	10173	1084	8	84969587	84974834	Prdx2	protein_coding	peroxiredoxin 2	oxidation-reduction process; cell redox homeostasis; activation of MAPK activity; response to lipopolysaccharide; regulation of apoptotic process; response to oxidative stress; negative regulation of NF-kappaB transcription factor activity; negative regulation of neuron apoptotic process; cellular response to oxidative stress; hydrogen peroxide catabolic process; homeostasis of number of cells; r…	oxidoreductase activity; antioxidant activity; peroxiredoxin activity; protein binding; peroxidase activity; thioredoxin peroxidase activity; selenium binding	cytosol; cytoplasm; mitochondrion; myelin sheath; cell	-0.150896	0.0147941	0.371233
ENSMUSG00000040964	637	984	642	685	474	519	410	640.951	981.406	663.972	649.352	477.587	483.842	427.382	195.71	299.666	202.74	198.275	145.828	147.738	130.498	3275	4	140514485	140666012	Arhgef10l	protein_coding	Rho guanine nucleotide exchange factor (GEF) 10-like	regulation of Rho protein signal transduction; positive regulation of GTPase activity; actin cytoskeleton organization; SREBP signaling pathway; positive regulation of stress fiber assembly	protein binding; Rho guanyl-nucleotide exchange factor activity; guanyl-nucleotide exchange factor activity; GTPase activator activity	cytosol; cytoplasm	-0.305748	0.0150833	0.371233
ENSMUSG00000019158	134	425	188	92	120	214	88	134.831	423.88	194.434	87.2122	120.908	199.503	91.7307	178.112	559.947	256.848	115.208	159.72	263.544	121.177	757	7	16452779	16455494	Tmem160	protein_coding	transmembrane protein 160			membrane; integral component of membrane; mitochondrion	-0.423063	0.00575495	0.371469
ENSMUSG00000020642	2392	1868	1901	2219	1595	1842	1623	2406.84	1863.08	1966.06	2103.52	1607.07	1717.22	1691.81	3150.31	2438.58	2573.38	2753.3	2103.5	2247.67	2214.4	764	12	26300964	26415254	Rnf144a	protein_coding	ring finger protein 144A	protein ubiquitination; protein polyubiquitination; ubiquitin-dependent protein catabolic process; positive regulation of proteasomal ubiquitin-dependent protein catabolic process	ubiquitin-protein transferase activity; transferase activity; metal ion binding; ubiquitin protein ligase activity; ubiquitin conjugating enzyme binding	membrane; integral component of membrane; plasma membrane; Golgi apparatus; cytoplasmic vesicle membrane; cytoplasmic vesicle; intracellular membrane-bounded organelle; cytoplasm; ubiquitin ligase complex	-0.231219	0.00693927	0.371469
ENSMUSG00000031765	4451	7646	6120	3821	4321	6275	3295	4478.61	7625.84	6329.46	3622.15	4353.7	5849.92	3434.69	7075.21	12047.1	9999.14	5722.19	6877.88	9241.57	5426.05	633	8	94179082	94180327	Mt1	protein_coding	metallothionein 1	negative regulation of neuron apoptotic process; nitric oxide mediated signal transduction; cellular zinc ion homeostasis; detoxification of copper ion; negative regulation of growth; cellular response to cadmium ion; cellular response to copper ion; cellular response to zinc ion; cellular metal ion homeostasis; cellular response to chromate	metal ion binding; copper ion binding; zinc ion binding	nucleus; cytosol; cytoplasm; perinuclear region of cytoplasm; lysosome	-0.286062	0.0130807	0.37642
ENSMUSG00000026547	6409	6107	4250	5846	4872	5019	3867	6448.75	6090.9	4395.46	5541.76	4908.87	4679	4030.94	7098.24	6704.35	4838.15	6099.91	5403.27	5150.25	4436.92	908.5	1	172500047	172507380	Tagln2	protein_coding	transgelin 2	epithelial cell differentiation	protein binding		-0.200075	0.0265192	0.378905
ENSMUSG00000030717	5943	7176	6745	5144	6114	4898	5225	5979.86	7157.08	6975.85	4876.3	6160.27	4566.2	5446.51	10336.8	12371.8	12058.5	8429.21	10648.7	7893.17	9414.88	578.5	7	126623249	126630861	Nupr1	protein_coding	nuclear protein transcription regulator 1	positive regulation of catalytic activity; skeletal muscle cell differentiation; positive regulation of nucleic acid-templated transcription; negative regulation of apoptotic process; response to toxic substance; positive regulation of apoptotic process; protein-containing complex assembly; positive regulation of proteasomal protein catabolic process; negative regulation of cardiac muscle cell ap…	DNA binding; chromatin binding; transcription coactivator activity; acetyltransferase activator activity	nucleus; perinuclear region of cytoplasm; cytosol; cytoplasm; protein-DNA complex	-0.247669	0.0132355	0.378905
ENSMUSG00000030986	3012	2926	2640	2773	2256	2334	2522	3030.68	2918.29	2730.35	2628.69	2273.07	2175.89	2628.92	4131.81	3978.58	3722.36	3583.76	3098.94	2966.45	3584.07	733.5	7	133720942	133782726	Dhx32	protein_coding	DEAH (Asp-Glu-Ala-His) box polypeptide 32		helicase activity; hydrolase activity; nucleotide binding; ATP binding; RNA binding; ATP-dependent 3'-5' RNA helicase activity	nucleus; mitochondrion	-0.22954	0.00895274	0.378905
ENSMUSG00000076940	3	1	111	2	1	1	0	3.01861	0.997364	114.799	1.89592	1.00757	0.932257	0	8.45548	2.79374	321.566	5.31069	2.82232	2.61137	0	357	16	19260401	19260859	Iglv2	IG_V_gene	immunoglobulin lambda variable 2	immunoglobulin production; immune response; immune system process; adaptive immune response		extracellular space; immunoglobulin complex	-0.273889	0.00154375	0.379102
ENSMUSG00000036377	126	157	187	218	198	281	225	126.781	156.586	193.4	206.655	199.498	261.964	234.539	99.7102	123.151	152.104	162.528	156.9	206.028	184.458	1271.5	5	76656512	76873554	C530008M17Rik	protein_coding	RIKEN cDNA C530008M17 gene	positive regulation of actin filament polymerization; negative regulation of barbed-end actin filament capping			0.322778	0.00303077	0.38596
ENSMUSG00000007950	539	1080	638	504	510	695	416	542.343	1077.15	659.836	477.771	513.86	647.919	433.636	274.188	544.567	333.587	241.542	259.787	327.563	219.229	1978	8	71456705	71463655	Abhd8	protein_coding	abhydrolase domain containing 8	lipid homeostasis	catalytic activity; hydrolase activity; carboxylic ester hydrolase activity		-0.290579	0.00612943	0.387794
ENSMUSG00000027566	6366	6963	5836	5851	5743	6361	5272	6405.48	6944.64	6035.74	5546.5	5786.46	5930.09	5495.5	7008.19	7598.08	6603.65	6068.39	6330.92	6488.06	6012.58	914	2	180036374	180042433	Psma7	protein_coding	proteasome (prosome, macropain) subunit, alpha type 7	proteolysis involved in cellular protein catabolic process; ubiquitin-dependent protein catabolic process; proteolysis; proteasome-mediated ubiquitin-dependent protein catabolic process; proteasomal protein catabolic process; proteasomal ubiquitin-independent protein catabolic process	endopeptidase activity; threonine-type endopeptidase activity; hydrolase activity; peptidase activity; identical protein binding	proteasome core complex; proteasome core complex, alpha-subunit complex; nucleus; cytoplasm; proteasome complex; cytosol; nucleoplasm; postsynapse	-0.15005	0.0158203	0.387794
ENSMUSG00000027315	1377	1953	1048	1427	1757	2224	1178	1385.54	1947.85	1083.87	1352.74	1770.3	2073.34	1227.94	724.276	1018.22	566.58	707.128	925.403	1083.82	641.892	1913	2	119237362	119249527	Spint1	protein_coding	serine protease inhibitor, Kunitz type 1	negative regulation of endopeptidase activity; embryonic placenta development; extracellular matrix organization; negative regulation of peptidase activity; neural tube closure; placenta blood vessel development; positive regulation of glial cell differentiation; negative regulation of neural precursor cell proliferation; branching involved in labyrinthine layer morphogenesis; cellular response t…	protein binding; serine-type endopeptidase inhibitor activity; peptidase inhibitor activity	plasma membrane; extracellular region	0.197957	0.00963918	0.387796
ENSMUSG00000022890	4246	5587	4373	4004	4090	4638	3736	4272.34	5572.27	4522.67	3795.63	4120.95	4323.81	3894.38	8216.03	10715.9	8697.43	7299.28	7924.91	8315.02	7489.2	520	16	84827866	84835625	Atp5j	protein_coding	ATP synthase, H+ transporting, mitochondrial F0 complex, subunit F	ATP synthesis coupled proton transport; ion transport; ATP metabolic process; positive regulation of blood pressure; positive regulation of heart rate; negative regulation of arachidonic acid secretion; negative regulation of prostaglandin secretion; response to muscle activity	proton transmembrane transporter activity; protein-containing complex binding; ATPase activity	mitochondrial proton-transporting ATP synthase complex, coupling factor F(o); membrane; extracellular space; cell surface; mitochondrion; mitochondrial inner membrane; proton-transporting ATP synthase complex, coupling factor F(o); mitochondrial proton-transporting ATP synthase complex	-0.1604	0.0150866	0.38984
ENSMUSG00000019370	8039	11650	8618	8225	7899	8891	6988	8088.86	11619.3	8912.95	7796.96	7958.78	8288.7	7284.25	14215.9	20420.5	15664.2	13702.9	13987.3	14567.1	12801.8	569	7	16915379	16924114	Calm3	protein_coding	calmodulin 3	calcium-mediated signaling; positive regulation of DNA binding; regulation of ryanodine-sensitive calcium-release channel activity; G2/M transition of mitotic cell cycle; response to amphetamine; regulation of heart rate; detection of calcium ion; activation of adenylate cyclase activity; regulation of release of sequestered calcium ion into cytosol by sarcoplasmic reticulum; regulation of cytoki…	calcium ion binding; metal ion binding; ion channel binding; protein domain specific binding; protein N-terminus binding; adenylate cyclase binding; nitric-oxide synthase binding; calcium-dependent protein binding; phosphatidylinositol 3-kinase binding; nitric-oxide synthase regulator activity; adenylate cyclase activator activity; calcium channel inhibitor activity; protein kinase binding; titin…	nucleus; cytoplasm; plasma membrane; cytoskeleton; neuron projection; growth cone; synaptic vesicle membrane; spindle; mitochondrial membrane; cytosol; spindle pole; nucleoplasm; voltage-gated potassium channel complex; myelin sheath; centrosome; spindle microtubule; sarcomere; protein-containing complex; calcium channel complex; catalytic complex	-0.170385	0.0188253	0.391818
ENSMUSG00000002808	6809	7895	7584	6822	4477	3716	4146	6851.23	7874.19	7843.56	6466.97	4510.88	3464.27	4321.77	9815.52	11281.1	11237.2	9265	6462.58	4963.14	6191.64	698	13	19591706	19619927	Epdr1	protein_coding	ependymin related protein 1 (zebrafish)	cell-matrix adhesion	calcium ion binding; lipid binding	extracellular region; extracellular space; lysosome; lysosomal lumen	-0.262767	0.0228699	0.399002
ENSMUSG00000023150	37722	37607	49183	45396	52812	54928	48256	37956	37507.9	50866.3	43033.5	53211.7	51207	50301.8	11449.8	11314.6	15344.3	12981.5	16051.8	15447.1	15174	3315	1	151344477	151364422	Ivns1abp	protein_coding	influenza virus NS1A binding protein	negative regulation of protein ubiquitination; RNA splicing; response to virus; negative regulation of intrinsic apoptotic signaling pathway	protein binding	nucleus; cytosol; cytoplasm; cytoskeleton	0.204365	0.0285333	0.399002
ENSMUSG00000030218	12523	14105	11079	13361	9426	8802	8731	12600.7	14067.8	11458.2	12665.7	9497.33	8205.73	9101.14	18919.9	21122.8	17204.5	19017.5	14260.3	12320.9	13665.4	666	6	136872435	136875823	Mgp	protein_coding	matrix Gla protein	regulation of bone mineralization; multicellular organism development; cell differentiation; protein-containing complex assembly; cartilage development; lung development; branching morphogenesis of an epithelial tube; ossification	calcium ion binding; calcium-dependent protein binding	extracellular region; extracellular matrix; collagen-containing extracellular matrix; extracellular space; protein-containing complex; endoplasmic reticulum	-0.253312	0.0193514	0.399002
ENSMUSG00000034793	1900	2691	2022	2399	2351	2856	2075	1911.78	2683.91	2091.2	2274.15	2368.79	2662.53	2162.97	2254.46	3164.98	2466.04	2681.78	2793.39	3139.77	2550.67	848	11	102189620	102194081	G6pc3	protein_coding	glucose 6 phosphatase, catalytic, 3	dephosphorylation; gluconeogenesis; glucose-6-phosphate transport; phosphate-containing compound metabolic process; glucose 6-phosphate metabolic process	glucose-6-phosphatase activity; hydrolase activity	membrane; integral component of membrane; endoplasmic reticulum; endoplasmic reticulum membrane	0.160942	0.016532	0.399002
ENSMUSG00000037679	1646	2328	1780	1784	1381	1253	1201	1656.21	2321.86	1840.92	1691.16	1391.45	1168.12	1251.92	592.561	830.72	658.648	605.065	497.836	417.932	447.912	2795	12	112588784	112615557	Inf2	protein_coding	inverted formin, FH2 and WH2 domain containing	actin cytoskeleton organization; cellular component organization; regulation of mitochondrial fission	actin binding; Rho GTPase binding	perinuclear region of cytoplasm	-0.299075	0.0108934	0.399002
ENSMUSG00000042364	3972	3724	4150	4638	4327	5238	4932	3996.64	3714.18	4292.03	4396.63	4359.75	4883.16	5141.09	1222.59	1136.18	1312.95	1344.95	1333.66	1493.78	1572.68	3269	13	113592179	113618564	Snx18	protein_coding	sorting nexin 18	protein transport; mitotic cell cycle; mitotic cytokinesis; endocytosis; endosomal transport; cleavage furrow formation; positive regulation of GTPase activity	protein binding; phosphatidylinositol binding; phosphatidylinositol-4,5-bisphosphate binding	membrane; cytoplasmic vesicle membrane; cytoplasmic vesicle; clathrin-coated vesicle; extrinsic component of cytoplasmic side of plasma membrane; extracellular exosome	0.193026	0.0213121	0.399002
ENSMUSG00000068206	707	813	774	842	930	1082	907	711.385	810.857	800.49	798.181	937.038	1008.7	945.451	365.939	417.107	411.775	410.587	482.015	518.88	486.343	1944	15	79229173	79249484	Pick1	protein_coding	protein interacting with C kinase 1	protein kinase C-activating G protein-coupled receptor signaling pathway; monoamine transport	protein binding; protein domain specific binding; protein C-terminus binding; enzyme binding	cytoplasm; mitochondrion; cytosol; plasma membrane; aggresome; presynaptic membrane	0.235006	0.00974609	0.399002
ENSMUSG00000034648	6925	2660	2631	4735	1627	1766	1773	6967.95	2652.99	2721.05	4488.58	1639.31	1646.37	1848.16	1883.23	717.024	735.418	1213.13	443.058	444.964	499.504	3700	6	107529768	107570214	Lrrn1	protein_coding	leucine rich repeat protein 1, neuronal	positive regulation of synapse assembly	protein binding	membrane; integral component of membrane; extracellular space; extracellular matrix	-0.202466	0.0145003	0.400392
ENSMUSG00000045680	1158	1977	1389	1054	1187	961	1021	1165.18	1971.79	1436.54	999.148	1195.98	895.899	1064.28	762.804	1290.86	940.451	654.107	782.968	586.514	696.749	1527.5	10	22817281	22820174	Tcf21	protein_coding	transcription factor 21	sex determination; negative regulation of transcription by RNA polymerase II; kidney development; positive regulation of transcription by RNA polymerase II; animal organ morphogenesis; branching involved in ureteric bud morphogenesis; lung alveolus development; morphogenesis of a branching structure; glomerulus development; epithelial cell differentiation; vasculature development; lung morphogene…	protein dimerization activity; DNA binding; protein binding; DNA-binding transcription repressor activity, RNA polymerase II-specific; bHLH transcription factor binding; E-box binding; DNA-binding transcription activator activity, RNA polymerase II-specific; histone deacetylase binding; androgen receptor binding	nucleus	-0.316136	0.00729668	0.401023
ENSMUSG00000000308	352	549	308	453	560	680	296	354.183	547.553	318.541	429.425	564.238	633.935	308.549	430.356	665.313	387.049	521.78	685.587	770.273	374.907	823	2	121357714	121363737	Ckmt1	protein_coding	creatine kinase, mitochondrial 1, ubiquitous	phosphorylation; negative regulation of apoptotic process; phosphocreatine biosynthetic process; negative regulation of protein binding	transferase activity, transferring phosphorus-containing groups; kinase activity; catalytic activity; transferase activity; nucleotide binding; ATP binding; protein homodimerization activity; protein binding; creatine kinase activity	membrane; mitochondrion; mitochondrial inner membrane; perikaryon; myelin sheath; contact site	0.238531	0.0174781	0.405321
ENSMUSG00000019929	29719	22000	27663	27223	25347	23249	18325	29903.3	21942	28609.8	25806.3	25538.8	21674.1	19101.9	17009.9	12481.2	16274	14679.3	14527.2	12328.8	10865.7	1758	10	97479609	97518143	Dcn	protein_coding	decorin	positive regulation of transcription by RNA polymerase II; positive regulation of autophagy; negative regulation of angiogenesis; positive regulation of phosphatidylinositol 3-kinase signaling; negative regulation of vascular endothelial growth factor signaling pathway; positive regulation of macroautophagy; positive regulation of mitochondrial fission; negative regulation of endothelial cell mig…	protein binding; collagen binding; protein N-terminus binding; glycosaminoglycan binding; extracellular matrix binding; extracellular matrix structural constituent conferring compression resistance	extracellular space; extracellular region; extracellular matrix; collagen-containing extracellular matrix; collagen type VI trimer	-0.209177	0.0235804	0.405321
ENSMUSG00000032231	21230	20327	15873	19754	16454	17206	14586	21361.7	20273.4	16416.3	18726	16578.5	16040.4	15204.4	24455.3	23209.4	18793.6	21437.9	18979.4	18363.4	17406.2	873.5	9	69453620	69491795	Anxa2	protein_coding	annexin A2	calcium ion transmembrane transport; positive regulation of protein phosphorylation; negative regulation of catalytic activity; protein localization to plasma membrane; positive regulation of fibroblast proliferation; positive regulation of vacuole organization; protein heterotetramerization; collagen fibril organization; fibrinolysis; angiogenesis; membrane raft assembly; body fluid secretion; o…	calcium ion binding; cytoskeletal protein binding; calcium-dependent phospholipid binding; phospholipase inhibitor activity; protein binding; identical protein binding; protease binding; Rab GTPase binding; calcium channel activity; phosphatidylinositol-4,5-bisphosphate binding; molecular function regulator; S100 protein binding; calcium-dependent protein binding; phospholipase A2 inhibitor activ…	extracellular space; protein-containing complex; perinuclear region of cytoplasm; cytosol; cell surface; nucleus; cytoplasm; plasma membrane; extracellular region; membrane; sarcolemma; endosome; lipid droplet; early endosome; ruffle; midbody; cell cortex; membrane raft; lysosomal membrane; collagen-containing extracellular matrix; vesicle; extracellular exosome; basement membrane; extrinsic comp…	-0.200415	0.0148219	0.405321
ENSMUSG00000040093	1920	1600	1636	2014	1225	1131	1110	1931.91	1595.78	1691.99	1909.19	1234.27	1054.38	1157.06	3002.19	2479.85	2629.36	2966.88	1918.06	1638.51	1798.07	643.5	2	118528757	118549687	Bmf	protein_coding	BCL2 modifying factor	apoptotic process; negative regulation of autophagy; cellular response to UV; positive regulation of apoptotic process; anoikis			-0.269105	0.0100456	0.405321
ENSMUSG00000002985	11759	19764	11784	12901	9746	10954	8624	11831.9	19711.9	12187.3	12229.6	9819.76	10211.9	8989.61	14482.2	24127.2	14917.1	14968.9	12019.3	12499.3	11003.2	817	7	19696109	19699188	Apoe	protein_coding	apolipoprotein E	lipid transport; lipoprotein metabolic process; negative regulation of gene expression; cholesterol homeostasis; triglyceride homeostasis; regulation of plasma lipoprotein particle levels; positive regulation of neuron projection development; regulation of gene expression; G protein-coupled receptor signaling pathway; cellular oxidant detoxification; positive regulation of transcription, DNA-temp…	lipid binding; heparin binding; protein binding; identical protein binding; protein homodimerization activity; protein-containing complex binding; signaling receptor binding; cholesterol binding; protein dimerization activity; amyloid-beta binding; low-density lipoprotein particle receptor binding; heparan sulfate proteoglycan binding; phospholipid binding; cholesterol transporter activity; lipid…	extracellular region; extracellular space; Golgi apparatus; cell surface; cytoplasm; plasma membrane; endoplasmic reticulum; extracellular matrix; endosome; glutamatergic synapse; synapse; dendrite; early endosome; late endosome; high-density lipoprotein particle; neuronal cell body; cytosol; nuclear envelope; lysosome; microtubule; very-low-density lipoprotein particle; low-density lipoprotein p…	-0.276097	0.0201949	0.405476
ENSMUSG00000062627	1530	1477	1845	2110	1826	1820	2011	1539.49	1473.11	1908.15	2000.19	1839.82	1696.71	2096.25	2186.78	2092.48	2710.43	2841.18	2613.38	2410.1	2977.63	704	4	94942040	94979100	Mysm1	protein_coding	myb-like, SWIRM and MPN domains 1	monoubiquitinated histone H2A deubiquitination; chromatin remodeling; proteolysis; positive regulation of transcription by RNA polymerase II; chromatin organization; pigmentation; regulation of cell migration; regulation of hemopoiesis; regulation of hair follicle development	DNA binding; protein binding; thiol-dependent ubiquitin-specific protease activity; metal ion binding; hydrolase activity; histone binding; peptidase activity; metallopeptidase activity; thiol-dependent ubiquitinyl hydrolase activity; transcription coactivator activity	nucleus; nucleoplasm; protein-containing complex; plasma membrane	0.185946	0.0104595	0.405476
ENSMUSG00000103183	406	535	494	622	554	551	600	408.518	533.59	510.907	589.63	558.193	513.674	625.436	99.5172	129.985	124.46	143.637	135.979	125.134	152.36	4105	4	156018556	156022660	Gm37090	TEC	predicted gene, 37090				0.220486	0.0175837	0.405476
ENSMUSG00000078552	301	402	355	413	436	531	390	302.867	400.94	367.15	391.507	439.3	495.029	406.534	350.54	464.051	424.942	453.133	508.449	572.95	470.525	864	4	129608331	129614257	Dcdc2b	protein_coding	doublecortin domain containing 2b	intracellular signal transduction		microtubule; microtubule organizing center; cortical actin cytoskeleton	0.261281	0.00625216	0.408827
ENSMUSG00000020736	1217	1812	1222	1068	1095	1295	1040	1224.55	1807.22	1263.82	1012.42	1103.29	1207.27	1084.09	1464.77	2161.75	1511.75	1211.03	1319.72	1444.11	1296.76	836	11	115490420	115491862	Nt5c	protein_coding	5',3'-nucleotidase, cytosolic	deoxyribonucleotide catabolic process; dephosphorylation; nucleotide metabolic process; pyrimidine deoxyribonucleotide catabolic process	5'-nucleotidase activity; metal ion binding; hydrolase activity; nucleotide binding; phosphatase activity; pyrimidine nucleotide binding; nucleotidase activity	nucleus; cytosol; cytoplasm; mitochondrion	-0.23327	0.00821684	0.411824
ENSMUSG00000023467	442	970	1129	852	972	1269	786	444.741	967.443	1167.64	807.661	979.356	1183.03	819.322	278.486	605.788	731.146	505.736	613.247	740.786	513.038	1597	7	45481877	45523632	Tulp2	protein_coding	tubby-like protein 2	protein localization to cilium	protein-containing complex binding; phosphoric diester hydrolase activity	cytoplasm; extracellular region; cilium	0.204578	0.0107382	0.412117
ENSMUSG00000000594	25761	23709	17028	21380	12880	10333	12416	25920.8	23646.5	17610.8	20267.4	12977.5	9633.02	12942.4	6280.78	5729.71	4267.21	4910.92	3144.53	2334.14	3136.02	4127	11	55098115	55113029	Gm2a	protein_coding	GM2 ganglioside activator protein	ganglioside catabolic process; lipid metabolic process; sphingolipid metabolic process; neuromuscular process controlling balance; learning or memory; nervous system process; oligosaccharide catabolic process; lipid storage; ganglioside metabolic process; lipid transport; positive regulation of hydrolase activity	enzyme activator activity; hydrolase activity; beta-N-acetylhexosaminidase activity; lipid transporter activity; phospholipase activator activity; beta-N-acetylgalactosaminidase activity	mitochondrion; lysosome; cytoplasm; cytoplasmic side of plasma membrane; basolateral plasma membrane; apical plasma membrane	-0.221962	0.030711	0.412522
ENSMUSG00000032252	2013	1527	1656	1741	1504	1610	1599	2025.49	1522.97	1712.68	1650.4	1515.38	1500.93	1666.79	965.897	726.263	816.727	787.027	722.643	715.753	794.844	2097	9	62057248	62122655	Glce	protein_coding	glucuronyl C5-epimerase	heparan sulfate proteoglycan biosynthetic process; heparin biosynthetic process	heparosan-N-sulfate-glucuronate 5-epimerase activity; isomerase activity; racemase and epimerase activity, acting on carbohydrates and derivatives; UDP-glucuronate 5'-epimerase activity	membrane; integral component of membrane; Golgi membrane; Golgi apparatus	-0.183658	0.0104145	0.412522
ENSMUSG00000008140	1677	3134	1863	1533	1725	2243	1402	1687.4	3125.74	1926.76	1453.22	1738.05	2091.05	1461.44	1938.43	3590.74	2213.4	1669.41	1996.62	2402.13	1678.85	870.5	7	44489937	44496529	Emc10	protein_coding	ER membrane protein complex subunit 10	positive regulation of endothelial cell proliferation; positive regulation of angiogenesis		integral component of membrane; ER membrane protein complex	-0.20181	0.0108673	0.413774
ENSMUSG00000076615	91	22	21	20	18	25	15	91.5644	21.942	21.7187	18.9592	18.1362	23.3064	15.6359	52.3824	12.5526	12.4249	10.8462	10.3754	13.3332	8.94503	1748	12	113356224	113361232	Ighg3	IG_C_gene	Immunoglobulin heavy constant gamma 3	phagocytosis, recognition; phagocytosis, engulfment; complement activation, classical pathway; defense response to bacterium; innate immune response; B cell receptor signaling pathway; positive regulation of B cell activation	antigen binding; immunoglobulin receptor binding	membrane; integral component of membrane; external side of plasma membrane; immunoglobulin complex, circulating; extracellular space	-0.303883	0.00312326	0.413774
ENSMUSG00000038150	4265	4561	4125	3899	3839	4326	3566	4291.45	4548.98	4266.18	3696.09	3868.05	4032.95	3717.18	1964.95	2082.86	1953.38	1692.35	1771.09	1846.59	1702	2184	11	98581256	98587368	Ormdl3	protein_coding	ORM1-like 3 (S. cerevisiae)	ceramide metabolic process; cellular sphingolipid homeostasis; negative regulation of ceramide biosynthetic process		integral component of membrane; endoplasmic reticulum membrane; membrane; endoplasmic reticulum; SPOTS complex	-0.15828	0.0155575	0.414671
ENSMUSG00000053626	165	171	163	311	198	299	208	166.023	170.549	168.579	294.815	199.498	278.745	216.818	61.2181	62.8869	62.1603	108.708	73.5614	102.782	79.9476	2712	8	64014931	64206271	Tll1	protein_coding	tolloid-like	proteolysis	zinc ion binding; calcium ion binding; metalloendopeptidase activity; metallopeptidase activity; metal ion binding; hydrolase activity; peptidase activity		0.303757	0.0109469	0.414671
ENSMUSG00000035373	76	197	118	219	284	143	125	76.4714	196.481	122.039	207.603	286.149	133.313	130.299	95.4699	245.294	152.358	259.18	357.24	166.433	162.671	801	11	82045712	82047525	Ccl7	protein_coding	chemokine (C-C motif) ligand 7	immune response; signal transduction; G protein-coupled receptor signaling pathway; chemotaxis; cellular response to interferon-gamma; positive regulation of GTPase activity; inflammatory response; cytoskeleton organization; regulation of cell shape; response to gamma radiation; positive regulation of cell migration; eosinophil chemotaxis; cellular response to ethanol; positive regulation of natu…	chemokine activity; cytokine activity; heparin binding; CCR1 chemokine receptor binding; CCR chemokine receptor binding; CCR2 chemokine receptor binding	extracellular region; extracellular space	0.19102	0.0170734	0.420052
ENSMUSG00000029478	2864	6461	3964	3326	2783	3693	2513	2881.76	6443.97	4099.67	3152.91	2804.06	3442.83	2619.54	802.943	1795.48	1142.29	878.493	781.293	959.272	729.879	3589	5	125017153	125179219	Ncor2	protein_coding	nuclear receptor co-repressor 2	negative regulation of transcription by RNA polymerase II; negative regulation of transcription, DNA-templated; in utero embryonic development; glucose homeostasis; heart morphogenesis; forebrain development; negative regulation of androgen receptor signaling pathway; negative regulation of fat cell differentiation; cell proliferation in forebrain; white fat cell differentiation; positive regulat…	DNA binding; protein binding; chromatin binding; sequence-specific DNA binding; protein-containing complex binding; transcription corepressor activity; protein N-terminus binding; histone deacetylase binding; nuclear receptor binding; glucocorticoid receptor binding; retinoic acid receptor binding; retinoid X receptor binding; Notch binding; RNA polymerase II regulatory region DNA binding; nuclea…	nucleus; nucleoplasm; nuclear body; nuclear chromatin; histone deacetylase complex; chromatin; nuclear matrix; transcriptional repressor complex	-0.276052	0.0173648	0.420696
ENSMUSG00000037692	867	1966	1157	908	808	1208	677	872.377	1960.82	1196.6	860.746	814.115	1126.17	705.701	930.04	2090.42	1275.69	917.64	867.926	1200.6	752.346	938	4	133011260	133078110	Ahdc1	protein_coding	AT hook, DNA binding motif, containing 1		DNA binding		-0.302579	0.0108053	0.420696
ENSMUSG00000062380	553	634	543	460	426	405	516	556.43	632.329	561.584	436.061	429.224	377.564	537.875	420.9	478.312	424.799	329.849	324.678	285.601	406.865	1322	8	123411424	123422015	Tubb3	protein_coding	tubulin, beta 3 class III	microtubule-based process; microtubule cytoskeleton organization; neuron differentiation; mitotic cell cycle; axon guidance; dorsal root ganglion development; netrin-activated signaling pathway	GTP binding; GTPase activity; structural constituent of cytoskeleton; protein binding; nucleotide binding; peptide binding; netrin receptor binding	microtubule; cell periphery; microtubule cytoskeleton; cytoplasm; cytoskeleton; growth cone; cell projection; axon; neuronal cell body; lamellipodium; filopodium; dendrite	-0.266789	0.0164102	0.420696
ENSMUSG00000044320	65	156	57	138	118	164	84	65.4032	155.589	58.9508	130.818	118.893	152.89	87.5611	82.8937	197.197	74.7159	165.803	150.688	193.777	110.977	789	2	30794769	30803661	1700001O22Rik	protein_coding	RIKEN cDNA 1700001O22 gene				0.249302	0.00716494	0.421275
ENSMUSG00000022052	3786	3665	3966	4468	4351	4602	4275	3809.48	3655.34	4101.74	4235.48	4383.93	4290.25	4456.23	1916.24	1838.7	2063.25	2130.52	2205.19	2158.07	2241.57	1988	14	67014056	67072444	Ppp2r2a	protein_coding	protein phosphatase 2, regulatory subunit B, alpha	regulation of phosphoprotein phosphatase activity; protein dephosphorylation; mitotic cell cycle; response to morphine; peptidyl-serine dephosphorylation	protein phosphatase regulator activity; protein binding; protein-containing complex binding; protein phosphatase 2A binding; tau protein binding; protein serine/threonine phosphatase activity	protein phosphatase type 2A complex; cytosol; synapse; glutamatergic synapse	0.152374	0.0239247	0.424944
ENSMUSG00000016024	5114	4790	3089	5768	4588	7606	4026	5145.72	4777.37	3194.72	5467.82	4622.72	7090.75	4196.68	3188.18	2959.96	1979.38	3387.75	2864.14	4393.28	2600.17	1614	2	158306493	158332852	Lbp	protein_coding	lipopolysaccharide binding protein	innate immune response; defense response to Gram-negative bacterium; acute-phase response; defense response to bacterium; immune system process; lipid transport; positive regulation of cytolysis; cellular response to lipopolysaccharide; positive regulation of interleukin-6 production; positive regulation of interleukin-8 production; defense response to Gram-positive bacterium; response to lipopol…	lipid binding; lipopolysaccharide binding; signaling receptor binding; lipoteichoic acid binding; lipopeptide binding	extracellular space; membrane; cell surface; extracellular region	0.230822	0.021937	0.425428
ENSMUSG00000001056	1913	2911	1848	1588	1879	2158	1528	1924.87	2903.33	1911.25	1505.36	1893.22	2011.81	1592.78	2061.99	3110.15	2047.4	1612.6	2028.09	2155.13	1706.24	933.5	11	51619735	51623714	Nhp2	protein_coding	NHP2 ribonucleoprotein	ribosome biogenesis; rRNA processing; maturation of LSU-rRNA; telomere maintenance via telomerase; rRNA pseudouridine synthesis; snRNA pseudouridine synthesis; cleavage involved in rRNA processing	RNA binding; protein binding; telomerase RNA binding; box H/ACA snoRNA binding	nucleolus; nucleus; Cajal body; telomerase holoenzyme complex; box H/ACA snoRNP complex; box H/ACA telomerase RNP complex; small nucleolar ribonucleoprotein complex	-0.210316	0.0114532	0.426462
ENSMUSG00000021495	3231	5372	4816	4408	4429	5211	4445	3251.04	5357.84	4980.83	4178.6	4462.52	4857.99	4633.44	1554.03	2561.11	2380.89	1997.42	2133.13	2322.18	2214.84	2092	13	55539316	55571120	Fam193b	protein_coding	family with sequence similarity 193, member B			nucleus; cytoplasm; nucleoplasm	0.141715	0.0189948	0.427445
ENSMUSG00000025510	10886	12868	12460	11834	9760	10944	9400	10953.5	12834.1	12886.4	11218.1	9833.86	10202.6	9798.5	14384.1	16853.7	16922.4	14731.6	12913.8	13398.1	12867.4	761.5	7	141467392	141471473	Cd151	protein_coding	CD151 antigen	cell migration; positive regulation of endocytosis; positive regulation of cell migration; T cell proliferation; wound healing, spreading of cells	integrin binding; protein binding	integral component of membrane; membrane; cell surface; integral component of plasma membrane; basement membrane	-0.190168	0.0221648	0.427445
ENSMUSG00000028886	2888	3076	3287	3620	3388	3499	3908	2905.91	3067.89	3399.5	3431.61	3413.64	3261.97	4073.68	1252.55	1322.37	1465.3	1479.14	1471.4	1406.02	1755.89	2320	4	132638987	132724765	Eya3	protein_coding	EYA transcriptional coactivator and phosphatase 3	multicellular organism development; peptidyl-tyrosine dephosphorylation; double-strand break repair; response to ionizing radiation; histone dephosphorylation; positive regulation of DNA repair; protein dephosphorylation; DNA repair; cellular response to DNA damage stimulus; chromatin organization; anatomical structure development; negative regulation of extrinsic apoptotic signaling pathway in a…	protein tyrosine phosphatase activity; metal ion binding; hydrolase activity; phosphoprotein phosphatase activity; protein binding; chromatin binding; protein tyrosine/serine/threonine phosphatase activity	transcription factor complex; nucleus; nucleoplasm; centrosome; cytoplasm	0.17051	0.0190391	0.427537
ENSMUSG00000020894	3354	3992	3693	4195	4058	4402	3836	3374.8	3981.48	3819.39	3976.69	4088.71	4103.8	3998.62	3676.26	4337.12	4160.56	4331.9	4453.93	4470.37	4355.8	918	11	69088490	69092384	Vamp2	protein_coding	vesicle-associated membrane protein 2	vesicle-mediated transport; protein-containing complex assembly; positive regulation of intracellular protein transport; regulation of delayed rectifier potassium channel activity; response to glucose; long-term synaptic potentiation; protein transport; regulated exocytosis; Golgi to plasma membrane protein transport; cellular response to insulin stimulus; SNARE complex assembly; regulation of ex…	protein binding; identical protein binding; calmodulin binding; SNARE binding; protein-containing complex binding; ion channel binding; protein C-terminus binding; myosin binding; phospholipid binding; syntaxin binding; syntaxin-1 binding; calcium-dependent protein binding	integral component of membrane; membrane; plasma membrane; cytoplasm; cell junction; synapse; cytoplasmic vesicle; neuron projection; intracellular membrane-bounded organelle; synaptic vesicle; secretory granule; synaptic vesicle membrane; perinuclear region of cytoplasm; trans-Golgi network; voltage-gated potassium channel complex; integral component of synaptic vesicle membrane; cytoplasmic ves…	0.147761	0.0183207	0.427876
ENSMUSG00000028530	19781	15166	20097	22256	21196	21320	23583	19903.7	15126	20784.8	21097.8	21356.4	19875.7	24582.8	31593.2	24009.6	32991.8	33488.5	33899.1	31548.8	39020.3	630	4	101152367	101265282	Jak1	protein_coding	Janus kinase 1	protein phosphorylation; intracellular signal transduction; phosphorylation; peptidyl-tyrosine phosphorylation; interleukin-2-mediated signaling pathway; response to antibiotic; positive regulation of sprouting angiogenesis	ATP binding; protein kinase activity; protein tyrosine kinase activity; non-membrane spanning protein tyrosine kinase activity; transferase activity; nucleotide binding; kinase activity; growth hormone receptor binding; protein phosphatase binding; ubiquitin protein ligase binding; CCR5 chemokine receptor binding	membrane; cytoskeleton; nucleus; cytoplasm	0.157678	0.033434	0.427876
ENSMUSG00000030790	280	227	174	236	117	166	109	281.737	226.402	179.955	223.718	117.885	154.755	113.621	319.068	256.4	203.8	253.361	133.506	175.26	128.676	883	7	110627661	110629820	Adm	protein_coding	adrenomedullin	response to lipopolysaccharide; positive regulation of cytosolic calcium ion concentration; vasculogenesis; calcium ion homeostasis; heart development; negative regulation of cell population proliferation; positive regulation of apoptotic process; positive regulation of cell population proliferation; response to wounding; neuron projection regeneration; neural tube closure; hormone secretion; reg…	hormone activity; adrenomedullin receptor binding	extracellular region; extracellular space; cytoplasm	-0.275159	0.0116004	0.427876
ENSMUSG00000034810	819	566	635	599	634	625	535	824.08	564.508	656.733	567.827	638.798	582.661	557.681	112.303	76.9294	89.4975	77.3817	87.0534	79.4032	75.999	7338	2	66673425	66784914	Scn7a	protein_coding	sodium channel, voltage-gated, type VII, alpha	ion transport; transmembrane transport; sodium ion transport; muscle contraction; regulation of ion transmembrane transport; response to bacterium; neuronal action potential; sodium ion transmembrane transport; membrane depolarization during action potential; sodium ion homeostasis	ion channel activity; voltage-gated sodium channel activity; voltage-gated ion channel activity; sodium channel activity; protein binding	membrane; voltage-gated sodium channel complex; integral component of membrane; plasma membrane; axon; glial cell projection	-0.211722	0.0195691	0.427876
ENSMUSG00000036885	702	716	482	970	910	1254	484	706.354	714.112	498.496	919.52	916.887	1169.05	504.519	378.438	382.594	267.076	492.644	491.233	626.333	270.302	1866.5	3	62338344	62462221	Arhgef26	protein_coding	Rho guanine nucleotide exchange factor (GEF) 26	regulation of Rho protein signal transduction; endothelial cell morphogenesis; ruffle assembly	protein binding; Rho guanyl-nucleotide exchange factor activity		0.297739	0.0117642	0.427876
ENSMUSG00000041134	164	193	631	198	125	154	166	165.017	192.491	652.596	187.696	125.946	143.568	173.037	77.0029	89.8232	304.524	87.5855	58.7709	66.9938	80.7454	2143	16	85421533	85553397	Cyyr1	protein_coding	cysteine and tyrosine-rich protein 1			membrane; integral component of membrane	-0.398973	0.00742823	0.427876
ENSMUSG00000047844	820	1039	921	966	1072	1316	1148	825.086	1036.26	952.521	915.728	1080.11	1226.85	1196.67	985.766	1238.07	1138.02	1094.06	1290.46	1465.77	1429.71	837	X	136138996	136140443	Bex4	protein_coding	brain expressed X-linked 4	chromosome segregation; regulation of cell population proliferation; regulation of cell migration; regulation of mitotic cell cycle; negative regulation of tubulin deacetylation	histone deacetylase binding; alpha-tubulin binding	nucleus; cytoplasm; cytoskeleton; microtubule; spindle pole	0.233044	0.0113489	0.427876
ENSMUSG00000055897	1141	1339	1410	1763	1425	1549	1549	1148.08	1335.47	1458.26	1671.25	1435.78	1444.07	1614.67	844.485	982.324	1072.64	1229.31	1056.11	1062.2	1187.69	1359.5	2	173579320	173659640	Ppp4r1l-ps	transcribed_unprocessed_pseudogene	protein phosphatase 4, regulatory subunit 1-like, pseudogene				0.218117	0.00842758	0.427876
ENSMUSG00000059708	815	806	898	1053	1016	1088	970	820.055	803.875	928.734	998.2	1023.69	1014.3	1011.12	222.448	218.059	251.928	270.772	277.686	275.138	274.277	3686.5	X	36608314	36645395	Akap17b	protein_coding	A kinase (PRKA) anchor protein 17B	mRNA processing; RNA splicing	nucleic acid binding; RNA binding	nucleus; nuclear speck; spliceosomal complex	0.214005	0.011809	0.427876
ENSMUSG00000063810	1191	971	1551	1719	1637	1288	1717	1198.39	968.44	1604.08	1629.54	1649.39	1200.75	1789.79	334.185	270.061	447.318	454.417	459.952	334.843	499.105	3586	6	85587531	85702753	Alms1	protein_coding	ALMS1, centrosome and basal body associated	regulation of stress fiber assembly; endosomal transport; lipid metabolic process; glucose homeostasis; sensory perception of sound; cellular glucose homeostasis; cholesterol homeostasis; negative regulation of apoptotic process; cilium assembly; positive regulation of cold-induced thermogenesis; epithelial cell proliferation; spermatid development; regulation of centriole replication; establishm…	alpha-actinin binding	cytosol; cytoplasm; cytoskeleton; cell projection; centrosome; centriole; microtubule organizing center; cilium; spindle pole; ciliary basal body; cell	0.234362	0.0112835	0.427876
ENSMUSG00000027637	2533	2759	2320	2144	2195	2478	2081	2548.71	2751.73	2399.4	2032.42	2211.61	2310.13	2169.22	2816.25	3040.58	2651.27	2245.77	2443.77	2552.63	2396.93	905	2	156863128	156873563	Rab5if	protein_coding	RAB5 interacting factor			mitochondrion	-0.188481	0.011423	0.428166
ENSMUSG00000018796	3518	1602	1312	1531	1961	2592	957	3539.82	1597.78	1356.9	1451.32	1975.84	2416.41	997.571	5259.76	2374.11	2016.2	2156.5	2935.87	3590.51	1482.27	673	8	46471037	46536051	Acsl1	protein_coding	acyl-CoA synthetase long-chain family member 1	response to organic substance; lipid metabolic process; fatty acid metabolic process; positive regulation of protein serine/threonine kinase activity; positive regulation of cold-induced thermogenesis; xenobiotic catabolic process; long-chain fatty acid metabolic process; fatty acid transport; long-chain fatty acid import into cell; triglyceride biosynthetic process; lipid biosynthetic process; a…	catalytic activity; nucleotide binding; ATP binding; ligase activity; long-chain fatty acid-CoA ligase activity; acyl-CoA ligase activity; decanoate-CoA ligase activity	membrane; integral component of membrane; plasma membrane; endoplasmic reticulum; mitochondrion; endoplasmic reticulum membrane; peroxisome; peroxisomal membrane; intracellular membrane-bounded organelle; organelle membrane; mitochondrial outer membrane	-0.243074	0.0119016	0.429454
ENSMUSG00000026576	4521	4009	3139	5021	4392	5199	4096	4549.04	3998.43	3246.43	4759.7	4425.24	4846.81	4269.65	7301.83	6418.03	5210.97	7639.97	7103.11	7779.79	6853.36	623	1	164437109	164458355	Atp1b1	protein_coding	ATPase, Na+/K+ transporting, beta 1 polypeptide	potassium ion transport; sodium ion transport; ion transport; cell adhesion; ATP metabolic process; protein stabilization; protein localization to plasma membrane; response to hypoxia; metal ion transport; cellular sodium ion homeostasis; relaxation of cardiac muscle; positive regulation of ATPase activity; potassium ion import across plasma membrane; cellular potassium ion homeostasis; sodium io…	protein binding; ATP binding; drug binding; protein C-terminus binding; ATPase binding; ATPase activity; protein kinase binding; sodium ion binding; ATPase activator activity; potassium ion binding; sodium:potassium-exchanging ATPase activity	sodium:potassium-exchanging ATPase complex; membrane; integral component of membrane; plasma membrane; apical plasma membrane; basolateral plasma membrane; caveola; sarcolemma; myelin sheath; intercalated disc	0.17561	0.0186072	0.431347
ENSMUSG00000104814	216	200	296	367	292	306	329	217.34	199.473	306.131	347.901	294.21	285.271	342.948	97.5492	89.53	137.402	156.149	132.051	128.039	153.926	2228	5	129556147	129558374	Gm42979	TEC	predicted gene 42979				0.274862	0.011581	0.431415
ENSMUSG00000028403	2460	2056	2593	3143	2662	2919	2836	2475.26	2050.58	2681.75	2979.43	2682.15	2721.26	2956.23	1137.79	942.579	1232.7	1369.54	1232.89	1250.87	1358.87	2175.5	4	82798738	82859958	Zdhhc21	protein_coding	zinc finger, DHHC domain containing 21	protein palmitoylation; protein targeting to membrane; peptidyl-L-cysteine S-palmitoylation; hair follicle development; sebaceous gland development	transferase activity; transferase activity, transferring acyl groups; protein-cysteine S-palmitoyltransferase activity; palmitoyltransferase activity	membrane; integral component of membrane; Golgi apparatus; plasma membrane; endoplasmic reticulum	0.181301	0.0172124	0.432534
ENSMUSG00000063856	5602	13786	6191	5603	6611	8158	4532	5636.75	13749.7	6402.89	5311.41	6661.03	7605.36	4724.13	6682.57	16300.7	7590.86	6296.87	7896.89	9016.43	5600.63	843.5	9	108338903	108340343	Gpx1	protein_coding	glutathione peroxidase 1	oxidation-reduction process; response to oxidative stress; cellular oxidant detoxification; lipid metabolic process; sensory perception of sound; positive regulation of protein kinase B signaling; triglyceride metabolic process; response to toxic substance; response to gamma radiation; regulation of gene expression, epigenetic; response to wounding; glutathione metabolic process; cell population …	glutathione peroxidase activity; oxidoreductase activity; protein binding; peroxidase activity; SH3 domain binding	cytoplasm; nucleus; cytosol; mitochondrion; Lewy body	-0.179023	0.0344263	0.432534
ENSMUSG00000004655	3781	3372	3268	3560	2997	3181	2046	3804.45	3363.11	3379.85	3374.73	3019.68	2965.51	2132.74	1448.21	1280.21	1286.58	1284.63	1149.48	1128.86	811.853	2627	6	55336432	55348555	Aqp1	protein_coding	aquaporin 1	transmembrane transport; potassium ion transmembrane transport; potassium ion transport; camera-type eye morphogenesis; ion transmembrane transport; response to drug; cation transmembrane transport; ammonium transmembrane transport; negative regulation of apoptotic process; positive regulation of fibroblast proliferation; positive regulation of lamellipodium assembly; sensory perception of pain; …	channel activity; potassium channel activity; identical protein binding; ammonium transmembrane transporter activity; ephrin receptor binding; water channel activity; transmembrane transporter activity; intracellular cGMP-activated cation channel activity; water transmembrane transporter activity; glycerol transmembrane transporter activity; potassium ion transmembrane transporter activity; nitri…	membrane; integral component of membrane; plasma membrane; nucleus; cytoplasm; apical plasma membrane; neuron projection; apical part of cell; sarcolemma; nuclear membrane; integral component of plasma membrane; symbiont-containing vacuole membrane; basolateral plasma membrane; axon; axon terminus; basal plasma membrane; brush border; brush border membrane; neuronal cell body membrane; extracellu…	-0.236342	0.0173412	0.434862
ENSMUSG00000021067	3506	2997	2830	3506	2383	2403	2537	3527.75	2989.1	2926.86	3323.54	2401.03	2240.21	2644.55	1397.68	1184.27	1159.61	1316.78	951.281	887.565	1047.76	2524	12	69965012	69987002	Sav1	protein_coding	salvador family WW domain containing 1	signal transduction; apoptotic process; hippo signaling; regulation of cell population proliferation; negative regulation of epithelial cell proliferation; protein stabilization; positive regulation of DNA-binding transcription factor activity; positive regulation of apoptotic process; hair follicle development; regulation of organ growth; keratinocyte differentiation; negative regulation of card…	protein binding; identical protein binding; molecular adaptor activity	nucleus; cytosol; cytoplasm	-0.226591	0.0174837	0.437542
ENSMUSG00000030589	273	448	650	483	524	628	534	274.693	446.819	672.246	457.864	527.966	585.458	556.638	91.5492	148.915	224.045	152.596	175.959	195.12	185.515	3000.5	7	29134851	29153961	Rasgrp4	protein_coding	RAS guanyl releasing protein 4	intracellular signal transduction; small GTPase mediated signal transduction; cell differentiation; positive regulation of Ras protein signal transduction; cell population proliferation; response to extracellular stimulus	guanyl-nucleotide exchange factor activity; metal ion binding; Ras guanyl-nucleotide exchange factor activity	intracellular; membrane; plasma membrane; cytoplasm	0.222731	0.0118707	0.437709
ENSMUSG00000024925	231	639	277	176	192	306	196	232.433	637.315	286.48	166.841	193.453	285.271	204.309	314.523	862.403	387.659	225.765	261.777	386.023	276.467	739	19	5601873	5607019	Rnaseh2c	protein_coding	ribonuclease H2, subunit C	RNA catabolic process		ribonuclease H2 complex; nucleus	-0.379895	0.00787499	0.438605
ENSMUSG00000031880	150	264	137	118	115	119	92	150.93	263.304	141.689	111.859	115.87	110.939	95.9002	150.03	261.734	140.844	111.192	115.179	110.277	95.3283	1006	8	104628070	104631327	Rrad	protein_coding	Ras-related associated with diabetes	signal transduction; negative regulation of high voltage-gated calcium channel activity; regulation of high voltage-gated calcium channel activity	GTP binding; GTPase activity; nucleotide binding	membrane	-0.356528	0.00795808	0.442335
ENSMUSG00000023827	1008	1005	608	1104	1065	1274	887	1014.25	1002.35	628.809	1046.55	1073.06	1187.7	924.603	1357.77	1341.83	841.779	1401	1436.49	1589.95	1237.76	747	17	12118704	12219645	Agpat4	protein_coding	1-acylglycerol-3-phosphate O-acyltransferase 4 (lysophosphatidic acid acyltransferase, delta)	lipid metabolic process; phospholipid biosynthetic process; phospholipid metabolic process; CDP-diacylglycerol biosynthetic process	transferase activity, transferring acyl groups; transferase activity; 1-acylglycerol-3-phosphate O-acyltransferase activity; lysophosphatidic acid acyltransferase activity	membrane; integral component of membrane; mitochondrial outer membrane	0.234531	0.00804836	0.444653
ENSMUSG00000058600	4038	3313	2860	2648	2872	3038	3081	4063.05	3304.27	2957.88	2510.19	2893.73	2832.2	3211.62	7559.15	6147.47	5503.04	4670.13	5383.69	5269.21	5975.1	537.5	15	34440505	34443640	Rpl30	protein_coding	ribosomal protein L30	translation; defense response to Gram-negative bacterium; killing of cells of other organism; antimicrobial humoral immune response mediated by antimicrobial peptide; cytoplasmic translation	structural constituent of ribosome; RNA binding; selenocysteine insertion sequence binding	intracellular; ribosome; cytosolic large ribosomal subunit; nucleus; postsynaptic density; polysomal ribosome	-0.225292	0.0195715	0.444653
ENSMUSG00000075702	1204	3674	1972	1235	1336	1923	742	1211.47	3664.31	2039.49	1170.73	1346.11	1792.73	773.456	1246.37	3769.87	2098.24	1204.45	1384.89	1844.37	795.737	972	11	3514684	3517351	Selenom	protein_coding	selenoprotein M	multicellular organism growth; hormone metabolic process; adipose tissue development; response to selenium ion; corticosterone secretion		Golgi apparatus; cytoplasm; endoplasmic reticulum; perinuclear region of cytoplasm	-0.38538	0.00662767	0.444653
ENSMUSG00000028601	2392	3673	2414	2287	2271	2763	2046	2406.84	3663.32	2496.62	2167.98	2288.19	2575.83	2132.74	3265.72	4970.58	3387.54	2941.63	3104.73	3495.02	2893.81	737	4	108165437	108179308	Echdc2	protein_coding	enoyl Coenzyme A hydratase domain containing 2	lipid metabolic process; fatty acid metabolic process; fatty acid beta-oxidation	catalytic activity; lyase activity; enoyl-CoA hydratase activity	mitochondrion	-0.177854	0.0209235	0.446265
ENSMUSG00000030530	2707	4830	2880	2919	2464	2833	2089	2723.79	4817.27	2978.57	2767.09	2482.65	2641.09	2177.56	784.502	1387.46	857.882	796.973	715.048	760.681	627.178	3472	7	80388585	80405436	Furin	protein_coding	furin (paired basic amino acid cleaving enzyme)	proteolysis; negative regulation of endopeptidase activity; protein processing; positive regulation of transforming growth factor beta receptor signaling pathway; peptide hormone processing; positive regulation of cell migration; nerve growth factor production; secretion by cell; zymogen activation; regulation of endopeptidase activity; negative regulation of low-density lipoprotein particle rece…	serine-type endopeptidase activity; metal ion binding; hydrolase activity; protein binding; peptidase activity; serine-type peptidase activity; endopeptidase activity; protease binding; serine-type endopeptidase inhibitor activity; peptide binding; nerve growth factor binding	membrane; integral component of membrane; Golgi apparatus; plasma membrane; cell surface; extracellular region; endoplasmic reticulum; endosome; trans-Golgi network; Golgi membrane; early endosome; endoplasmic reticulum membrane; membrane raft; integral component of Golgi membrane; endosome membrane; Golgi cisterna; endoplasmic reticulum lumen; trans-Golgi network transport vesicle; trans-Golgi n…	-0.259239	0.0210909	0.44735
ENSMUSG00000047888	3668	3695	4697	5061	4370	4382	4900	3690.75	3685.26	4857.75	4797.62	4403.07	4085.15	5107.73	1394.58	1392.5	1835.54	1812.82	1663.73	1543.61	1929.99	2646.5	15	80711313	80941085	Tnrc6b	protein_coding	trinucleotide repeat containing 6b	miRNA mediated inhibition of translation; gene silencing by RNA; regulation of translation; positive regulation of nuclear-transcribed mRNA poly(A) tail shortening; positive regulation of nuclear-transcribed mRNA catabolic process, deadenylation-dependent decay; gene silencing by miRNA	nucleic acid binding; RNA binding	nucleoplasm; cytoplasm; P-body; micro-ribonucleoprotein complex	0.161449	0.0123237	0.44735
ENSMUSG00000067336	15984	14510	24487	20660	23334	21820	24560	16083.1	14471.7	25325.1	19584.8	23510.6	20341.9	25601.2	3408.17	3066.7	5366.62	4150.21	4982.11	4310.63	5425.13	4719	1	59763400	59879014	Bmpr2	protein_coding	bone morphogenetic protein receptor, type II (serine/threonine kinase)	protein phosphorylation; transmembrane receptor protein serine/threonine kinase signaling pathway; ventricular septum morphogenesis; outflow tract morphogenesis; positive regulation of transcription by RNA polymerase II; phosphorylation; anterior/posterior pattern specification; negative regulation of cell growth; transcription by RNA polymerase II; transforming growth factor beta receptor signal…	ATP binding; transmembrane receptor protein serine/threonine kinase activity; protein kinase activity; transferase activity; metal ion binding; nucleotide binding; kinase activity; protein serine/threonine kinase activity; protein binding; BMP binding; SMAD binding; growth factor binding; transforming growth factor beta-activated receptor activity; transforming growth factor beta receptor activit…	membrane; integral component of membrane; plasma membrane; nucleoplasm; cell surface; cytoplasm; integral component of plasma membrane; apical plasma membrane; postsynaptic density; dendrite; neuronal cell body; basal plasma membrane; receptor complex; cell-cell adherens junction; caveola	0.22388	0.0182397	0.44735
ENSMUSG00000038453	1096	1520	1986	1691	1671	1588	1889	1102.8	1515.99	2053.97	1603	1683.65	1480.42	1969.08	245.448	337.412	457.149	356.777	374.726	329.496	438.256	4493	11	97509340	97576186	Srcin1	protein_coding	SRC kinase signaling inhibitor 1	regulation of cell migration; substrate adhesion-dependent cell spreading; regulation of dendritic spine morphogenesis; negative regulation of protein secretion; positive regulation of protein tyrosine kinase activity; negative regulation of protein tyrosine kinase activity	protein kinase binding; protein domain specific binding	cytoplasm; postsynaptic density; actin cytoskeleton; lamellipodium; filopodium; axon; dendrite; neuron projection; neuronal cell body; synapse	0.19314	0.00675162	0.448062
ENSMUSG00000003227	80	29	17	29	16	13	9	80.4962	28.9236	17.5818	27.4908	16.1211	12.1193	9.38155	22.1326	7.95258	4.83416	7.55865	4.43252	3.33224	2.57947	3637	10	58600789	58675654	Edar	protein_coding	ectodysplasin-A receptor	multicellular organism development; positive regulation of gene expression; cell differentiation; apoptotic process; pigmentation; positive regulation of I-kappaB kinase/NF-kappaB signaling; hair follicle development; positive regulation of NIK/NF-kappaB signaling; odontogenesis of dentin-containing tooth; salivary gland cavitation; positive regulation of JNK cascade	signaling receptor activity; transmembrane signaling receptor activity	membrane; integral component of membrane; plasma membrane; apical part of cell	-0.265931	0.00328318	0.448891
ENSMUSG00000039410	368	354	412	303	258	272	368	370.282	353.067	426.101	287.231	259.952	253.574	383.601	43.9452	41.9021	50.5697	34.0887	30.8512	30.0942	45.5259	8426	4	154316125	154636873	Prdm16	protein_coding	PR domain containing 16	histone lysine methylation; positive regulation of transcription, DNA-templated; methylation; cell differentiation; negative regulation of transcription by RNA polymerase II; negative regulation of transcription, DNA-templated; histone H3-K9 methylation; roof of mouth development; negative regulation of transforming growth factor beta receptor signaling pathway; stem cell population maintenance; …	protein binding; nucleic acid binding; transferase activity; metal ion binding; DNA binding; histone-lysine N-methyltransferase activity; methyltransferase activity; sequence-specific DNA binding; transcription coactivator activity; SMAD binding; activating transcription factor binding; histone methyltransferase activity (H3-K9 specific)	nucleus; nucleoplasm; cytosol; cytoplasm; aggresome; transcriptional repressor complex	-0.272072	0.0124707	0.448891
ENSMUSG00000053931	8858	10036	8370	10068	9943	11765	8898	8912.94	10009.5	8656.46	9544.05	10018.2	10968	9275.22	9436.68	10597.7	9165.13	10104.9	10606.9	11612.5	9820.24	944.5	3	121426497	121458207	Cnn3	protein_coding	calponin 3, acidic	actomyosin structure organization; negative regulation of ATPase activity; epithelial cell differentiation	protein binding; actin binding; calmodulin binding; microtubule binding	cytosol; postsynaptic density; dendrite; actin cytoskeleton; neuronal cell body; dendritic spine	0.136688	0.0248753	0.448891
ENSMUSG00000022351	3169	2812	3338	2759	2289	3132	2487	3188.66	2804.59	3452.24	2615.42	2306.32	2919.83	2592.43	1182.3	1039.89	1280.03	969.751	855.144	1082.62	961.229	2697	15	59315077	59331192	Sqle	protein_coding	squalene epoxidase	oxidation-reduction process; sterol biosynthetic process; response to organic substance; cholesterol metabolic process; cellular aromatic compound metabolic process	flavin adenine dinucleotide binding; squalene monooxygenase activity; oxidoreductase activity; FAD binding	integral component of membrane; membrane; intracellular membrane-bounded organelle; endoplasmic reticulum; endoplasmic reticulum membrane; organelle membrane	-0.223522	0.0193103	0.44902
ENSMUSG00000097589	1016	772	974	1167	1192	1202	1234	1022.3	769.965	1007.34	1106.27	1201.02	1120.57	1286.31	1297.34	977.113	1278.34	1403.89	1524.14	1422.05	1632.38	788	14	61602839	61682373	Dleu2	lncRNA	deleted in lymphocytic leukemia, 2				0.242852	0.00998849	0.449273
ENSMUSG00000062997	769	837	569	462	551	638	570	773.77	834.794	588.474	437.957	555.17	594.78	594.165	1430.26	1543.06	1087.75	809.532	1026.19	1099.41	1098.27	541	2	39001580	39005624	Rpl35	protein_coding	ribosomal protein L35	translation; maturation of LSU-rRNA from tricistronic rRNA transcript (SSU-rRNA, 5.8S rRNA, LSU-rRNA)	structural constituent of ribosome; mRNA binding; ribonucleoprotein complex binding	intracellular; ribosome; cytosolic large ribosomal subunit	-0.268843	0.0191303	0.449882
ENSMUSG00000002413	2696	2637	3256	3434	3233	3306	3367	2712.72	2630.05	3367.44	3255.29	3257.47	3082.04	3509.74	1204.05	1167.35	1494.65	1444.87	1445.84	1367.97	1557.81	2253	6	39603237	39725463	Braf	protein_coding	Braf transforming gene	signal transduction; protein phosphorylation; intracellular signal transduction; phosphorylation; activation of MAPKK activity; positive regulation of gene expression; positive regulation of peptidyl-serine phosphorylation; visual learning; myeloid progenitor cell differentiation; negative regulation of apoptotic process; regulation of axon regeneration; somatic stem cell population maintenance; …	ATP binding; protein kinase activity; transferase activity; metal ion binding; protein binding; nucleotide binding; identical protein binding; protein heterodimerization activity; kinase activity; protein serine/threonine kinase activity; Ras GTPase binding; calcium ion binding; MAP kinase kinase kinase activity; mitogen-activated protein kinase kinase binding	membrane; plasma membrane; nucleus; cytosol; cytoplasm; neuron projection; intracellular membrane-bounded organelle; mitochondrion; cell body	0.159677	0.0217131	0.451324
ENSMUSG00000033209	1643	1851	1606	1712	1252	1170	1299	1653.19	1846.12	1660.97	1622.9	1261.47	1090.74	1354.07	1470.16	1641.73	1477.07	1443.22	1121.81	969.979	1204.15	1124.5	5	110879803	111289780	Ttc28	protein_coding	tetratricopeptide repeat domain 28	cell cycle; cell division; regulation of mitotic cell cycle	protein binding; kinase binding	cytoplasm; cytoskeleton; centrosome; microtubule organizing center; spindle; midbody; spindle pole; mitotic spindle; mitotic spindle pole; mitotic spindle midzone	-0.2652	0.0131767	0.451324
ENSMUSG00000085042	180	245	84	199	219	415	102	181.116	244.354	86.8749	188.644	220.657	386.887	106.324	304.91	411.371	146.254	317.582	371.477	651.325	178.997	594	5	135012114	135013253	Abhd11os	transcribed_unitary_pseudogene	abhydrolase domain containing 11, opposite strand				0.283869	0.0131287	0.451324
ENSMUSG00000003354	660	885	425	716	949	914	663	664.094	882.667	439.546	678.738	956.182	852.083	691.107	538.6	715.869	356.485	550.477	775.492	691.065	560.509	1233	15	98708207	98723336	Ccdc65	protein_coding	coiled-coil domain containing 65	axonemal dynein complex assembly; cilium-dependent cell motility; cilium assembly; regulation of cilium movement		axonemal dynein complex; cytoplasm; cytoskeleton; cell projection; axoneme; cilium; motile cilium	0.248823	0.0133393	0.45506
ENSMUSG00000027641	1178	1020	1178	1431	1342	1463	1328	1185.31	1017.31	1218.32	1356.53	1352.16	1363.89	1384.3	465.008	399.102	477.959	532.181	530.465	535.07	543.075	2549	2	157145893	157204534	Rbl1	protein_coding	RB transcriptional corepressor like 1	regulation of transcription by RNA polymerase II; regulation of cell cycle; regulation of cell division; negative regulation of gene expression; cell differentiation; negative regulation of transcription by RNA polymerase II; chromatin organization; cell cycle; negative regulation of cellular senescence; regulation of lipid kinase activity; regulation of mitotic cell cycle; negative regulation of…	protein binding; transcription factor binding; promoter-specific chromatin binding; RNA polymerase II activating transcription factor binding; RNA polymerase II regulatory region DNA binding	nucleus; transcription factor complex; nucleoplasm; chromatin	0.202586	0.0143606	0.45506
ENSMUSG00000054619	4332	4793	3994	3289	4152	4350	2967	4358.87	4780.36	4130.69	3117.84	4183.42	4055.32	3092.78	6156.59	6751.93	5834.31	4403.72	5908.79	5727.85	4368.34	708	15	100304140	100328662	Mettl7a1	protein_coding	methyltransferase like 7A1	methylation	methyltransferase activity; transferase activity	lipid droplet; membrane; integral component of membrane	-0.215392	0.0220652	0.455966
ENSMUSG00000021319	49219	62309	69904	51036	28832	18332	30330	49524.3	62144.7	72296.5	48380	29050.2	17090.1	31615.8	33816.5	42434.1	49366	33035.2	19836.3	11669.6	21588.1	1464.5	13	19623104	19632994	Sfrp4	protein_coding	secreted frizzled-related protein 4	multicellular organism development; Wnt signaling pathway; positive regulation of gene expression; cell differentiation; negative regulation of canonical Wnt signaling pathway; negative regulation of cell population proliferation; positive regulation of apoptotic process; positive regulation of canonical Wnt signaling pathway; bone morphogenesis; negative regulation of non-canonical Wnt signaling…	protein binding; Wnt-protein binding	extracellular region; extracellular space; nucleus; cell surface; cytoplasm	-0.230855	0.0221627	0.456035
ENSMUSG00000032009	11734	7335	7232	10583	7053	6957	7926	11806.8	7315.66	7479.51	10032.2	7106.38	6485.71	8262.01	6462.39	4004.19	4093.88	5491.1	3889.64	3549.93	4522.18	1827	9	14275067	14333101	Sesn3	protein_coding	sestrin 3	regulation of response to reactive oxygen species; oxidation-reduction process; glucose homeostasis; cellular response to amino acid stimulus; negative regulation of TORC1 signaling; cellular response to amino acid starvation; cellular response to glucose starvation; TORC2 signaling; response to insulin; regulation of protein kinase B signaling; positive regulation of macroautophagy; cellular res…	oxidoreductase activity; protein binding; oxidoreductase activity, acting on peroxide as acceptor; leucine binding	nucleus; cytoplasm; GATOR2 complex; TORC2 complex	-0.190621	0.025972	0.456035
ENSMUSG00000033685	10358	14941	9532	11954	11984	15174	9851	10422.2	14901.6	9858.23	11331.9	12074.7	14146.1	10268.6	15555.6	22241.2	14713.8	16913.3	18021.9	21113.5	15326.3	670	7	100493337	100502020	Ucp2	protein_coding	uncoupling protein 2 (mitochondrial, proton carrier)	mitochondrial transport; proton transmembrane transport; negative regulation of apoptotic process; response to hypoxia; response to superoxide; response to cold; positive regulation of cold-induced thermogenesis; positive regulation of cell death; negative regulation of insulin secretion involved in cellular response to glucose stimulus; mitochondrial transmembrane transport; adaptive thermogenes…	oxidative phosphorylation uncoupler activity	mitochondrial membrane; membrane; integral component of membrane; cytoplasm; mitochondrion; mitochondrial inner membrane	0.121541	0.0382915	0.456035
ENSMUSG00000047867	700	614	806	716	592	568	582	704.342	612.381	833.585	678.738	596.48	529.522	606.673	697.713	606.619	825.741	672.351	590.867	524.539	600.964	1009.5	6	48701582	48708225	Gimap6	protein_coding	GTPase, IMAP family member 6		GTP binding; nucleotide binding	nucleoplasm; cytosol; cytoplasm	-0.219242	0.0197404	0.456035
ENSMUSG00000033730	181	181	118	138	86	79	107	182.123	180.523	122.039	130.818	86.6508	73.6483	111.536	67.6407	67.0466	45.3254	48.5862	32.1823	27.3531	41.4248	2692.5	14	70077203	70082614	Egr3	protein_coding	early growth response 3	positive regulation of transcription by RNA polymerase II; regulation of transcription by RNA polymerase II; peripheral nervous system development; negative regulation of apoptotic process; cellular response to fibroblast growth factor stimulus; cell migration involved in sprouting angiogenesis; positive regulation of T cell differentiation in thymus; neuromuscular synaptic transmission; cellular…	nucleic acid binding; metal ion binding; DNA binding; RNA polymerase II regulatory region sequence-specific DNA binding; DNA-binding transcription factor activity, RNA polymerase II-specific; DNA-binding transcription activator activity, RNA polymerase II-specific; sequence-specific DNA binding	nucleus	-0.27668	0.0135694	0.457556
ENSMUSG00000054708	609	897	945	923	893	997	872	612.777	894.635	977.343	874.966	899.758	929.461	908.968	1029.88	1503.59	1642.59	1470.53	1512.2	1562.12	1527.68	595	10	81628540	81647610	Ankrd24	protein_coding	ankyrin repeat domain 24		protein binding		0.191347	0.0170835	0.458102
ENSMUSG00000020844	2023	2379	1828	1909	1742	2048	1459	2035.55	2372.73	1890.56	1809.65	1755.18	1909.26	1520.85	1128.67	1315.62	1048.27	1003.41	973.209	1058.64	843.278	1803.5	11	76257198	76399140	Nxn	protein_coding	nucleoredoxin	cell redox homeostasis; multicellular organism development; Wnt signaling pathway; oxidation-reduction process; cellular oxidant detoxification; cell differentiation; negative regulation of Wnt signaling pathway; negative regulation of protein ubiquitination; cardiovascular system development	oxidoreductase activity; protein binding; thioredoxin-disulfide reductase activity; protein-disulfide reductase activity	nucleus; cytoplasm; cytosol	-0.199165	0.0132982	0.461743
ENSMUSG00000033032	619	701	590	569	512	518	470	622.839	699.152	610.193	539.388	515.875	482.909	489.925	210.419	236.2	206.146	182.226	174.282	163.145	165.515	2960	18	61730261	61786702	Afap1l1	protein_coding	actin filament associated protein 1-like 1		protein binding; SH3 domain binding	cytosol; cytoplasm; cell junction; cytoskeleton; cell projection; podosome; invadopodium	-0.258106	0.00879492	0.461743
ENSMUSG00000066278	383	943	599	404	429	558	348	385.376	940.514	619.501	382.975	432.247	520.2	362.753	417.978	1020.08	671.91	415.374	468.814	564.208	393.442	922	5	124004641	124032270	Vps37b	protein_coding	vacuolar protein sorting 37B	endosome transport via multivesicular body sorting pathway; protein transport; ubiquitin-dependent protein catabolic process via the multivesicular body sorting pathway; protein targeting to membrane; protein targeting to vacuole; positive regulation of viral release from host cell; positive regulation of viral budding via host ESCRT complex	calcium-dependent protein binding	ESCRT I complex; membrane; cytoplasm; plasma membrane; intracellular membrane-bounded organelle; endosome membrane; endosome; late endosome membrane; midbody	-0.278406	0.0230698	0.461743
ENSMUSG00000058914	257	199	107	156	136	207	63	258.594	198.475	110.662	147.882	137.029	192.977	65.6708	116.852	89.6861	50.0055	66.824	61.9201	87.2017	29.675	2213	15	10952332	10980150	C1qtnf3	protein_coding	C1q and tumor necrosis factor related protein 3	negative regulation of gene expression; glucose homeostasis; positive regulation of protein kinase B signaling; protein complex oligomerization; cellular triglyceride homeostasis; negative regulation of gluconeogenesis; positive regulation of ERK1 and ERK2 cascade; negative regulation of inflammatory response; negative regulation of NIK/NF-kappaB signaling; positive regulation of cytokine secreti…	protein binding; identical protein binding	cell; extracellular space; extracellular region; collagen trimer	-0.251776	0.0212464	0.461869
ENSMUSG00000043719	1068	830	1086	1192	706	634	697	1074.62	827.812	1123.17	1129.97	711.343	591.051	726.549	151.398	116.626	158.237	159.195	100.217	83.2701	102.36	7098	9	105687809	105828160	Col6a6	protein_coding	collagen, type VI, alpha 6	cell adhesion	extracellular matrix structural constituent conferring tensile strength	extracellular region; extracellular matrix; collagen trimer; collagen-containing extracellular matrix	-0.256321	0.0133752	0.462186
ENSMUSG00000063802	833	1704	1024	739	833	1189	699	838.167	1699.51	1059.05	700.541	839.304	1108.45	728.633	1026.54	2081.45	1297.06	857.981	1027.93	1357.57	892.386	816.5	7	4660521	4685068	Hspbp1	protein_coding	HSPA (heat shock 70kDa) binding protein, cytoplasmic cochaperone 1	regulation of catalytic activity; positive regulation of proteasomal ubiquitin-dependent protein catabolic process; positive regulation of protein ubiquitination	ubiquitin protein ligase binding; adenyl-nucleotide exchange factor activity	cytoplasm; endoplasmic reticulum	-0.248671	0.0142242	0.46613
ENSMUSG00000036181	1376	1976	1366	1327	1160	1530	909	1384.53	1970.79	1412.75	1257.94	1168.78	1426.35	947.536	887.522	1263.33	905.61	806.372	749.217	914.329	607.395	1560	13	23738808	23740367	Hist1h1c	protein_coding	histone cluster 1, H1c	nucleosome assembly; negative regulation of transcription by RNA polymerase II; nucleosome positioning; regulation of transcription by RNA polymerase II; negative regulation of chromatin silencing; regulation of transcription, DNA-templated; histone H3-K4 trimethylation; histone H3-K27 trimethylation; chromosome condensation; negative regulation of DNA recombination	DNA binding; protein binding; chromatin DNA binding; double-stranded DNA binding; nucleosomal DNA binding	nucleus; nucleosome; nuclear chromatin; chromosome; transcriptionally active chromatin; nuclear euchromatin	-0.257869	0.0108352	0.46886
ENSMUSG00000030255	2200	1885	2347	2680	2390	2558	2677	2213.65	1880.03	2427.33	2540.53	2408.09	2384.71	2790.49	499.581	424.29	547.805	573.353	543.464	538.189	629.765	4431	6	145931641	145965223	Sspn	protein_coding	sarcospan			integral component of membrane; integral component of plasma membrane; dystrophin-associated glycoprotein complex; membrane; transport vesicle	0.169675	0.0210966	0.469228
ENSMUSG00000072501	10064	8095	8974	10417	7746	6100	7689	10126.4	8073.66	9281.13	9874.88	7804.62	5686.77	8014.97	2814.46	2243.93	2579.53	2744.55	2169.16	1580.54	2227.62	3598	15	66577560	66647976	Phf20l1	protein_coding	PHD finger protein 20-like 1	regulation of transcription, DNA-templated	metal ion binding	nucleus	-0.219392	0.0201893	0.469228
ENSMUSG00000029344	2295	3020	2161	2060	1223	1193	1396	2309.23	3012.04	2234.96	1952.79	1232.26	1112.18	1455.18	4902.83	6394.99	4745.14	4146.06	2616.25	2361.32	3089.56	471	5	112276691	112315361	Tpst2	protein_coding	protein-tyrosine sulfotransferase 2	peptidyl-tyrosine sulfation	protein-tyrosine sulfotransferase activity; transferase activity; protein homodimerization activity	endoplasmic reticulum	-0.28714	0.0142891	0.471827
ENSMUSG00000021917	5030	5677	4604	4829	4652	5029	4052	5061.2	5662.03	4761.57	4577.69	4687.21	4688.32	4223.78	5333.19	5966.32	5017.46	4823.7	4939.1	4940.28	4450.77	949	14	30999826	31001672	Spcs1	protein_coding	signal peptidase complex subunit 1 homolog (S. cerevisiae)	signal peptide processing; proteolysis; protein targeting to ER	peptidase activity; hydrolase activity; ribosome binding	integral component of membrane; signal peptidase complex; membrane; endoplasmic reticulum; endoplasmic reticulum membrane; integral component of endoplasmic reticulum membrane; intracellular membrane-bounded organelle; organelle membrane	-0.143818	0.0328931	0.476885
ENSMUSG00000032827	4234	4362	5789	6325	5228	5248	5691	4260.26	4350.5	5987.13	5995.84	5267.56	4892.49	5932.26	1178.33	1203.29	1655.96	1658.37	1456.94	1353.2	1640.79	3615.5	6	4902917	5165661	Ppp1r9a	protein_coding	protein phosphatase 1, regulatory subunit 9A	calcium-mediated signaling; actin filament organization; neuron projection development; positive regulation of protein kinase activity; positive regulation of neuron projection development; regulation of actin filament polymerization; positive regulation of dendritic spine development; negative regulation of stress fiber assembly; postsynaptic actin cytoskeleton organization; regulation of dendri…	protein binding; protein homodimerization activity; protein-containing complex binding; protein kinase binding; ion channel binding; actin filament binding; protein domain specific binding; GTPase binding; protein C-terminus binding; protein phosphatase 1 binding	cytosol; lamellipodium; filopodium; postsynaptic density; neuron projection; cytoplasm; growth cone; dendrite; actin cytoskeleton; neuromuscular junction; synapse; cortical actin cytoskeleton; neuronal cell body; dendritic spine; glutamatergic synapse; cytoskeleton; dendritic spine neck; postsynaptic actin cytoskeleton; growth cone lamellipodium	0.171502	0.020711	0.478363
ENSMUSG00000060802	13569	11011	12495	12894	11545	12125	10098	13653.2	10982	12922.6	12223	11632.4	11303.6	10526.1	15875.8	12769.7	15026.3	14212.8	13526	13143.7	12239.6	860	2	122147686	122153083	B2m	protein_coding	beta-2 microglobulin	immune response; immune system process; negative regulation of receptor binding; negative regulation of neuron projection development; positive regulation of protein binding; learning or memory; cellular defense response; antigen processing and presentation of peptide antigen via MHC class I; modulation of age-related behavioral decline; positive regulation of receptor-mediated endocytosis; posit…	protein binding; identical protein binding; protein homodimerization activity	MHC class I protein complex; extracellular space; external side of plasma membrane; Golgi apparatus; cytosol; plasma membrane; extracellular region; MHC class I peptide loading complex; phagocytic vesicle membrane; HFE-transferrin receptor complex	-0.155376	0.0331533	0.478853
ENSMUSG00000030708	948	771	820	1032	1111	1349	956	953.88	768.967	848.064	978.293	1119.41	1257.62	996.529	924.302	745.124	821.768	947.958	1084.7	1218.62	965.628	1032	7	100501716	100514960	Dnajb13	protein_coding	DnaJ heat shock protein family (Hsp40) member B13	protein folding; cell projection organization; chaperone cofactor-dependent protein refolding; axonemal central apparatus assembly	unfolded protein binding; protein binding; chaperone binding	cytosol; cytoplasm; cell projection; cilium; axoneme; sperm flagellum; motile cilium; sperm connecting piece	0.247021	0.0183846	0.480065
ENSMUSG00000020153	923	2697	1357	830	1026	1617	809	928.725	2689.89	1403.44	786.805	1033.76	1507.46	843.297	1255.03	3634.99	1896.54	1063.25	1396.98	2037.11	1139.59	740	10	80249121	80256794	Ndufs7	protein_coding	NADH:ubiquinone oxidoreductase core subunit S7	oxidation-reduction process; mitochondrial respiratory chain complex I assembly; aerobic respiration; electron transport coupled proton transport	quinone binding; NADH dehydrogenase (ubiquinone) activity; 4 iron, 4 sulfur cluster binding; iron-sulfur cluster binding; metal ion binding; oxidoreductase activity; protease binding; NADH dehydrogenase activity	neuron projection; mitochondrion; respirasome; neuronal cell body; mitochondrial inner membrane; synaptic membrane; mitochondrial respiratory chain complex I	-0.283207	0.0113729	0.481929
ENSMUSG00000026483	9848	7713	7131	9865	6463	6179	7199	9909.08	7692.67	7375.06	9351.61	6511.91	5760.42	7504.19	3053.65	2370.62	2272.75	2881.85	2006.75	1775.17	2312.54	3245	1	151571186	151721939	Fam129a	protein_coding	family with sequence similarity 129, member A	positive regulation of protein phosphorylation; negative regulation of protein phosphorylation; positive regulation of translation; regulation of translation; response to endoplasmic reticulum stress		membrane; cytosol; cytoplasm; plasma membrane	-0.190567	0.0422322	0.481929
ENSMUSG00000034201	830	1764	1057	824	703	1090	751	835.148	1759.35	1093.18	781.118	708.32	1016.16	782.838	310.926	655.007	406.99	290.811	263.708	378.317	291.451	2686	11	5054132	5065327	Gas2l1	protein_coding	growth arrest-specific 2 like 1	negative regulation of gene expression; negative regulation of cell growth; regulation of cell cycle; microtubule bundle formation; cellular response to thyroid hormone stimulus; negative regulation of microtubule depolymerization; negative regulation of erythrocyte differentiation	protein binding; microtubule binding; cytoskeletal adaptor activity; thyroid hormone receptor binding	cytoskeleton; cytoplasm; stress fiber; microtubule	-0.288111	0.0150978	0.481929
ENSMUSG00000039114	3135	2789	3325	3451	2206	2577	2531	3154.44	2781.65	3438.8	3271.4	2222.69	2402.43	2638.3	2186.03	1927.68	2383.09	2267.09	1540.33	1664.88	1828.34	1443	13	36725361	36735131	Nrn1	protein_coding	neuritin 1	nervous system development; regulation of synaptic vesicle exocytosis; axonogenesis; neuron projection extension	protein homodimerization activity; protein heterodimerization activity	membrane; integral component of membrane; extracellular space; plasma membrane; cell junction; synapse; glutamatergic synapse; anchored component of membrane; anchored component of plasma membrane; AMPA glutamate receptor complex	-0.217341	0.0243393	0.481929
ENSMUSG00000059493	538	359	433	508	316	311	330	541.337	358.054	447.819	481.563	318.391	289.932	343.99	79.1081	52.3241	65.442	70.3731	46.528	42.3691	50.2689	6843	X	161833296	162159730	Nhs	protein_coding	NHS actin remodeling regulator	cell differentiation; lens development in camera-type eye		Golgi apparatus; nuclear body; cell junction	-0.262214	0.00875744	0.481929
ENSMUSG00000075254	10340	10307	8949	11403	7568	6997	7196	10404.1	10279.8	9255.28	10809.6	7625.27	6523.01	7501.07	2993.99	2958.22	2663.39	3110.67	2194.32	1877.12	2158.58	3475	16	33684370	33771576	Heg1	protein_coding	heart development protein with EGF-like domains 1	heart development; cell-cell junction assembly; multicellular organism development; in utero embryonic development; vasculogenesis; post-embryonic development; multicellular organism growth; ventricular trabecula myocardium morphogenesis; ventricular septum development; negative regulation of Rho protein signal transduction; lung development; endothelial cell morphogenesis; pericardium developmen…	calcium ion binding; protein binding	membrane; integral component of membrane; external side of plasma membrane; plasma membrane; cell surface; cell junction; cell-cell junction	-0.222587	0.0335853	0.481929
ENSMUSG00000005413	2858	3047	3140	3276	2349	1852	2169	2875.73	3038.97	3247.47	3105.51	2366.78	1726.54	2260.95	2454.74	2594.08	2772.06	2650.88	2020.3	1473.79	1929.96	1171.5	8	75093621	75100589	Hmox1	protein_coding	heme oxygenase 1	oxidation-reduction process; heme oxidation; protein homooligomerization; cellular response to heat; intracellular signal transduction; apoptotic process; negative regulation of DNA binding; response to oxidative stress; negative regulation of cell population proliferation; response to hypoxia; intrinsic apoptotic signaling pathway in response to DNA damage; cellular iron ion homeostasis; positiv…	heme oxygenase (decyclizing) activity; metal ion binding; protein homodimerization activity; oxidoreductase activity; heme binding; enzyme binding; phospholipase D activity	nucleus; membrane; integral component of membrane; perinuclear region of cytoplasm; cytosol; endoplasmic reticulum; nucleolus; endoplasmic reticulum membrane; intracellular membrane-bounded organelle; caveola	-0.255253	0.019922	0.483822
ENSMUSG00000024269	1003	974	976	1165	1182	1295	1227	1009.22	971.432	1009.4	1104.37	1190.95	1207.27	1279.02	266.18	256.213	266.228	291.276	314.109	318.416	337.338	3791.5	18	25127223	25169007	Tpgs2	protein_coding	tubulin polyglutamylase complex subunit 2	protein polyglutamylation			0.218798	0.0115609	0.486418
ENSMUSG00000003345	2323	4072	2786	2241	2185	3108	1974	2337.41	4061.27	2881.35	2124.37	2201.54	2897.46	2057.69	4097.12	7118.78	5050.57	3723.71	3858.96	5078.8	3606.81	570.5	10	80622838	80640749	Csnk1g2	protein_coding	casein kinase 1, gamma 2	protein phosphorylation; phosphorylation; peptidyl-serine phosphorylation; protein autophosphorylation; Wnt signaling pathway; endocytosis; positive regulation of canonical Wnt signaling pathway; peptidyl-threonine phosphorylation	ATP binding; protein serine/threonine kinase activity; protein kinase activity; nucleotide binding; kinase activity; transferase activity	nucleus; cytoplasm; plasma membrane	-0.22148	0.0145846	0.487271
ENSMUSG00000105403	98	91	91	89	40	46	39	98.6078	90.7601	94.1145	84.3683	40.3027	42.8838	40.6534	28.5737	26.2997	27.2717	24.4475	11.6786	12.4265	11.7802	3451	3	151836505	151839955	Gm43618	TEC	predicted gene 43618				-0.26526	0.0103417	0.488294
ENSMUSG00000002395	4908	5133	4379	4110	4266	4887	3926	4938.44	5119.47	4528.87	3896.11	4298.28	4555.94	4092.44	5647.16	5854.17	5178.81	4455.24	4915.13	5209.77	4679.75	874.5	8	71366848	71369732	Use1	protein_coding	unconventional SNARE in the ER 1 homolog (S. cerevisiae)	protein transport; vesicle-mediated transport; endoplasmic reticulum organization; endoplasmic reticulum tubular network organization; regulation of ER to Golgi vesicle-mediated transport		membrane; integral component of membrane; endoplasmic reticulum; endoplasmic reticulum membrane	-0.172729	0.0148249	0.489547
ENSMUSG00000007039	1299	2221	1501	1202	1293	1686	1028	1307.06	2215.15	1552.37	1139.45	1302.79	1571.79	1071.58	1350.27	2288.37	1603.69	1177.11	1345.85	1623.75	1107.01	968	17	35059035	35062095	Ddah2	protein_coding	dimethylarginine dimethylaminohydrolase 2	citrulline metabolic process; arginine catabolic process; positive regulation of nitric oxide biosynthetic process; arginine metabolic process	dimethylargininase activity; hydrolase activity; amino acid binding	cytosol; cytoplasm; mitochondrion; microtubule organizing center	-0.226587	0.0118135	0.489547
ENSMUSG00000010406	410	1674	488	354	430	646	363	412.543	1669.59	504.702	335.577	433.254	602.238	378.389	986.945	3994.23	1207.42	802.816	1036.49	1440.76	905.237	418	14	54426909	54429756	Mrpl52	protein_coding	mitochondrial ribosomal protein L52	mitochondrial translation; translation	structural constituent of ribosome	mitochondrial large ribosomal subunit; mitochondrion; ribosome	-0.354163	0.014813	0.489547
ENSMUSG00000026643	6140	6091	7934	7672	8087	7010	8871	6178.08	6074.94	8205.54	7272.74	8148.2	6535.12	9247.08	2679.13	2634.41	3558.34	3153.83	3533.48	2833.97	4010.01	2306	2	3284212	3328877	Nmt2	protein_coding	N-myristoyltransferase 2	N-terminal protein myristoylation; N-terminal peptidyl-glycine N-myristoylation	glycylpeptide N-tetradecanoyltransferase activity; transferase activity; transferase activity, transferring acyl groups	membrane; Golgi apparatus; cytosol; cytoplasm; plasma membrane; extrinsic component of membrane	0.169222	0.0350728	0.489547
ENSMUSG00000031168	1716	1705	2040	1649	1528	1643	1617	1726.64	1700.51	2109.82	1563.18	1539.56	1531.7	1685.55	2038.54	2007.68	2490.93	1845.55	1817.67	1808.38	1990.02	847	X	8185329	8193512	Ebp	protein_coding	phenylalkylamine Ca2+ antagonist (emopamil) binding protein	sterol metabolic process; lipid metabolic process; steroid metabolic process; cholesterol metabolic process; steroid biosynthetic process; hemopoiesis; cholesterol biosynthetic process; sterol biosynthetic process	cholestenol delta-isomerase activity; isomerase activity; steroid delta-isomerase activity; C-8 sterol isomerase activity	integral component of membrane; membrane; nucleus; cytoplasmic vesicle; endoplasmic reticulum; intracellular membrane-bounded organelle; endoplasmic reticulum membrane; nuclear envelope	-0.192698	0.0117987	0.489547
ENSMUSG00000050199	5051	4751	5711	5451	4237	4593	4145	5082.33	4738.48	5906.46	5167.32	4269.06	4281.86	4320.72	1771.46	1651.61	2058.72	1801.09	1488	1492.46	1506	2869	2	109917647	110014257	Lgr4	protein_coding	leucine-rich repeat-containing G protein-coupled receptor 4	G protein-coupled receptor signaling pathway; signal transduction; multicellular organism development; Wnt signaling pathway; immune system process; innate immune response; spermatogenesis; cell differentiation; rhythmic process; negative regulation of cold-induced thermogenesis; positive regulation of transcription, DNA-templated; negative regulation of transcription, DNA-templated; digestive tr…	protein binding; G protein-coupled receptor activity; protein-hormone receptor activity; transmembrane signaling receptor activity; heparin binding; Roundabout binding	integral component of membrane; membrane; extracellular space; plasma membrane; integral component of plasma membrane	-0.194783	0.0254417	0.489547
ENSMUSG00000070509	272	430	298	265	235	252	192	273.687	428.866	308.199	251.209	236.778	234.929	200.14	81.1887	127.222	91.4266	74.5206	70.2398	69.6912	59.371	3371	7	73375509	73419899	Rgma	protein_coding	repulsive guidance molecule family member A	regulation of neuron projection development; BMP signaling pathway; negative regulation of axon regeneration; positive regulation of transcription by RNA polymerase II; positive regulation of protein phosphorylation; positive regulation of GTPase activity; positive regulation of neuron projection development; neuron projection development; negative regulation of receptor binding; neural tube clos…	coreceptor activity; protein binding; signaling receptor binding; transferrin receptor binding	membrane; plasma membrane; cell surface; endoplasmic reticulum; neuron projection; anchored component of membrane	-0.301791	0.0152511	0.489547
ENSMUSG00000097180	198	204	178	271	227	307	260	199.228	203.462	184.092	256.897	228.718	286.203	271.022	235.355	240.357	217.474	303.481	270.192	338.102	320.168	846.5	5	23850597	23855038	2700038G22Rik	lncRNA	RIKEN cDNA 2700038G22 gene				0.274015	0.0153766	0.489547
ENSMUSG00000039419	163	189	104	255	221	287	141	164.011	188.502	107.559	241.729	222.672	267.558	146.978	148.158	170.282	97.163	218.364	201.149	241.696	132.771	1107	6	45059357	47304213	Cntnap2	protein_coding	contactin associated protein-like 2	protein localization to juxtaparanode region of axon; learning; striatum development; limbic system development; thalamus development; cerebral cortex development; adult behavior; social behavior; vocal learning; superior temporal gyrus development; vocalization behavior; cell adhesion; neuron projection development; neuron projection morphogenesis; clustering of voltage-gated potassium channels;…	enzyme binding; protein binding; ion channel binding; protease binding	membrane; integral component of membrane; early endosome; Golgi apparatus; voltage-gated potassium channel complex; cell surface; axolemma; cell junction; plasma membrane; cell projection; axon; dendrite; paranode region of axon; neuronal cell body; synaptic membrane; paranodal junction; juxtaparanode region of axon	0.327164	0.00492335	0.48979
ENSMUSG00000039633	1176	1038	1047	1378	1310	1371	1307	1183.29	1035.26	1082.83	1306.29	1319.91	1278.12	1362.41	301.093	263.426	275.53	332.388	335.856	325.223	346.669	3930	8	36216064	36249516	Lonrf1	protein_coding	LON peptidase N-terminal domain and ring finger 1		protein binding; metal ion binding		0.201575	0.0119026	0.489947
ENSMUSG00000041845	592	667	612	615	450	527	450	595.672	665.242	632.946	582.994	453.406	491.3	469.077	477.492	533.26	507.371	467.33	363.451	393.827	376.014	1247.5	19	4425459	4439432	Rhod	protein_coding	ras homolog family member D	small GTPase mediated signal transduction; cell migration; regulation of cell migration; regulation of cell shape; actin filament organization; positive regulation of cell migration; actin filament bundle assembly; regulation of actin cytoskeleton organization; protein targeting; positive regulation of cell adhesion; regulation of focal adhesion assembly; focal adhesion assembly; lamellipodium as…	GTP binding; GTPase activity; nucleotide binding; protein kinase binding	intracellular; membrane; plasma membrane; cell cortex; intracellular membrane-bounded organelle; cytoplasm; endosome; early endosome; cell division site	-0.238148	0.026305	0.492193
ENSMUSG00000045045	502	1398	784	496	532	809	490	505.114	1394.31	810.832	470.187	536.026	754.196	510.773	165.286	456.255	265.325	153.857	175.401	246.792	167.138	3056	19	4611785	4615667	Lrfn4	protein_coding	leucine rich repeat and fibronectin type III domain containing 4	synaptic membrane adhesion; regulation of postsynaptic density assembly; regulation of presynapse assembly	protein binding	membrane; integral component of membrane; cell surface; glutamatergic synapse; GABA-ergic synapse; integral component of postsynaptic density membrane	-0.285923	0.0158831	0.492193
ENSMUSG00000068015	907	1069	1070	1266	1130	1225	1165	912.626	1066.18	1106.62	1200.12	1138.55	1142.02	1214.39	455.743	532.425	552.62	599.309	568.565	570.295	606.436	2002.5	14	74754675	74947876	Lrch1	protein_coding	leucine-rich repeats and calponin homology (CH) domain containing 1	negative regulation of GTPase activity; cellular response to chemokine; negative regulation of T cell migration	protein binding	cytoplasm	0.19529	0.0120435	0.492193
ENSMUSG00000117039	126	119	54	154	139	191	122	126.781	118.686	55.8481	145.986	140.052	178.061	127.172	53.0467	49.6595	23.3674	61.0818	58.5991	74.5026	53.2101	2390	16	96444714	96447103	Gm32358	TEC	predicted gene, 32358				0.305637	0.00999594	0.492193
ENSMUSG00000028664	799	694	649	826	471	443	493	803.956	692.17	671.212	783.014	474.564	412.99	513.9	260.517	224.294	217.502	253.731	153.78	133.827	166.526	3086	4	136647539	136835988	Ephb2	protein_coding	Eph receptor B2	protein phosphorylation; transmembrane receptor protein tyrosine kinase signaling pathway; multicellular organism development; phosphorylation; camera-type eye morphogenesis; positive regulation of gene expression; cell morphogenesis; regulation of axonogenesis; nervous system development; axon guidance; positive regulation of synapse assembly; angiogenesis; learning; animal organ morphogenesis; …	ATP binding; protein binding; protein kinase activity; ephrin receptor activity; protein tyrosine kinase activity; transferase activity; nucleotide binding; kinase activity; transmembrane receptor protein tyrosine kinase activity; protein-containing complex binding; signaling receptor activity; signaling receptor binding; identical protein binding; transmembrane-ephrin receptor activity; axon gui…	integral component of membrane; integral component of plasma membrane; membrane; plasma membrane; nucleus; synapse; cell projection; axon; neuron projection; glutamatergic synapse; neuronal cell body; dendrite; receptor complex; integral component of presynaptic membrane; integral component of postsynaptic membrane	-0.25719	0.0157388	0.492381
ENSMUSG00000035941	4315	3997	4847	5044	4948	5210	5330	4341.76	3986.46	5012.89	4781.5	4985.45	4857.06	5555.96	1058.58	971.952	1222.21	1165.79	1215.52	1184.22	1354.62	4101.5	9	85687360	85749334	Ibtk	protein_coding	inhibitor of Bruton agammaglobulinemia tyrosine kinase	negative regulation of protein phosphorylation; release of sequestered calcium ion into cytosol; negative regulation of protein tyrosine kinase activity	protein binding; protein kinase binding; protein tyrosine kinase inhibitor activity	membrane; nucleoplasm; cytoplasm	0.15513	0.0358168	0.492381
ENSMUSG00000022533	8242	6235	5701	8083	5775	5004	5604	8293.12	6218.56	5896.12	7662.35	5818.7	4665.02	5841.58	9483.27	7110.99	6742.27	8761.98	6653.75	5334.5	6679.9	874.5	16	30312423	30405975	Atp13a3	protein_coding	ATPase type 13A3	cation transport; cellular calcium ion homeostasis	nucleotide binding; ATPase activity; metal ion binding; hydrolase activity; ATP binding	integral component of membrane; cell; membrane	-0.184396	0.0453447	0.493991
ENSMUSG00000037833	191	223	124	243	273	271	182	192.185	222.412	128.244	230.354	275.066	252.642	189.716	120.341	139.269	80.303	144.242	172.239	158.198	118.795	1597	14	40813789	40893266	Sh2d4b	protein_coding	SH2 domain containing 4B			cytoplasm	0.271151	0.0153114	0.493991
ENSMUSG00000038020	382	931	450	510	789	787	445	384.369	928.546	465.401	483.459	794.971	733.687	463.865	185.06	447.061	224.074	232.768	382.75	353.243	223.334	2077	11	98836785	98853697	Rapgefl1	protein_coding	Rap guanine nucleotide exchange factor (GEF)-like 1	small GTPase mediated signal transduction	guanyl-nucleotide exchange factor activity	intracellular	0.202904	0.0153422	0.493991
ENSMUSG00000043953	370	334	369	401	200	189	186	372.295	333.12	381.629	380.131	201.514	176.197	193.885	199.729	178.712	204.737	203.933	108.108	94.5261	104.016	1864	9	111054486	111057519	Ccrl2	protein_coding	chemokine (C-C motif) receptor-like 2	G protein-coupled receptor signaling pathway; chemotaxis; immune response; calcium-mediated signaling; signal transduction; chemokine-mediated signaling pathway; positive regulation of cytosolic calcium ion concentration; inflammatory response; cell chemotaxis	G protein-coupled receptor activity; chemokine receptor activity; C-C chemokine receptor activity; chemokine binding; C-C chemokine binding; chemokine receptor binding; CCR chemokine receptor binding	integral component of membrane; membrane; external side of plasma membrane; plasma membrane; cytoplasm; integral component of plasma membrane	-0.281601	0.00938495	0.493991
ENSMUSG00000002028	4720	5084	6662	7610	5927	5596	6820	4749.28	5070.6	6890.01	7213.96	5971.85	5216.91	7109.13	1128.5	1204.85	1637.16	1714.14	1419	1239.61	1689.23	4208.5	9	44803355	44881296	Kmt2a	protein_coding	lysine (K)-specific methyltransferase 2A	regulation of transcription, DNA-templated; histone H3-K4 methylation; homeostasis of number of cells within a tissue; regulation of gene expression; positive regulation of transcription by RNA polymerase II; positive regulation of transcription, DNA-templated; methylation; rhythmic process; chromatin organization; post-embryonic development; anterior/posterior pattern specification; visual learn…	DNA binding; zinc ion binding; protein binding; histone methyltransferase activity (H3-K4 specific); transferase activity; metal ion binding; identical protein binding; protein homodimerization activity; chromatin binding; histone-lysine N-methyltransferase activity; methyltransferase activity; lysine-acetylated histone binding; transcription regulatory region DNA binding; RNA polymerase II dista…	nucleus; histone methyltransferase complex; MLL1 complex; nucleoplasm; cytosol	0.174251	0.0309819	0.496878
ENSMUSG00000021614	10013	5712	8440	8200	8474	5296	7656	10075.1	5696.94	8728.86	7773.26	8538.13	4937.24	7980.57	4432.51	2506.35	3840.24	3419.82	3756.33	2172.12	3511.03	2273	13	89655312	89742509	Vcan	protein_coding	versican	cell adhesion	calcium ion binding; hyaluronic acid binding		-0.186377	0.0365187	0.496878
ENSMUSG00000031371	1385	1501	1603	1715	1682	1784	1870	1393.59	1497.04	1657.86	1625.75	1694.73	1663.15	1949.28	1350.38	1450.62	1606.46	1575.34	1642.18	1611.58	1888.83	1032	X	73437315	73459044	Haus7	protein_coding	HAUS augmin-like complex, subunit 7	cell cycle; cell division; spindle assembly; centrosome cycle	microtubule minus-end binding; thioesterase binding	cytoplasm; cytoskeleton; microtubule; centrosome; microtubule organizing center; spindle; HAUS complex	0.185798	0.0161835	0.496878
ENSMUSG00000033557	4330	4079	4504	5054	4811	5140	4915	4356.86	4068.25	4658.15	4790.98	4847.41	4791.8	5123.37	987.054	921.669	1055.31	1085.41	1098.19	1085.59	1160.71	4414	1	156678532	156719086	Fam20b	protein_coding	family with sequence similarity 20, member B	phosphorylation; proteoglycan biosynthetic process	transferase activity; metal ion binding; nucleotide binding; ATP binding; kinase activity; phosphotransferase activity, alcohol group as acceptor	extracellular space; membrane; integral component of membrane; Golgi membrane; Golgi apparatus; nucleoplasm; collagen-containing extracellular matrix	0.140902	0.0339188	0.496878
ENSMUSG00000036019	3090	2603	4020	3819	3870	3808	4165	3109.17	2596.14	4157.58	3620.25	3899.29	3550.04	4341.57	1679.27	1402.18	2245.52	1955.31	2106.02	1917.38	2344.89	1851.5	10	105187663	105574451	Tmtc2	protein_coding	transmembrane and tetratricopeptide repeat containing 2	protein glycosylation; calcium ion homeostasis; protein O-linked mannosylation	protein binding; transferase activity; mannosyltransferase activity; dolichyl-phosphate-mannose-protein mannosyltransferase activity	membrane; integral component of membrane; endoplasmic reticulum; endoplasmic reticulum membrane	0.186487	0.0340052	0.496878
ENSMUSG00000074794	5833	6103	7076	8943	7028	7128	7264	5869.18	6086.91	7318.18	8477.59	7081.19	6645.13	7571.95	2501.78	2594.59	3119.43	3613.64	3018.41	2832.54	3227.6	2346	13	80883384	80896042	Arrdc3	protein_coding	arrestin domain containing 3	positive regulation of ubiquitin-protein transferase activity; negative regulation of cold-induced thermogenesis; skin development; temperature homeostasis; fat pad development; negative regulation of heat generation; negative regulation of adenylate cyclase-activating adrenergic receptor signaling pathway; negative regulation of locomotion involved in locomotory behavior	beta-3 adrenergic receptor binding	membrane; plasma membrane; cytoplasm; endosome; early endosome; lysosome	0.17971	0.0311311	0.496878
ENSMUSG00000021190	12472	12933	11685	12550	7391	5800	7392	12549.4	12898.9	12084.9	11896.9	7446.93	5407.09	7705.38	6838.89	7029.38	6585.79	6483.31	4058.27	2946.64	4199.11	1835	12	102394084	102439813	Lgmn	protein_coding	legumain	proteolysis; negative regulation of gene expression; proteolysis involved in cellular protein catabolic process; positive regulation of cell population proliferation; negative regulation of neuron apoptotic process; receptor catabolic process; cellular response to calcium ion; cellular response to amyloid-beta; activation of cysteine-type endopeptidase activity; self proteolysis; positive regulat…	peptidase activity; hydrolase activity; cysteine-type peptidase activity; cysteine-type endopeptidase activity	perinuclear region of cytoplasm; cytoplasm; extracellular region; apical part of cell; lysosome; late endosome	-0.207693	0.046527	0.498003
ENSMUSG00000038910	956	1047	1111	1229	1164	1412	1184	961.929	1044.24	1149.02	1165.04	1172.81	1316.35	1234.19	223.237	242.339	266.657	270.374	272.177	305.488	286.422	4309	17	50509403	50688484	Plcl2	protein_coding	phospholipase C-like 2	signal transduction; intracellular signal transduction; lipid metabolic process; regulation of synaptic transmission, GABAergic; negative regulation of cold-induced thermogenesis; gamma-aminobutyric acid signaling pathway; inositol trisphosphate biosynthetic process; regulation of peptidyl-serine phosphorylation; B cell proliferation involved in immune response; positive regulation of receptor bi…	inositol 1,4,5 trisphosphate binding; phosphatidylinositol phospholipase C activity; phosphoric diester hydrolase activity; GABA receptor binding	cytoplasm	0.205754	0.0157138	0.498003
ENSMUSG00000079654	276	663	861	524	653	558	655	277.712	661.252	890.468	496.73	657.942	520.2	682.768	81.4166	193.859	261.058	145.626	192.888	152.506	200.167	3411	6	29169232	29179584	Prrt4	protein_coding	proline-rich transmembrane protein 4			membrane; integral component of membrane	0.153542	0.0238376	0.498003
ENSMUSG00000107476	2557	2306	1999	2443	1748	1812	1934	2572.86	2299.92	2067.42	2315.86	1761.23	1689.25	2015.99	1448.68	1295	1164.09	1303.98	991.683	951.155	1135.13	1776	6	48504337	48534832	Zfp862-ps	transcribed_unitary_pseudogene	zinc finger protein 862, pseudogene				-0.220468	0.0217331	0.498003
ENSMUSG00000032589	134	196	181	141	91	93	99	134.831	195.483	187.195	133.662	91.6887	86.6999	103.197	11.5073	16.6837	15.9763	11.4075	7.82527	7.3995	8.80746	11717	9	108096022	108190384	Bsn	protein_coding	bassoon	synapse assembly; synapse organization; presynaptic active zone assembly; retrograde axonal transport; axo-dendritic transport; regulation of ubiquitin protein ligase activity; protein localization to synapse; maintenance of presynaptic active zone structure; regulation of synaptic vesicle cycle; presynapse to nucleus signaling pathway	metal ion binding; protein binding; dynein light chain binding; transcription corepressor binding; structural constituent of presynaptic active zone	synapse; presynaptic active zone; membrane; cytoplasm; cell junction; cytoplasmic vesicle; cytoskeleton; postsynaptic density; glutamatergic synapse; synaptic vesicle; axon; GABA-ergic synapse; neuronal cell body; trans-Golgi network; excitatory synapse; neuron projection; presynapse; synaptic vesicle membrane; Schaffer collateral - CA1 synapse; synaptic membrane; dendrite; inhibitory synapse; ex…	-0.328089	0.0104537	0.498333
ENSMUSG00000097124	2927	4264	3219	4508	4093	3923	3620	2945.15	4252.76	3329.17	4273.4	4123.97	3657.25	3773.47	3885.43	5610.5	4392.04	5637.73	5440.6	4824.86	4978.19	758	3	121531619	121536206	A530020G20Rik	lncRNA	RIKEN cDNA A530020G20 gene				0.197684	0.0233415	0.498333
ENSMUSG00000031298	1234	1039	960	1641	1430	1905	980	1241.65	1036.26	992.856	1555.6	1440.82	1775.95	1021.55	268.06	223.718	214.347	335.838	311.058	383.409	220.541	4632	X	160390690	160498070	Adgrg2	protein_coding	adhesion G protein-coupled receptor G2	G protein-coupled receptor signaling pathway; cell surface receptor signaling pathway; signal transduction; adenylate cyclase-activating G protein-coupled receptor signaling pathway	G protein-coupled receptor activity; transmembrane signaling receptor activity	integral component of membrane; membrane; plasma membrane; cytosol; integral component of plasma membrane; apical plasma membrane	0.271271	0.0177328	0.499578
ENSMUSG00000021365	2528	2286	2343	2468	2049	1950	2227	2543.68	2279.97	2423.19	2339.56	2064.51	1817.9	2321.41	2348.73	2105.24	2237.48	2160.26	1906.28	1678.58	2143.5	1083	13	41309581	41487362	Nedd9	protein_coding	neural precursor cell expressed, developmentally down-regulated gene 9	cell adhesion; cell cycle; cell division; activation of GTPase activity; cell migration; regulation of growth; positive regulation of substrate adhesion-dependent cell spreading; positive regulation of cell migration; positive regulation of protein tyrosine kinase activity; actin filament reorganization	protein binding; protein tyrosine kinase binding	nucleus; nucleoplasm; cytosol; cytoplasm; plasma membrane; cytoskeleton; spindle pole; cell cortex	-0.185507	0.0246354	0.500306
ENSMUSG00000030795	14839	15155	15665	18499	16313	17716	16553	14931	15115	16201.1	17536.3	16436.5	16515.9	17254.7	10181.4	10306.9	11047.5	11957.9	11207.9	11262.1	11765.9	1466.5	7	127967457	127985701	Fus	protein_coding	fused in sarcoma	regulation of transcription, DNA-templated; positive regulation of nucleic acid-templated transcription; cellular response to calcium ion; regulation of transcription by RNA polymerase II; RNA splicing; regulation of RNA splicing; protein homooligomerization; positive regulation of double-strand break repair via homologous recombination	RNA binding; nucleic acid binding; metal ion binding; DNA binding; thyroid hormone receptor binding; ionotropic glutamate receptor binding; estrogen receptor binding; retinoid X receptor binding; myosin V binding; chromatin binding; transcription coactivator activity; identical protein binding	nucleus; perinuclear region of cytoplasm; cytoplasm; dendrite; perikaryon; neuronal cell body; dendritic spine; polysome; nucleoplasm; dendritic spine head; membrane; integral component of membrane	0.126606	0.0376623	0.500306
ENSMUSG00000036766	182	38	25	73	36	26	43	183.129	37.8998	25.8556	69.201	36.2724	24.2387	44.8229	131.795	27.2759	18.6079	49.8028	26.1047	17.4442	32.2583	1389.5	1	84369839	84696221	Dner	protein_coding	delta/notch-like EGF repeat containing	multicellular organism development; cell differentiation; Notch signaling pathway; glial cell differentiation; skeletal muscle fiber development; Notch receptor processing; central nervous system development	calcium ion binding; Notch binding	membrane; integral component of membrane; plasma membrane; dendrite; early endosome; neuronal cell body	-0.226	0.020764	0.500306
ENSMUSG00000026879	26036	22311	17168	17779	20146	26343	9858	26197.5	22252.2	17755.6	16853.8	20298.5	24558.5	10275.9	29668.7	25200.7	20108.2	19086.9	22988.1	27812.5	11637.5	883	2	35256380	35307892	Gsn	protein_coding	gelsolin	actin nucleation; barbed-end actin filament capping; actin filament severing; actin filament capping; positive regulation of gene expression; cellular response to interferon-gamma; apoptotic process; protein destabilization; positive regulation of cysteine-type endopeptidase activity involved in apoptotic signaling pathway; cell projection organization; cilium assembly; sequestering of actin mono…	calcium ion binding; actin filament binding; metal ion binding; protein binding; actin binding; myosin II binding	extracellular space; nucleus; protein-containing complex; perinuclear region of cytoplasm; cytosol; cytoplasm; plasma membrane; cytoskeleton; extracellular region; lamellipodium; focal adhesion; cortical actin cytoskeleton; actin cytoskeleton; ruffle; phagocytic vesicle; actin cap; myelin sheath; podosome; sarcoplasm	-0.223813	0.0274254	0.501344
ENSMUSG00000039956	1769	2635	1423	1681	1480	1160	998	1779.97	2628.05	1471.7	1593.52	1491.2	1081.42	1040.31	2141.96	3162.52	1771	1917.59	1794.46	1301.35	1251.88	831	16	90738207	90749785	Mrap	protein_coding	melanocortin 2 receptor accessory protein	protein localization to plasma membrane; negative regulation of protein localization to plasma membrane; positive regulation of adenylate cyclase-activating G protein-coupled receptor signaling pathway; negative regulation of adenylate cyclase-activating G protein-coupled receptor signaling pathway; brown fat cell differentiation	identical protein binding; corticotropin hormone receptor binding; type 3 melanocortin receptor binding; type 4 melanocortin receptor binding; type 5 melanocortin receptor binding; type 1 melanocortin receptor binding	membrane; integral component of membrane; plasma membrane; endoplasmic reticulum; endoplasmic reticulum membrane	-0.301769	0.0160836	0.501344
ENSMUSG00000029307	82	13	19	29	14	10	14	82.5086	12.9657	19.6503	27.4908	14.1059	9.32257	14.5935	29.8512	4.69093	7.10936	9.94602	5.10345	3.37286	5.27985	2764	5	104202613	104214102	Dmp1	protein_coding	dentin matrix protein 1	ossification; extracellular matrix organization; positive regulation of cell-substrate adhesion; biomineral tissue development; regulation of enamel mineralization	Hsp70 protein binding; extracellular matrix binding	nucleus; cytoplasm; extracellular region; extracellular matrix	-0.257075	0.00424886	0.503202
ENSMUSG00000008683	8347	7569	6553	6255	7383	7080	6299	8398.77	7549.05	6777.28	5929.48	7438.87	6600.38	6566.04	13184.9	11850.9	10639.4	9308.45	11678	10361.7	10307.8	637	7	118104372	118116188	Rps15a	protein_coding	ribosomal protein S15A	translation; positive regulation of cell population proliferation; response to virus; positive regulation of cell cycle	structural constituent of ribosome	ribosome; cytoplasm; mitochondrion; cytosolic small ribosomal subunit	-0.170119	0.0480628	0.505632
ENSMUSG00000026335	7112	5904	7582	7437	6009	6122	5727	7156.11	5888.44	7841.49	7049.97	6054.47	5707.28	5969.79	10093.2	8305.27	11059.9	9943.54	8539.46	8049.76	8420.01	709	1	97795114	98095646	Pam	protein_coding	peptidylglycine alpha-amidating monooxygenase	oxidation-reduction process; peptide metabolic process; metabolic process; protein homooligomerization; response to drug; regulation of transcription by RNA polymerase II; response to pH; regulation of actin cytoskeleton organization; regulation of protein secretion; long-chain fatty acid metabolic process; protein metabolic process; toxin metabolic process; peptide amidation; protein amidation; …	protein binding; catalytic activity; copper ion binding; monooxygenase activity; oxidoreductase activity, acting on paired donors, with incorporation or reduction of molecular oxygen, reduced ascorbate as one donor, and incorporation of one atom of oxygen; metal ion binding; oxidoreductase activity; zinc ion binding; lyase activity; protein kinase binding; calcium ion binding; L-ascorbic acid bin…	membrane; integral component of membrane; extracellular space; perinuclear region of cytoplasm; cytosol; cell surface; extracellular region; cytoplasmic vesicle; plasma membrane; neuron projection; integral component of plasma membrane; secretory granule; perikaryon; neuronal cell body; trans-Golgi network; transport vesicle membrane; secretory granule membrane	-0.177709	0.0280087	0.506808
ENSMUSG00000036091	51	57	46	83	78	111	60	51.3163	56.8497	47.5743	78.6805	78.5903	103.481	62.5436	37.1857	41.1955	34.4742	57.0149	56.9495	74.9859	45.3215	1380	9	107580818	107587359	Hyal3	protein_coding	hyaluronoglucosaminidase 3	carbohydrate metabolic process; hyaluronan catabolic process; metabolic process; cell adhesion; inflammatory response; response to virus; cellular response to interleukin-1; cellular response to UV-B; viral entry into host cell; single fertilization; positive regulation of acrosomal vesicle exocytosis; ovarian follicle atresia; penetration of zona pellucida; negative regulation of ovarian follicl…	catalytic activity; hyalurononglucosaminidase activity; hydrolase activity; hydrolase activity, acting on glycosyl bonds; hyaluronoglucuronidase activity	membrane; plasma membrane; cytoplasmic vesicle; extracellular region; endoplasmic reticulum; endosome; early endosome; lysosome; acrosomal vesicle; acrosomal membrane; sperm midpiece	0.267313	0.0212561	0.506808
ENSMUSG00000044477	2687	3811	3056	2542	2664	3241	2293	2703.67	3800.95	3160.59	2409.71	2684.16	3021.45	2390.21	1703.1	2394.3	1990.92	1517.93	1690.81	1903.27	1505.64	1587.5	17	30004733	30210828	Zfand3	protein_coding	zinc finger, AN1-type domain 3		DNA binding; zinc ion binding; metal ion binding		-0.177111	0.024188	0.506808
ENSMUSG00000008200	3348	3306	3567	4079	3696	3961	4018	3368.77	3297.28	3689.08	3866.72	3723.97	3692.67	4188.34	4711.56	4611.59	5159.55	5408	5208.35	5164.58	5857.82	715	2	90745370	90781021	Fnbp4	protein_coding	formin binding protein 4		protein binding	nuclear speck	0.145021	0.0281367	0.507165
[truncated: 33,203 more rows]
