# Supplementary material for: Polycystic ovary syndrome is transmitted via a transgenerational epigenetic process
Source: Cell Metab. 2021 Mar 2;33(3):513–530.e8. doi: 10.1016/j.cmet.2021.01.004 (PMC7928942; doi:10.1016/j.cmet.2021.01.004)
Supplement: Data S2. Differential methylation analysis between PAMH F3 and Control (CNTR) ovaries, related to Figure 4 — The table lists all regions detected on differential methylation analysis from MeDIP-seq experiments. [file mmc3.xlsx]

## Sheet: Sheet1
Extended data table 2. Differential methylation analysis between PAMH F3 and Control (CNTR) ovaries. This table lists all regions detected on differential methylation analysis from MEDIP-seq experiments.
type	PAMH1.rawdata	PAMH2.rawdata	PAMH3.rawdata	PAMH1.normalized	PAMH2.normalized	PAMH3.normalized	CNTR1.rawdata	CNTR2.rawdata	CNTR3.rawdata	CNTR1.normalized	CNTR2.normalized	CNTR3.normalized	PAMH1.Zscore	PAMH2.Zscore	PAMH3.Zscore	CNTR1.Zscore	CNTR2.Zscore	CNTR3.Zscore	baseMean	log2FoldChange	lfcSE	stat	pvalue	padj	peaks	ensembl_gene_id	chr	start	end	Strand	Annotation	Detailed annotation	Distance To TSS	Nearest Promoter ID	Gene chr	Gene start	Gene end	Gene biotype	External Gene name	Description	GO:biological process	GO:molecular function	GO:cellular component
chr1_100038320_100038569	67	17	54	512246026253922	290352282375626	624896276678047	33	133	35	410215645568166	628584160847454	337281417215744	0,31139024919425	-122463329201115	109119338176497	-0,394898553330205	111672216325488	-0,899773948872745	46726263482316	0,0525937745547693	0,437648456409301	0,120173563472099	0,904345659277731	0,974597615519192	chr1_100038320_100038569	ENSMUSG00000100662	chr1	100038320	100038569	+	intron	protein_coding-intron (ENSMUST00000086738, intron 3 of 23)	32423	ENSMUST00000189923	1	100006021	100006584	processed_pseudogene	Gm19029	predicted gene, 19029 [Source:MGI Symbol;Acc:MGI:5011214]
chr1_100109273_100109337	4	4	2	30581852313667	683181840883825	231443065436314	4	3	8	497231085537171	141785900943035	770928953635987	-0,522158630288559	0,96406818647411	-0,815082702514707	0,231710306955347	-116819302330666	130965586268047	438398228262167	-0,215541567636486	105411275599715	-0,204476766275911	0,837980946262894		chr1_100109273_100109337	ENSMUSG00000067028	chr1	100109273	100109337	+	intron	protein_coding-intron (ENSMUST00000086738, intron 7 of 23)	11544	ENSMUST00000188735	1	99772765	100485942	protein_coding	Cntnap5b	contactin associated protein-like 5B [Source:MGI Symbol;Acc:MGI:3664583]	cell adhesion		membrane; integral component of membrane
chr1_100136021_100136278	132	45	93	100920112635101	768579570994303	107621025427886	78	187	122	969600616797483	883798782544917	117566665429488	0,200435574679541	-148051205137046	0,668551718085805	-0,0762078973722101	-0,675607188029175	13633398440065	980509500876909	-0,0750626178732535	0,334683043607676	-0,2242797157099	0,822539658717786	0,949053146110306	chr1_100136021_100136278	ENSMUSG00000067028	chr1	100136021	100136278	+	intron	protein_coding-intron (ENSMUST00000086738, intron 7 of 23)	38388	ENSMUST00000188735	1	99772765	100485942	protein_coding	Cntnap5b	contactin associated protein-like 5B [Source:MGI Symbol;Acc:MGI:3664583]	cell adhesion		membrane; integral component of membrane
chr1_100156684_100156919	79	24	26	603991583194923	409909104530295	300875985067208	28	127	43	34806175987602	600226980658847	414374312579343	123407339779424	-0,284212185706814	-113716611819966	-0,768037064760779	120462333204147	-0,249281361168461	446239954317773	-0,0545578308305643	0,435779871521518	-0,12519584862898	0,900368503702054	0,973096850675299	chr1_100156684_100156919	ENSMUSG00000067028	chr1	100156684	100156919	+	intron	protein_coding-intron (ENSMUST00000086738, intron 8 of 23)	59040	ENSMUST00000188735	1	99772765	100485942	protein_coding	Cntnap5b	contactin associated protein-like 5B [Source:MGI Symbol;Acc:MGI:3664583]	cell adhesion		membrane; integral component of membrane
chr1_100202971_100203271	175	33	119	133795603872293	563625018729155	137708623934607	55	206	78	68369274261361	973596519808839	751655729795087	113252852347468	-11159471675419	124615344952559	-0,767298654878603	0,0745139277589876	-0,569950078338751	947935381502615	0,450435853400523	0,391898867145033	114936758220795	0,250404441520005	0,649802384694789	chr1_100202971_100203271	ENSMUSG00000067028	chr1	100202971	100203271	+	intron	protein_coding-intron (ENSMUST00000086738, intron 10 of 23)	-49508	ENSMUST00000185484	1	99772765	100485942	protein_coding	Cntnap5b	contactin associated protein-like 5B [Source:MGI Symbol;Acc:MGI:3664583]	cell adhesion		membrane; integral component of membrane
chr1_100244454_100244648	15	20	11	114681946176251	341590920441912	127293685989973	23	39	28	285907874183873	184321671225945	269825133772595	-114796493609084	131124607181328	-101128048154646	0,7077601993194	-0,393218329069834	0,533457475574445	220603538631758	-0,387467603956732	0,558475055971078	-0,693795720711289	0,487810326655483		chr1_100244454_100244648	ENSMUSG00000067028	chr1	100244454	100244648	+	Distant-promoter	protein_coding-intron (ENSMUST00000086738, intron 11 of 23)	-8078	ENSMUST00000185484	1	99772765	100485942	protein_coding	Cntnap5b	contactin associated protein-like 5B [Source:MGI Symbol;Acc:MGI:3664583]	cell adhesion		membrane; integral component of membrane
chr1_10041210_10041422	77	37	57	588700657038089	631943202817538	659612736493495	28	118	54	34806175987602	557691210375937	520377043704291	0,33815698192733	0,726686116881632	0,975293588757573	-182395491193741	0,0595407887802653	-0,275722564409391	551064435050895	0,381359566614172	0,38025002155865	100291793554928	0,315900458124994	0,705617332098407	chr1_10041210_10041422	ENSMUSG00000056763	chr1	10041210	10041422	+	intron	protein_coding-intron (ENSMUST00000071087, intron 1 of 29)	1161	ENSMUST00000155974	1	10037987	10136768	protein_coding	Cspp1	centrosome and spindle pole associated protein 1 [Source:MGI Symbol;Acc:MGI:2681832]	positive regulation of cytokinesis; positive regulation of cell division; positive regulation of cytokinesis; positive regulation of cell division	protein binding; protein binding	spindle pole; centrosome; microtubule; cytoplasm; cytoskeleton; microtubule organizing center; spindle; spindle pole; centrosome; microtubule; cytoplasm; cytoskeleton; microtubule organizing center; spindle
chr1_10076300_10076445	12	9	4	917455569410009	153715914198861	462886130872628	8	15	14	994462171074341	708929504715174	134912566886298	-0,195050282337976	136365137054679	-133840037188301	-0,00136039154424513	-0,719542856032428	0,890702531250871	995003031153956	-0,0839901159790464	0,719586104931411	-0,116720035869859	0,907081912472031		chr1_10076300_10076445	ENSMUSG00000056763	chr1	10076300	10076445	+	TTS	protein_coding-TTS (ENSMUST00000190318)	1459	ENSMUST00000188449	1	10037987	10136768	protein_coding	Cspp1	centrosome and spindle pole associated protein 1 [Source:MGI Symbol;Acc:MGI:2681832]	positive regulation of cytokinesis; positive regulation of cell division; positive regulation of cytokinesis; positive regulation of cell division	protein binding; protein binding	spindle pole; centrosome; microtubule; cytoplasm; cytoskeleton; microtubule organizing center; spindle; spindle pole; centrosome; microtubule; cytoplasm; cytoskeleton; microtubule organizing center; spindle
chr1_100831321_100831382	19	11	10	145263798489918	187875006243052	115721532718157	9	16	8	111876994245863	756191471696186	770928953635987	0,616663835580055	161367476566263	-0,0745618636418636	-0,164515823647086	-101287173145681	-0,978389182496921	118908229038368	0,772643558050133	0,640722743008759	12058937605709	0,227858456740167		chr1_100831321_100831382	ENSMUSG00000077039	chr1	100831321	100831382	+	Intergenic	Intergenic	-30442	ENSMUST00000103851	1	100861793	100861901	miRNA	Gm25537	predicted gene, 25537 [Source:MGI Symbol;Acc:MGI:5455314]
chr1_100831463_100831523	14	4	6	107036483097834	683181840883825	694329196308942	8	3	17	994462171074341	141785900943035	163822402647647	0,401255440682959	-0,375643892621619	-0,353276244198407	0,24895348686761	-146197814684886	154068935611832	870391327777493	-0,106825833462938	0,851639225582591	-0,125435548591436	0,900178746642962		chr1_100831463_100831523	ENSMUSG00000077039	chr1	100831463	100831523	+	Intergenic	Intergenic	-30300	ENSMUST00000103851	1	100861793	100861901	miRNA	Gm25537	predicted gene, 25537 [Source:MGI Symbol;Acc:MGI:5455314]
chr1_10093155_10093344	39	21	25	298173060058253	358670466464008	289303831795392	21	59	33	261046319907015	278845605187968	318008193374845	-0,0731549032024763	169604260868568	-0,332528279802776	-115889626308069	-0,638370622340898	0,506907459741159	30067457946458	0,130459109501766	0,442202113806879	0,295021451568052	0,767977492667888	0,931918037711476	chr1_10093155_10093344	ENSMUSG00000056763	chr1	10093155	10093344	+	Distant-promoter	protein_coding-intron (ENSMUST00000071087, intron 15 of 29)	-2615	ENSMUST00000185422	1	10037987	10136768	protein_coding	Cspp1	centrosome and spindle pole associated protein 1 [Source:MGI Symbol;Acc:MGI:2681832]	positive regulation of cytokinesis; positive regulation of cell division; positive regulation of cytokinesis; positive regulation of cell division	protein binding; protein binding	spindle pole; centrosome; microtubule; cytoplasm; cytoskeleton; microtubule organizing center; spindle; spindle pole; centrosome; microtubule; cytoplasm; cytoskeleton; microtubule organizing center; spindle
chr1_101027617_101027691	4	9	12	30581852313667	153715914198861	138865839261788	7	12	6	870154399690049	567143603772139	57819671522699	-115645667518637	134747137634293	104549547598713	-0,00888108955851032	-0,625052780964644	-0,602576306620538	874521796072056	0,650106074053458	0,789842320106547	0,823083364241309	0,410460588350384		chr1_101027617_101027691	ENSMUSG00000100684	chr1	101027617	101027691	+	Intergenic	Intergenic	-128155	ENSMUST00000187932	1	101155809	101175202	lincRNA	Gm20268	predicted gene, 20268 [Source:MGI Symbol;Acc:MGI:5012453]
chr1_101065086_101065157	6	5	2	458727784705005	853977301104781	231443065436314	0	2	1	0	0,945239339620232	0,963661192044984	0,531016663271666	176887097623419	-0,180800450585745	-0,90564079793189	-0,609607901044728	-0,603838489943495	28917303406877	281814741251751	141662710315484	198933608303941	0,0466641194644495		chr1_101065086_101065157	ENSMUSG00000100684	chr1	101065086	101065157	+	Intergenic	Intergenic	-90688	ENSMUST00000187932	1	101155809	101175202	lincRNA	Gm20268	predicted gene, 20268 [Source:MGI Symbol;Acc:MGI:5012453]
chr1_101096636_101096781	35	23	34	267591207744586	392829558508199	393453211241734	13	77	14	16160010279958	363917145753789	134912566886298	-0,155807345250712	0,920710193601228	0,926070956512183	-106688037312027	0,672186325066768	-129627975680919	285717298822364	0,617540500729885	0,51323247286153	120323738926102	0,228884470020091	0,625817648143016	chr1_101096636_101096781	ENSMUSG00000100684	chr1	101096636	101096781	+	Intergenic	Intergenic	-59101	ENSMUST00000187932	1	101155809	101175202	lincRNA	Gm20268	predicted gene, 20268 [Source:MGI Symbol;Acc:MGI:5012453]
chr1_10125534_10125819	104	51	66	795128160155341	871056847126876	763762115939836	83	163	109	103175450248963	770370061790489	105039069932903	-0,654567972501975	-0,071791440655465	-0,895312218119042	116161356084653	-0,844594157277071	130465222770703	880410397805201	-0,226865550955492	0,337106209519372	-0,672979448462087	0,500960365723576	0,824411060395979	chr1_10125534_10125819	ENSMUSG00000056763	chr1	10125534	10125819	+	promoter-TSS	protein_coding-promoter-TSS (ENSMUST00000128164)	-308	ENSMUST00000128164	1	10037987	10136768	protein_coding	Cspp1	centrosome and spindle pole associated protein 1 [Source:MGI Symbol;Acc:MGI:2681832]	positive regulation of cytokinesis; positive regulation of cell division; positive regulation of cytokinesis; positive regulation of cell division	protein binding; protein binding	spindle pole; centrosome; microtubule; cytoplasm; cytoskeleton; microtubule organizing center; spindle; spindle pole; centrosome; microtubule; cytoplasm; cytoskeleton; microtubule organizing center; spindle
chr1_10134595_10134804	100	59	44	764546307841674	100769321530364	509174743959891	50	135	88	621538856921463	638036554243657	848021848999586	0,184030625575214	153816311373132	-123818335531881	-0,612405723794099	-0,520526833961859	0,648922173768237	731501921211652	0,105319243465528	0,378433094776635	0,278303470069634	0,78077941257325	0,935910379809697	chr1_10134595_10134804	ENSMUSG00000056763	chr1	10134595	10134804	+	TTS	protein_coding-TTS (ENSMUST00000187226)	729	ENSMUST00000148663	1	10037987	10136768	protein_coding	Cspp1	centrosome and spindle pole associated protein 1 [Source:MGI Symbol;Acc:MGI:2681832]	positive regulation of cytokinesis; positive regulation of cell division; positive regulation of cytokinesis; positive regulation of cell division	protein binding; protein binding	spindle pole; centrosome; microtubule; cytoplasm; cytoskeleton; microtubule organizing center; spindle; spindle pole; centrosome; microtubule; cytoplasm; cytoskeleton; microtubule organizing center; spindle
chr1_101353667_101353868	28	4	15	214072966195669	683181840883825	173582299077235	12	41	9	149169325661151	193774064622148	867295072840485	113259543817303	-135112683628959	0,44261758375259	0,0266103352579215	0,786693689658402	-103739021055235	147607724488106	0,111167144105288	0,627338897657645	0,177204290249439	0,859347925864391		chr1_101353667_101353868	ENSMUSG00000100088	chr1	101353667	101353868	+	Distant-promoter	Intergenic	-17861	ENSMUST00000188761	1	101371628	101372076	processed_pseudogene	Gm28801	predicted gene 28801 [Source:MGI Symbol;Acc:MGI:5579507]
chr1_101449420_101449687	207	82	63	158261085723227	140052277381184	729045656124389	124	662	235	154141636516523	312874221414297	226460380130571	-0,232751071073497	-0,453625181930524	-126813159302617	-0,282720276287796	164271701179563	0,594511110522353	177449027796373	-0,905477363775706	0,379943266136739	-238319097738616	0,0171632877391201	0,198720982655206	chr1_101449420_101449687	ENSMUSG00000100222	chr1	101449420	101449687	+	Intergenic	Intergenic	63667	ENSMUST00000187074	1	101385886	101386590	processed_pseudogene	Psmb6-ps2	proteasome (prosome, macropain) subunit, beta type 6, pseudogene 2 [Source:MGI Symbol;Acc:MGI:109264]
chr1_101692387_101692460	6	5	0	458727784705005	853977301104781	0	1	7	2	124307771384293	330833768867081	192732238408997	0,434549323810422	173607531798829	-107600568327352	-0,666669835860789	0,013404251631538	-0,441353374295932	326763144078359	0,901480870138475	125127461681374	0,720450057904968	0,471247938672614		chr1_101692387_101692460	ENSMUSG00000100065	chr1	101692387	101692460	+	Intergenic	Intergenic	62120	ENSMUST00000189423	1	101753814	101754543	processed_pseudogene	Gm18969	predicted gene, 18969 [Source:MGI Symbol;Acc:MGI:5011154]
chr1_101826208_101826282	25	8	13	191136576960419	136636368176765	150437992533604	2	15	8	248615542768585	708929504715174	770928953635987	134838004814412	0,458996142197884	0,6842235835755	-136504678885467	-0,613864658410371	-0,512688326652455	108509722963794	142954460792511	0,691803754263534	206640192267667	0,0387905445482103		chr1_101826208_101826282	ENSMUSG00000100349	chr1	101826208	101826282	+	Intergenic	Intergenic	54496	ENSMUST00000190483	1	101880506	101880741	processed_pseudogene	Gm28188	predicted gene 28188 [Source:MGI Symbol;Acc:MGI:5578894]
chr1_102041121_102041371	89	67	89	68044621397909	114432958348041	10299216411916	100	193	124	124307771384293	912155962733524	119493987813578	-167990378949327	0,523324200931475	-0,0200597557914848	0,992331410762477	-0,579391381258282	0,763699314849082	103414516556055	-0,237387848834571	0,348176527936721	-0,681803136590857	0,495363440677194	0,820788182734264	chr1_102041121_102041371	ENSMUSG00000077295	chr1	102041121	102041371	+	Intergenic	Intergenic	65334	ENSMUST00000104107	1	102106449	102106580	snoRNA	Gm24122	predicted gene, 24122 [Source:MGI Symbol;Acc:MGI:5453899]
chr1_102085745_102086168	197	105	102	15061562264481	179335233232004	11803596337252	236	541	332	293366340466931	255687241367273	319935515758935	-0,841428933958928	-0,490595835907098	-12394156253616	0,902385677684461	0,442105235204185	122694948233898	219495986140412	-0,959066037118951	0,303684566887526	-315809936259999	0,00158801421038757	0,0632759132226655	chr1_102085745_102086168	ENSMUSG00000077295	chr1	102085745	102086168	+	Intergenic	Intergenic	20624	ENSMUST00000104107	1	102106449	102106580	snoRNA	Gm24122	predicted gene, 24122 [Source:MGI Symbol;Acc:MGI:5453899]
chr1_10208674_10208931	69	12	53	527536952410755	204954552265147	613324123406232	16	55	8	198892434214868	259940818395564	770928953635987	102123144369501	-0,518790867615095	143078310335646	-0,547731681022806	-0,256284058135553	-112920794027802	313623629342694	132193383482724	0,544421429287936	242814438174529	0,0151763002656019	0,187175377125724	chr1_10208674_10208931	ENSMUSG00000067851	chr1	10208674	10208931	+	TTS	protein_coding-TTS (ENSMUST00000186720)	1305	ENSMUST00000186813	1	10137571	10232670	protein_coding	Arfgef1	ADP-ribosylation factor guanine nucleotide-exchange factor 1(brefeldin A-inhibited) [Source:MGI Symbol;Acc:MGI:2442988]	transport; protein transport; positive regulation of GTPase activity; regulation of ARF protein signal transduction; endomembrane system organization; vesicle-mediated transport; negative regulation of actin filament polymerization; Golgi organization; positive regulation of wound healing; regulation of establishment of cell polarity; neuron projection development; negative regulation of GTPase a…	guanyl-nucleotide exchange factor activity; ARF guanyl-nucleotide exchange factor activity; protein kinase A regulatory subunit binding; myosin binding	membrane; Golgi membrane; Golgi apparatus; nucleus; nucleoplasm; perinuclear region of cytoplasm; cytosol; cytoplasm; nucleolus; trans-Golgi network; nuclear matrix; small nuclear ribonucleoprotein complex
chr1_102249314_102249406	10	4	6	764546307841674	683181840883825	694329196308942	8	23	6	994462171074341	108702524056327	57819671522699	-0,18078105324523	-0,59229570642897	-0,535916057262716	0,982057594350716	145021108766974	-112327586508354	800290245316507	-0,317446358359889	0,75512840563387	-0,420387255983859	0,674202576397532		chr1_102249314_102249406	ENSMUSG00000099770	chr1	102249314	102249406	+	Intergenic	Intergenic	87993	ENSMUST00000187219	1	102161367	102161939	unprocessed_pseudogene	Gm28623	predicted gene 28623 [Source:MGI Symbol;Acc:MGI:5579329]
chr1_102331403_102331678	89	78	73	68044621397909	133220458972346	844767188842546	144	214	208	179003190793381	101140609339365	200441527945357	-112432359991773	0,103607841824444	-0,814738178261865	0,966167618332009	-0,500785710705041	137007202872818	127721187888769	-0,759079429155929	0,382025515527203	-198698620459522	0,0469239256310127	0,320220863583607	chr1_102331403_102331678	ENSMUSG00000088510	chr1	102331403	102331678	+	Intergenic	Intergenic	82481	ENSMUST00000157885	1	102413923	102414021	snoRNA	Gm23036	predicted gene, 23036 [Source:MGI Symbol;Acc:MGI:5452813]
chr1_102546355_102546560	73	41	42	558118804724422	70026138690592	486030437416259	60	79	75	745846628305756	373369539149992	722745894033738	-0,264109185181005	0,68366115887997	-0,744775961018886	0,987611876972726	-149596998516922	0,833582095516413	597728781756015	-0,0690371778381724	0,405362115280716	-0,170309891417365	0,864766432677673	0,962035812016414	chr1_102546355_102546560	ENSMUSG00000099989	chr1	102546355	102546560	+	Intergenic	Intergenic	-87535	ENSMUST00000188225	1	102458656	102458922	processed_pseudogene	Gm20281	predicted gene, 20281 [Source:MGI Symbol;Acc:MGI:5012466]
chr1_102627805_102628007	16	15	15	122327409254668	256193190331434	173582299077235	29	65	49	360492537014449	307202785376575	472193984102042	-12553819212659	-0,20289039476202	-0,852401138602652	0,617141264716457	0,198161809345451	149537038056866	281998700859401	-108596570175144	0,49203960082134	-220706971540234	0,0273091891739736	0,24774685502928	chr1_102627805_102628007	ENSMUSG00000099989	chr1	102627805	102628007	+	Intergenic	Intergenic	-168984	ENSMUST00000188225	1	102458656	102458922	processed_pseudogene	Gm20281	predicted gene, 20281 [Source:MGI Symbol;Acc:MGI:5012466]
chr1_102664014_102664135	14	3	6	107036483097834	512386380662869	694329196308942	8	22	6	994462171074341	103976327358226	57819671522699	102565700466535	-121470148987239	-0,484176624042303	0,720897620538957	0,902787637542567	-0,950464148832178	814917094638957	-0,161516765984399	0,75744322169629	-0,21323943677611	0,831140209467931		chr1_102664014_102664135	ENSMUSG00000099989	chr1	102664014	102664135	+	Intergenic	Intergenic	-205152	ENSMUST00000188225	1	102458656	102458922	processed_pseudogene	Gm20281	predicted gene, 20281 [Source:MGI Symbol;Acc:MGI:5012466]
chr1_102701261_102701362	7	10	15	535182415489172	170795460220956	173582299077235	6	36	13	745846628305756	170143081131642	125275954965848	-140258685920721	0,806389083527966	0,858880607964742	-100579012120781	0,794101192237937	-0,0509939033156249	127983283295862	0,0242657354510019	0,674755390839165	0,0359622698543003	0,97131244377539		chr1_102701261_102701362	ENSMUSG00000099989	chr1	102701261	102701362	+	Intergenic	Intergenic	-242389	ENSMUST00000188225	1	102458656	102458922	processed_pseudogene	Gm20281	predicted gene, 20281 [Source:MGI Symbol;Acc:MGI:5012466]
chr1_102708316_102708442	20	9	16	152909261568335	153715914198861	185154452349051	22	27	18	273477097045444	127607310848731	173459014568097	-0,487604248920287	-0,471751468435535	0,146095948403199	188186106614933	-0,984852079541612	-0,0837492176550957	177720508429753	-0,189665179828905	0,560123103749048	-0,338613384378233	0,734900998402927		chr1_102708316_102708442	ENSMUSG00000087908	chr1	102708316	102708442	+	Intergenic	Intergenic	245169	ENSMUST00000157283	1	102953415	102953548	snoRNA	Gm22034	predicted gene, 22034 [Source:MGI Symbol;Acc:MGI:5451811]
chr1_102764559_102764851	72	8	60	550473341646006	136636368176765	694329196308942	18	112	24	223753988491727	52933403018733	231278686090796	0,691957987894152	-114164249187936	132934464263633	-0,755647714595125	0,598295376485192	-0,722307800541193	394300935150261	0,483937537972528	0,547423840926104	0,884027150066806	0,376681556860303	0,748979388450332	chr1_102764559_102764851	ENSMUSG00000087908	chr1	102764559	102764851	+	Intergenic	Intergenic	188843	ENSMUST00000157283	1	102953415	102953548	snoRNA	Gm22034	predicted gene, 22034 [Source:MGI Symbol;Acc:MGI:5451811]
chr1_102802244_102802542	72	50	79	550473341646006	853977301104781	91420010847344	44	169	55	546954194090888	798727241979096	530013655624741	-0,846612787513725	0,882710802825368	122585203117964	-0,866664403630371	0,567903606293046	-0,963189249153955	699057640486492	0,282550140071378	0,380710980746	0,742164409121385	0,457987729471796	0,801806614256364	chr1_102802244_102802542	ENSMUSG00000087908	chr1	102802244	102802542	+	Intergenic	Intergenic	151155	ENSMUST00000157283	1	102953415	102953548	snoRNA	Gm22034	predicted gene, 22034 [Source:MGI Symbol;Acc:MGI:5451811]
chr1_103073154_103073397	111	45	52	848646401704259	768579570994303	601751970134416	66	163	77	820431291136332	770370061790489	742019117874637	104573653251226	0,115554221250713	-182257773644112	0,717945404427666	0,136355380136625	-0,193013801886139	758633068939073	-0,0676820869793324	0,345798476459997	-0,195726966967022	0,844823876044672	0,956329500866341	chr1_103073154_103073397	ENSMUSG00000100955	chr1	103073154	103073397	+	Intergenic	Intergenic	-98651	ENSMUST00000186155	1	103171926	103268593	unprocessed_pseudogene	Gm18728	predicted gene, 18728 [Source:MGI Symbol;Acc:MGI:5010913]
chr1_103084473_103084715	59	89	43	451082321626588	152007959596651	497602590688075	66	151	103	820431291136332	713655701413275	992571027806333	-0,971936319588458	175160152335219	-0,853414302466408	-0,0309274696528409	-0,302964982089545	0,407641550445061	832570421439519	-0,055982655884368	0,4534988174189	-0,123446090119914	0,901753861513155	0,973680721217893	chr1_103084473_103084715	ENSMUSG00000100955	chr1	103084473	103084715	+	Intergenic	Intergenic	-87332	ENSMUST00000186155	1	103171926	103268593	unprocessed_pseudogene	Gm18728	predicted gene, 18728 [Source:MGI Symbol;Acc:MGI:5010913]
chr1_103090861_103091088	90	33	65	688091677057507	563625018729155	75218996266802	46	142	54	571815748367746	671119931130365	520377043704291	0,675185590912392	-0,720291163383382	139383320916622	-0,628459559925193	0,484904295991934	-120517237276197	627869896942847	0,184369422907554	0,362122695139319	0,50913523339547	0,610657436773449	0,873571857005572	chr1_103090861_103091088	ENSMUSG00000100955	chr1	103090861	103091088	+	Intergenic	Intergenic	-80952	ENSMUST00000186155	1	103171926	103268593	unprocessed_pseudogene	Gm18728	predicted gene, 18728 [Source:MGI Symbol;Acc:MGI:5010913]
chr1_103205012_103205070	15	4	4	114681946176251	683181840883825	462886130872628	10	102	15	124307771384293	482072063206318	144549178806748	-0,303629196453781	-0,592765829009869	-0,730148036343419	-0,243600015022129	198751234359512	-0,117369266765923	163369626124876	-170897727728689	0,699201892743164	-244418285337028	0,0145180662306879		chr1_103205012_103205070	ENSMUSG00000088594	chr1	103205012	103205070	+	intron	unprocessed_pseudogene-intron (ENSMUST00000186155, intron 3 of 4)	31726	ENSMUST00000157969	1	103236626	103236767	snoRNA	Gm23965	predicted gene, 23965 [Source:MGI Symbol;Acc:MGI:5453742]
chr1_103311826_103312044	55	20	41	420500469312921	341590920441912	474458284144443	14	71	44	17403087993801	335559965565182	424010924499793	0,553901511004236	-0,189325612205789	106211518179187	-176752709289408	-0,246129501055396	0,586965513359154	361691907317044	0,397166237602701	0,453586351966424	0,875613289246631	0,381240298435463	0,752684577635685	chr1_103311826_103312044	ENSMUSG00000099469	chr1	103311826	103312044	+	Intergenic	Intergenic	-52051	ENSMUST00000190357	1	103363986	103423658	unprocessed_pseudogene	Gm29141	predicted gene 29141 [Source:MGI Symbol;Acc:MGI:5579847]
chr1_103360793_103360965	17	20	14	129972872333085	341590920441912	16201014580542	13	16	8	16160010279958	756191471696186	770928953635987	-0,286296372024394	187684176760077	0,0411853751939263	0,0369939573411292	-0,841894616042471	-0,82683011206896	157981013985536	101495885742743	0,627048487818878	161862898506917	0,105527114784245		chr1_103360793_103360965	ENSMUSG00000099469	chr1	103360793	103360965	+	Distant-promoter	Intergenic	-3107	ENSMUST00000190357	1	103363986	103423658	unprocessed_pseudogene	Gm29141	predicted gene 29141 [Source:MGI Symbol;Acc:MGI:5579847]
chr1_103371097_103371253	28	12	19	214072966195669	204954552265147	219870912164498	20	61	28	248615542768585	288297998584171	269825133772595	-0,803025447198528	-107556948559245	-0,629728246525806	0,229431884465479	141551718874928	0,863374106102026	240939517625111	-0,340540788764641	0,476813363967833	-0,714201434982461	0,475102629685139	0,810583403045549	chr1_103371097_103371253	ENSMUSG00000099469	chr1	103371097	103371253	+	intron	unprocessed_pseudogene-intron (ENSMUST00000190357, intron 2 of 4)	7189	ENSMUST00000190357	1	103363986	103423658	unprocessed_pseudogene	Gm29141	predicted gene 29141 [Source:MGI Symbol;Acc:MGI:5579847]
chr1_103413123_103413226	9	13	3	688091677057507	222034098287243	347164598154471	6	35	14	745846628305756	165416884433541	134912566886298	-0,683568704665993	150140157625466	-116972688567299	-0,601210793603779	0,694046472947397	0,259058334740711	116745639993142	-0,309947454601689	0,735283161673003	-0,421534819179674	0,673364591131814		chr1_103413123_103413226	ENSMUSG00000099469	chr1	103413123	103413226	+	intron	unprocessed_pseudogene-intron (ENSMUST00000190357, intron 3 of 4)	49188	ENSMUST00000190357	1	103363986	103423658	unprocessed_pseudogene	Gm29141	predicted gene 29141 [Source:MGI Symbol;Acc:MGI:5579847]
chr1_103583976_103584243	124	55	63	948037421723676	939375031215259	729045656124389	74	162	81	919877508243766	765643865092388	780565565556437	101973140441301	0,9322265914325	-119245626761788	0,735268592419878	-0,822752381830856	-0,672017938816649	847090841325986	0,0900297792315601	0,337205148540802	0,266988151340953	0,789478283923692	0,938907735073971	chr1_103583976_103584243	ENSMUSG00000102325	chr1	103583976	103584243	+	Intergenic	Intergenic	-140236	ENSMUST00000192862	1	103724345	103727233	TEC	Gm37789	predicted gene, 37789 [Source:MGI Symbol;Acc:MGI:5611017]
chr1_103615494_103615735	51	35	62	389918616999254	597784110773347	717473502852573	41	125	84	5096618626756	590774587262645	809475401317786	-143314511775882	-0,0318895492938454	0,774956378291785	-0,625936154195083	-0,0791419030795653	139515634603553	602514680313534	-0,176236894124255	0,39698854495424	-0,443934456961647	0,657089971587938	0,891649741951171	chr1_103615494_103615735	ENSMUSG00000102325	chr1	103615494	103615735	+	Intergenic	Intergenic	-108731	ENSMUST00000192862	1	103724345	103727233	TEC	Gm37789	predicted gene, 37789 [Source:MGI Symbol;Acc:MGI:5611017]
chr1_103650683_103650803	2	3	7	152909261568335	512386380662869	810050729027099	7	15	11	870154399690049	708929504715174	106002731124948	-167818399314485	-0,545994378255365	0,39151309034155	0,580812347865184	0,0730271730758007	117882576011768	685742931152168	-0,883644055027158	0,863514261544159	-102331147773634	0,306160598634288		chr1_103650683_103650803	ENSMUSG00000102325	chr1	103650683	103650803	+	Intergenic	Intergenic	-73602	ENSMUST00000192862	1	103724345	103727233	TEC	Gm37789	predicted gene, 37789 [Source:MGI Symbol;Acc:MGI:5611017]
chr1_103658160_103658251	9	5	11	688091677057507	853977301104781	127293685989973	6	8	5	745846628305756	378095735848093	481830596022492	-0,154434716412287	0,371560769178195	170001124725169	0,0286965452720897	-113737984239292	-0,808454002896766	736796466373059	0,851673932901144	0,79594019238568	107002252310995	0,284609170734706		chr1_103658160_103658251	ENSMUSG00000102325	chr1	103658160	103658251	+	Intergenic	Intergenic	-66140	ENSMUST00000192862	1	103724345	103727233	TEC	Gm37789	predicted gene, 37789 [Source:MGI Symbol;Acc:MGI:5611017]
chr1_103663787_103663896	6	0	8	458727784705005	0	925772261745255	14	23	8	17403087993801	108702524056327	770928953635987	-0,631212034862097	-141014399678243	0,161841891529056	154494656595752	0,435653732329117	-0,10108615817116	830460506671602	-128771275262505	0,84337895106752	-152684952712551	0,126798432738898		chr1_103663787_103663896	ENSMUSG00000102325	chr1	103663787	103663896	+	Intergenic	Intergenic	-60504	ENSMUST00000192862	1	103724345	103727233	TEC	Gm37789	predicted gene, 37789 [Source:MGI Symbol;Acc:MGI:5611017]
chr1_103748623_103748722	13	2	6	993910200194177	341590920441912	694329196308942	4	12	7	497231085537171	567143603772139	674562834431489	165822585002504	-129897822677243	0,300114579180879	-0,593403909073397	-0,276464658064069	0,210506364703978	628127973447638	0,276899167576806	0,842596914214956	0,328625897989184	0,742438470570472		chr1_103748623_103748722	ENSMUSG00000102325	chr1	103748623	103748722	+	Intergenic	Intergenic	24327	ENSMUST00000192862	1	103724345	103727233	TEC	Gm37789	predicted gene, 37789 [Source:MGI Symbol;Acc:MGI:5611017]
chr1_10389124_10389172	14	9	4	107036483097834	153715914198861	462886130872628	3	9	10	372923314152878	425357702829104	963661192044984	0,570260448687905	15748705615196	-0,737123191303889	-0,930736423778564	-0,817889896128558	0,3406185010035	805392052144424	0,787917504750281	0,800280378787839	0,98455182162996	0,324844264782021		chr1_10389124_10389172	ENSMUSG00000103810	chr1	10389124	10389172	+	intron	protein_coding-intron (ENSMUST00000035577, intron 8 of 10)	62841	ENSMUST00000194845	1	10449245	10451989	TEC	Gm38005	predicted gene, 38005 [Source:MGI Symbol;Acc:MGI:5611233]
chr1_103950323_103950435	2	13	6	152909261568335	222034098287243	694329196308942	1	7	6	124307771384293	330833768867081	57819671522699	-0,674739314861014	195443120625769	0,0137890255419817	-0,711112073427626	-0,448471204164057	-0,133897639346978	683486282704679	14702834050409	0,984049984031885	149411455606838	0,135145680052742		chr1_103950323_103950435	ENSMUSG00000102325	chr1	103950323	103950435	+	Intergenic	Intergenic	226034	ENSMUST00000192862	1	103724345	103727233	TEC	Gm37789	predicted gene, 37789 [Source:MGI Symbol;Acc:MGI:5611017]
chr1_10401289_10401446	17	20	25	129972872333085	341590920441912	289303831795392	17	34	18	211323211353298	160690687735439	173459014568097	-107332427426675	151509011269579	0,875538554052564	-0,0782844381753066	-0,697598120311181	-0,541421833995117	217723423037871	0,456980338632036	0,53709000986157	0,850844979875568	0,394855471698788		chr1_10401289_10401446	ENSMUSG00000103810	chr1	10401289	10401446	+	intron	protein_coding-intron (ENSMUST00000035577, intron 8 of 10)	50622	ENSMUST00000194845	1	10449245	10451989	TEC	Gm38005	predicted gene, 38005 [Source:MGI Symbol;Acc:MGI:5611233]
chr1_104063567_104063682	2	12	6	152909261568335	204954552265147	694329196308942	4	6	0	497231085537171	28357180188607	0	-0,616975645179301	192676938927692	0,109170057510951	-0,155175484575264	-0,441732666363289	-0,822055650670016	612931144658665	185583671221204	107642732408327	172407060903303	0,0846950971581827		chr1_104063567_104063682	ENSMUSG00000101297	chr1	104063567	104063682	+	Intergenic	Intergenic	-248097	ENSMUST00000187501	1	104311721	104312027	processed_pseudogene	Gm18447	predicted gene, 18447 [Source:MGI Symbol;Acc:MGI:5010632]
chr1_10407094_10407352	105	15	60	802773623233758	256193190331434	694329196308942	24	98	19	298338651322302	463167276413914	183095626488547	140438797121045	-0,769383626741941	0,973100275905195	-0,60176949244502	0,0537603476027235	-10600954755314	449649594016483	0,891784061471668	0,494832568543111	180219354618728	0,0715149597505043	0,386923340273995	chr1_10407094_10407352	ENSMUSG00000103810	chr1	10407094	10407352	+	intron	protein_coding-intron (ENSMUST00000035577, intron 8 of 10)	44766	ENSMUST00000194845	1	10449245	10451989	TEC	Gm38005	predicted gene, 38005 [Source:MGI Symbol;Acc:MGI:5611233]
chr1_104207710_104207925	112	49	85	856291864782675	836897755082685	983633028104334	59	220	97	733415851167327	103976327358226	934751356283634	-0,371674825788416	-0,546773912097864	0,778020710233839	-148105690345119	128479079917038	0,336694131933255	897458854833818	-0,024129479033351	0,336314565430148	-0,0717467559054104	0,942803446180964	0,986157028070636	chr1_104207710_104207925	ENSMUSG00000101297	chr1	104207710	104207925	+	Intergenic	Intergenic	-103904	ENSMUST00000187501	1	104311721	104312027	processed_pseudogene	Gm18447	predicted gene, 18447 [Source:MGI Symbol;Acc:MGI:5010632]
chr1_104224683_104224964	70	78	43	535182415489172	133220458972346	497602590688075	64	171	122	795569736859473	808179635375298	117566665429488	-0,957477765468279	141088705312268	-106914684799191	-0,183732453133616	-0,146261927248217	0,945731940719338	857400937071726	-0,255350573859234	0,42281461032808	-0,603930345881605	0,545889952430435	0,846546438226697	chr1_104224683_104224964	ENSMUSG00000101297	chr1	104224683	104224964	+	Intergenic	Intergenic	-86898	ENSMUST00000187501	1	104311721	104312027	processed_pseudogene	Gm18447	predicted gene, 18447 [Source:MGI Symbol;Acc:MGI:5010632]
chr1_10439006_10439205	64	41	30	489309637018672	70026138690592	347164598154471	51	109	68	633969634059893	515155440093026	655289610590589	-0,513644603726725	109044476970957	-159452374528693	0,586358426061722	-0,317111614160822	0,74847676740319	556858384470428	-0,241835744785982	0,396548885610517	-0,60985102609394	0,541960496739028	0,845284424662815	chr1_10439006_10439205	ENSMUSG00000103810	chr1	10439006	10439205	+	intron	protein_coding-intron (ENSMUST00000035577, intron 6 of 10)	12884	ENSMUST00000194845	1	10449245	10451989	TEC	Gm38005	predicted gene, 38005 [Source:MGI Symbol;Acc:MGI:5611233]
chr1_104483173_104483316	7	8	14	535182415489172	136636368176765	16201014580542	9	10	8	111876994245863	472619669810116	770928953635987	-0,959731356947524	0,83095110482394	137759935631736	0,297539459720131	-109451544796699	-0,45184311594691	980661020202626	0,59277551273983	0,738452765113866	0,802726377019424	0,422132903736785		chr1_104483173_104483316	ENSMUSG00000088161	chr1	104483173	104483316	+	Distant-promoter	Intergenic	-2713	ENSMUST00000157536	1	104485957	104486286	misc_RNA	Gm23537	predicted gene, 23537 [Source:MGI Symbol;Acc:MGI:5453314]
chr1_10467233_10467339	20	4	16	152909261568335	683181840883825	185154452349051	2	31	3	248615542768585	146512097641136	289098357613495	0,749051144646849	-0,474212267096346	121534573814079	-110263439895421	0,656542374169012	-104409259090609	101110897614185	0,937020703222556	0,797601658685535	117479783676326	0,240075605812625		chr1_10467233_10467339	ENSMUSG00000042501	chr1	10467233	10467339	+	intron	protein_coding-intron (ENSMUST00000035577, intron 6 of 10)	10537	ENSMUST00000147575	1	10324720	10719945	protein_coding	Cpa6	carboxypeptidase A6 [Source:MGI Symbol;Acc:MGI:3045348]	proteolysis; proteolysis	carboxypeptidase activity; zinc ion binding; metal ion binding; hydrolase activity; peptidase activity; metallopeptidase activity; metallocarboxypeptidase activity; carboxypeptidase activity; zinc ion binding; metal ion binding; hydrolase activity; peptidase activity; metallopeptidase activity; metallocarboxypeptidase activity	extracellular space; proteinaceous extracellular matrix; extracellular region; extracellular space; proteinaceous extracellular matrix; extracellular region
chr1_104744304_104744371	6	5	2	458727784705005	853977301104781	231443065436314	5	1	0	621538856921463	0,472619669810116	0	0,267296648624827	144244011861109	-0,408459152695652	0,751361423958076	-0,956060620032369	-109657841846597	368824829191429	134820147979143	126434976345461	106632003165621	0,286278997266558		chr1_104744304_104744371	ENSMUSG00000050840	chr1	104744304	104744371	+	Intergenic	Intergenic	-24192	ENSMUST00000062528	1	104768529	104995481	protein_coding	Cdh20	cadherin 20 [Source:MGI Symbol;Acc:MGI:1346069]	cell adhesion; homophilic cell adhesion via plasma membrane adhesion molecules	metal ion binding; calcium ion binding	membrane; integral component of membrane; plasma membrane
chr1_104744416_104744503	3	7	4	229363892352502	119556822154669	462886130872628	9	1	7	111876994245863	0,472619669810116	674562834431489	-0,840299336039122	12306741209285	-0,33976508777077	106606380743011	-123061869449364	0,113945189944927	621402164773826	0,040841072685883	10274876106582	0,0397484818913977	0,96829364923481		chr1_104744416_104744503	ENSMUSG00000050840	chr1	104744416	104744503	+	Intergenic	Intergenic	-24070	ENSMUST00000062528	1	104768529	104995481	protein_coding	Cdh20	cadherin 20 [Source:MGI Symbol;Acc:MGI:1346069]	cell adhesion; homophilic cell adhesion via plasma membrane adhesion molecules	metal ion binding; calcium ion binding	membrane; integral component of membrane; plasma membrane
chr1_104761332_104761506	27	26	15	206427503117252	444068196574486	173582299077235	24	43	33	298338651322302	20322645801835	318008193374845	-0,667766253216135	16826727849889	-0,992629174083508	0,241301750434831	-0,699426913913832	0,435847805789743	273941883580745	-0,0158904456523677	0,508625304819038	-0,0312419486443391	0,97507658604845	0,994083033317368	chr1_104761332_104761506	ENSMUSG00000050840	chr1	104761332	104761506	+	Distant-promoter	Intergenic	-7110	ENSMUST00000062528	1	104768529	104995481	protein_coding	Cdh20	cadherin 20 [Source:MGI Symbol;Acc:MGI:1346069]	cell adhesion; homophilic cell adhesion via plasma membrane adhesion molecules	metal ion binding; calcium ion binding	membrane; integral component of membrane; plasma membrane
chr1_10486127_10486218	3	9	5	229363892352502	153715914198861	578607663590785	5	9	3	621538856921463	425357702829104	289098357613495	-0,80360449757312	193212601215482	-0,0730338363210122	0,0167724047143841	-0,393611995162769	-0,678648087812301	613520935882659	0,744265589298639	0,926516873115277	0,803294155665137	0,421804735126132		chr1_10486127_10486218	ENSMUSG00000042501	chr1	10486127	10486218	+	Distant-promoter	protein_coding-intron (ENSMUST00000035577, intron 3 of 10)	-8349	ENSMUST00000147575	1	10324720	10719945	protein_coding	Cpa6	carboxypeptidase A6 [Source:MGI Symbol;Acc:MGI:3045348]	proteolysis; proteolysis	carboxypeptidase activity; zinc ion binding; metal ion binding; hydrolase activity; peptidase activity; metallopeptidase activity; metallocarboxypeptidase activity; carboxypeptidase activity; zinc ion binding; metal ion binding; hydrolase activity; peptidase activity; metallopeptidase activity; metallocarboxypeptidase activity	extracellular space; proteinaceous extracellular matrix; extracellular region; extracellular space; proteinaceous extracellular matrix; extracellular region
chr1_104918114_104918368	141	66	95	107801029405676	112725003745831	109935456082249	75	293	107	932308285382195	138477563254364	103111747548813	-0,203283225605134	0,121784235484091	-0,062374152424859	-116516845821483	182189852481333	-0,512856924052596	110880271429192	-0,0295101514832652	0,326672037222898	-0,0903357132558289	0,928020441082069	0,981851060908401	chr1_104918114_104918368	ENSMUSG00000089866	chr1	104918114	104918368	+	Distant-promoter	protein_coding-intron (ENSMUST00000062528, intron 1 of 11)	-5908	ENSMUST00000159213	1	104911431	104912333	antisense_RNA	Gm15699	predicted gene 15699 [Source:MGI Symbol;Acc:MGI:3783139]
chr1_10491847_10492137	79	26	60	603991583194923	444068196574486	694329196308942	36	141	66	447507976983454	666393734432264	636016386749689	0,199863608134293	-125694023423051	102278378682534	-122560594709108	0,768308884434931	0,491589901927023	582051179040626	-0,00648288094451829	0,382861799659693	-0,0169326920321657	0,986490312031873	0,996609111358114	chr1_10491847_10492137	ENSMUSG00000042501	chr1	10491847	10492137	+	Distant-promoter	protein_coding-intron (ENSMUST00000035577, intron 2 of 10)	-14169	ENSMUST00000147575	1	10324720	10719945	protein_coding	Cpa6	carboxypeptidase A6 [Source:MGI Symbol;Acc:MGI:3045348]	proteolysis; proteolysis	carboxypeptidase activity; zinc ion binding; metal ion binding; hydrolase activity; peptidase activity; metallopeptidase activity; metallocarboxypeptidase activity; carboxypeptidase activity; zinc ion binding; metal ion binding; hydrolase activity; peptidase activity; metallopeptidase activity; metallocarboxypeptidase activity	extracellular space; proteinaceous extracellular matrix; extracellular region; extracellular space; proteinaceous extracellular matrix; extracellular region
chr1_104980696_104980816	7	13	6	535182415489172	222034098287243	694329196308942	8	3	4	994462171074341	141785900943035	385464476817993	-0,39659957256598	188119983515504	-0,181483648101447	0,224200852686956	-0,928346771421071	-0,5989706957535	828594190584319	12316306883964	0,884252911978728	139284889165966	0,163665490139748		chr1_104980696_104980816	ENSMUSG00000089866	chr1	104980696	104980816	+	intron	protein_coding-intron (ENSMUST00000062528, intron 10 of 11)	-68423	ENSMUST00000159213	1	104911431	104912333	antisense_RNA	Gm15699	predicted gene 15699 [Source:MGI Symbol;Acc:MGI:3783139]
chr1_104983701_104983989	123	31	58	94039195864526	529465926684964	67118488976531	34	195	58	422646422706595	921608356129726	55892349138609	124298520164241	-0,674661363566671	-0,0133090479696969	-117315023740187	115532876704192	-0,537193319746081	674036840886324	0,164513951331099	0,411671110739544	0,399624717497323	0,689432948200148	0,904347235344969	chr1_104983701_104983989	ENSMUSG00000089866	chr1	104983701	104983989	+	intron	protein_coding-intron (ENSMUST00000062528, intron 10 of 11)	-71512	ENSMUST00000159213	1	104911431	104912333	antisense_RNA	Gm15699	predicted gene 15699 [Source:MGI Symbol;Acc:MGI:3783139]
chr1_105108341_105108425	8	7	5	61163704627334	119556822154669	578607663590785	6	19	3	745846628305756	89797737263922	289098357613495	-0,350552869820996	154213917408111	-0,457610777439998	0,0844597119430621	0,577560032024557	-139599527078774	719789214994882	0,232487645394251	0,819579197611954	0,283667089247336	0,776665518074056		chr1_105108341_105108425	ENSMUSG00000099669	chr1	105108341	105108425	+	Distant-promoter	Intergenic	-8071	ENSMUST00000187882	1	105116454	105127366	lincRNA	Gm29012	predicted gene 29012 [Source:MGI Symbol;Acc:MGI:5579718]
chr1_105183513_105183641	6	11	8	458727784705005	187875006243052	925772261745255	6	8	12	745846628305756	378095735848093	115639343045398	-0,846023760846972	173644469579431	0,00334856853426481	-0,323866208435963	-0,992662110141647	0,42275881509601	923930983914768	0,491066160245871	0,783477062095345	0,626777967095239	0,530804788020817		chr1_105183513_105183641	ENSMUSG00000099702	chr1	105183513	105183641	+	Intergenic	Intergenic	-60848	ENSMUST00000187431	1	105244425	105244661	unprocessed_pseudogene	Gm29013	predicted gene 29013 [Source:MGI Symbol;Acc:MGI:5579719]
chr1_105230715_105231027	78	54	62	596346120116506	922295485193163	717473502852573	79	168	77	982031393935912	794001045280995	742019117874637	-139003885080488	0,921428650211469	-0,53106491596767	134504540329233	0,0116295826528312	-0,356999869384078	792361110875631	-0,181061847747253	0,353668806369423	-0,511953116832492	0,608683821995013	0,873023986032635	chr1_105230715_105231027	ENSMUSG00000099702	chr1	105230715	105231027	+	Distant-promoter	Intergenic	-13554	ENSMUST00000187431	1	105244425	105244661	unprocessed_pseudogene	Gm29013	predicted gene 29013 [Source:MGI Symbol;Acc:MGI:5579719]
chr1_105275278_105275403	4	10	9	30581852313667	170795460220956	104149379446341	7	13	5	870154399690049	614405570753151	481830596022492	-105830813334884	173556095082778	0,407584105806773	0,0661765597750376	-0,443423583282141	-0,707589899778609	836942914379222	0,58317147611341	0,804657674509238	0,724744813338277	0,468608597408769		chr1_105275278_105275403	ENSMUSG00000099702	chr1	105275278	105275403	+	Intergenic	Intergenic	30915	ENSMUST00000187431	1	105244425	105244661	unprocessed_pseudogene	Gm29013	predicted gene 29013 [Source:MGI Symbol;Acc:MGI:5579719]
chr1_105283640_105283751	6	9	10	458727784705005	153715914198861	115721532718157	10	8	4	124307771384293	378095735848093	385464476817993	-0,78324843995643	132198289526296	0,580285596540759	0,747899590417494	-0,94065216781546	-0,926267474449325	859956696730699	0,673849814172088	0,807909902933801	0,834065545830179	0,404244049094562		chr1_105283640_105283751	ENSMUSG00000099582	chr1	105283640	105283751	+	exon	protein_coding-exon (ENSMUST00000058688, exon 3 of 3)	-37426	ENSMUST00000191422	1	105321121	105321446	processed_pseudogene	Gm29014	predicted gene 29014 [Source:MGI Symbol;Acc:MGI:5579720]
chr1_105297373_105297430	8	7	7	61163704627334	119556822154669	810050729027099	7	8	4	870154399690049	378095735848093	385464476817993	-0,307344521566395	154555297063847	0,322250592997355	0,512968173012764	-104840464429508	-102502257078711	708495101533878	0,700205579233352	0,818274408868725	0,855709981449126	0,3921582177788		chr1_105297373_105297430	ENSMUSG00000099582	chr1	105297373	105297430	+	intron	protein_coding-intron (ENSMUST00000058688, intron 2 of 2)	-23720	ENSMUST00000191422	1	105321121	105321446	processed_pseudogene	Gm29014	predicted gene 29014 [Source:MGI Symbol;Acc:MGI:5579720]
chr1_105395624_105395727	9	4	6	688091677057507	683181840883825	694329196308942	3	13	9	372923314152878	614405570753151	867295072840485	0,215572946926681	0,185088769865664	0,254300438956139	-174124350049662	-0,241929143175487	132821048792363	653371111999465	0,141046041318285	0,821349347312622	0,171724786511093	0,863653898461266		chr1_105395624_105395727	ENSMUSG00000097482	chr1	105395624	105395727	+	intron	sense_overlapping-intron (ENSMUST00000188743, intron 5 of 5)	38526	ENSMUST00000186958	1	105356007	105361737	antisense_RNA	Gm17634	predicted gene, 17634 [Source:MGI Symbol;Acc:MGI:4937268]
chr1_105396915_105397002	9	0	6	688091677057507	0	694329196308942	0	5	0	0	236309834905058	0	12338408371651	-0,795776815170761	125223922738199	-0,795776815170761	-0,0987496190348088	-0,795776815170761	269788451378584	229834811654145	153282093990094	149942374657929	0,133763736976106		chr1_105396915_105397002	ENSMUSG00000097482	chr1	105396915	105397002	+	intron	sense_overlapping-intron (ENSMUST00000188743, intron 5 of 5)	39809	ENSMUST00000186958	1	105356007	105361737	antisense_RNA	Gm17634	predicted gene, 17634 [Source:MGI Symbol;Acc:MGI:4937268]
chr1_105398008_105398258	17	29	20	129972872333085	495306834640773	231443065436314	28	15	10	34806175987602	708929504715174	963661192044984	-0,595197757057945	160787840056916	0,0166987163043342	0,719945311914667	-0,951467856956488	-0,797856814773725	228673933660368	0,751986327986601	0,657268743739938	114410784804357	0,252578913360725		chr1_105398008_105398258	ENSMUSG00000097482	chr1	105398008	105398258	+	intron	sense_overlapping-intron (ENSMUST00000188743, intron 5 of 5)	40984	ENSMUST00000186958	1	105356007	105361737	antisense_RNA	Gm17634	predicted gene, 17634 [Source:MGI Symbol;Acc:MGI:4937268]
chr1_105435563_105435682	6	5	10	458727784705005	853977301104781	115721532718157	13	33	21	16160010279958	155964491037338	202368850329447	-144181479647962	-0,746403490699607	-0,212879367515295	0,59431899715956	0,495164716841957	131161394069301	12782091424425	-110773048864331	0,651835963672345	-169940069339305	0,0892437114218168		chr1_105435563_105435682	ENSMUSG00000067017	chr1	105435563	105435682	+	intron	sense_overlapping-intron (ENSMUST00000188743, intron 1 of 5)	-20349	ENSMUST00000086725	1	105455971	105458829	pseudogene	Gm3608	predicted gene 3608 [Source:MGI Symbol;Acc:MGI:3804932]
chr1_105500816_105501070	111	55	77	848646401704259	939375031215259	891055801929808	59	232	111	733415851167327	109647763395947	106966392316993	-0,591393235999623	0,0700010411610933	-0,282236856605662	-14314018098089	121524883055348	101978203069961	929772440524342	-0,12530379930977	0,337997634392954	-0,370723894369311	0,710843191411058	0,91168681821446	chr1_105500816_105501070	ENSMUSG00000067017	chr1	105500816	105501070	+	intron	sense_overlapping-intron (ENSMUST00000188743, intron 1 of 5)	44972	ENSMUST00000086725	1	105455971	105458829	pseudogene	Gm3608	predicted gene 3608 [Source:MGI Symbol;Acc:MGI:3804932]
chr1_105506277_105506491	45	13	42	344045838528753	222034098287243	486030437416259	12	70	32	149169325661151	330833768867081	308371581454395	0,324336824651586	-0,736646340836145	155899890618561	-137025993376048	0,20944801588172	0,0141225278777167	306747508369147	0,404944630820125	0,491406993327368	0,824051420347526	0,409910341466922	0,772105319287934	chr1_105506277_105506491	ENSMUSG00000067017	chr1	105506277	105506491	+	intron	sense_overlapping-intron (ENSMUST00000188743, intron 1 of 5)	50413	ENSMUST00000086725	1	105455971	105458829	pseudogene	Gm3608	predicted gene 3608 [Source:MGI Symbol;Acc:MGI:3804932]
chr1_105529097_105529337	23	36	24	175845650803585	614863656795442	277731678523577	51	118	56	633969634059893	557691210375937	539650267545191	-151646173628257	0,773086021656553	-0,985110121661198	0,872726689720336	0,474922746508105	0,380836400058778	466625349683937	-0,743649190078631	0,467230117118066	-159161227590711	0,111471850062202	0,468261499791914	chr1_105529097_105529337	ENSMUSG00000100672	chr1	105529097	105529337	+	intron	protein_coding-intron (ENSMUST00000070699, intron 28 of 28)	35361	ENSMUST00000190242	1	105564126	105564578	sense_intronic	Gm28404	predicted gene 28404 [Source:MGI Symbol;Acc:MGI:5579110]
chr1_105550787_105551001	66	49	51	504600563175505	836897755082685	5901798168626	70	149	78	870154399690049	704203308017073	751655729795087	-144919330560243	0,899725423150394	-0,844256770855976	113480762449362	-0,0382556356873847	0,297172664501775	709615262103833	-0,281394354613417	0,364265703518649	-0,772497525556948	0,439819811887333	0,791278681680911	chr1_105550787_105551001	ENSMUSG00000100672	chr1	105550787	105551001	+	intron	protein_coding-intron (ENSMUST00000070699, intron 26 of 28)	13684	ENSMUST00000190242	1	105564126	105564578	sense_intronic	Gm28404	predicted gene 28404 [Source:MGI Symbol;Acc:MGI:5579110]
chr1_105574480_105574601	7	6	7	535182415489172	102477276132574	810050729027099	8	16	15	994462171074341	756191471696186	144549178806748	-126772348000548	0,313550904898224	-0,379956335258112	0,215654039971391	-0,553910467996955	167238533839093	927691889446668	-0,456742289044756	0,725331152473904	-0,629701740352575	0,528889743696241		chr1_105574480_105574601	ENSMUSG00000101219	chr1	105574480	105574601	+	promoter-TSS	processed_pseudogene-promoter-TSS (ENSMUST00000080671)	3	ENSMUST00000080671	1	105574537	105574811	processed_pseudogene	Gm20302	predicted gene, 20302 [Source:MGI Symbol;Acc:MGI:5012487]
chr1_105601167_105601290	43	12	22	32875491237192	204954552265147	254587371979945	16	33	18	198892434214868	155964491037338	173459014568097	173020126883319	-0,229189679978572	0,556350019819611	-0,325134952093298	-100455642744777	-0,727670229133164	219435462739553	0,612988436961296	0,503148875078318	121830429784004	0,223108357447517		chr1_105601167_105601290	ENSMUSG00000101656	chr1	105601167	105601290	+	Distant-promoter	protein_coding-intron (ENSMUST00000070699, intron 12 of 28)	-14514	ENSMUST00000187782	1	105615742	105616358	processed_pseudogene	Gm8004	predicted gene 8004 [Source:MGI Symbol;Acc:MGI:3648439]
chr1_105609567_105609821	264	99	188	201840225270202	169087505618747	217556481510135	173	505	232	215052444494826	238672933254109	223569396554436	-0,38389047228863	-176211483259275	0,277444752180118	0,172075645421123	116601854105745	0,530466366222687	210963164450409	-0,200880487043759	0,288165649198544	-0,697100739114654	0,485739751681884	0,815836523889658	chr1_105609567_105609821	ENSMUSG00000101656	chr1	105609567	105609821	+	Distant-promoter	protein_coding-intron (ENSMUST00000070699, intron 12 of 28)	-6048	ENSMUST00000187782	1	105615742	105616358	processed_pseudogene	Gm8004	predicted gene 8004 [Source:MGI Symbol;Acc:MGI:3648439]
chr1_105663801_105663905	14	0	0	107036483097834	0	0	17	12	6	211323211353298	567143603772139	57819671522699	0,439952978247048	-0,909842242756724	-0,909842242756724	175507211650086	-0,194639627873744	-0,18070098136072	721489543918408	-140621500569684	106397178363203	-132166569389323	0,186279497162048		chr1_105663801_105663905	ENSMUSG00000026319	chr1	105663801	105663905	+	promoter-TSS	protein_coding-promoter-TSS (ENSMUST00000039173)	-8	ENSMUST00000186807	1	105663861	105755191	protein_coding	2310035C23Rik	RIKEN cDNA 2310035C23 gene [Source:MGI Symbol;Acc:MGI:1922832]
chr1_105672571_105672819	59	58	46	451082321626588	990613669281546	532319050503522	61	95	82	758277405444185	44898868631961	790202177476887	-0,961570558910578	149914951044619	-0,591062246492359	0,439499297814641	-0,971119309766643	0,585103306908747	661913885108723	-0,027915397986932	0,418475955775512	-0,0667072925019066	0,946814728669118	0,987281780935346	chr1_105672571_105672819	ENSMUSG00000026319	chr1	105672571	105672819	+	intron	protein_coding-intron (ENSMUST00000039173, intron 1 of 28)	8254	ENSMUST00000191293	1	105663861	105755191	protein_coding	2310035C23Rik	RIKEN cDNA 2310035C23 gene [Source:MGI Symbol;Acc:MGI:1922832]
chr1_105691262_105691526	77	65	66	588700657038089	111017049143622	763762115939836	71	125	69	882585176828478	590774587262645	664926222511039	-0,880955432597312	169816931524447	-0,0151232956954656	0,572560740344547	-0,87069803242838	-0,503953294867859	766819875169384	0,196563806755083	0,377512042743911	0,520682215397362	0,602588165545905	0,870400658526282	chr1_105691262_105691526	ENSMUSG00000026319	chr1	105691262	105691526	+	Distant-promoter	protein_coding-intron (ENSMUST00000039173, intron 5 of 28)	-5196	ENSMUST00000185692	1	105663861	105755191	protein_coding	2310035C23Rik	RIKEN cDNA 2310035C23 gene [Source:MGI Symbol;Acc:MGI:1922832]
chr1_105719232_105719463	65	44	41	496955100097088	751500024972207	474458284144443	57	143	76	708554296890468	675846127828466	732382505954188	-116896810305878	0,911918470914039	-135287796610541	0,560840212258435	0,293453267129808	0,755634118861905	639949389981143	-0,31326736644876	0,368029497679259	-0,851201787965854	0,394657269776432	0,761924119975619	chr1_105719232_105719463	ENSMUSG00000104044	chr1	105719232	105719463	+	intron	protein_coding-intron (ENSMUST00000039173, intron 14 of 28)	10774	ENSMUST00000192363	1	105708573	105712927	TEC	Gm37566	predicted gene, 37566 [Source:MGI Symbol;Acc:MGI:5610794]
chr1_105752822_105752929	1	7	10	0,764546307841674	119556822154669	115721532718157	10	6	4	124307771384293	28357180188607	385464476817993	-121969644564656	0,88966886927832	0,817379277079151	0,979217308334522	-0,829310893675882	-0,637258115369553	723558695343237	0,351332558103519	0,953735606641552	0,368375213903031	0,712593476493921		chr1_105752822_105752929	ENSMUSG00000101330	chr1	105752822	105752929	+	Distant-promoter	protein_coding-intron (ENSMUST00000039173, intron 28 of 28)	-11569	ENSMUST00000188288	1	105764444	105764674	processed_pseudogene	Gm10193	predicted gene 10193 [Source:MGI Symbol;Acc:MGI:3708520]
chr1_105766612_105766866	146	55	61	111623760944884	939375031215259	705901349580757	51	202	85	633969634059893	954691733016434	819112013238236	143538674493616	0,438620145570213	-0,877196744630917	-128259132941186	0,524942401642361	-0,239161218105959	861547895093237	0,192120206989633	0,356550721816719	0,538829948262987	0,590004197018045	0,865193407958201	chr1_105766612_105766866	ENSMUSG00000101330	chr1	105766612	105766866	+	Intergenic	Intergenic	2295	ENSMUST00000188288	1	105764444	105764674	processed_pseudogene	Gm10193	predicted gene 10193 [Source:MGI Symbol;Acc:MGI:3708520]
chr1_105784002_105784059	14	2	5	107036483097834	341590920441912	578607663590785	11	23	13	136738548522722	108702524056327	125275954965848	0,300501421151035	-151325518082152	-0,923373083714242	103971994252972	0,341965484887863	0,754441415967139	949622281743334	-0,807775151989003	0,726665110563795	-111161956208724	0,266301757982502		chr1_105784002_105784059	ENSMUSG00000026321	chr1	105784002	105784059	+	intron	protein_coding-intron (ENSMUST00000027559, intron 1 of 9)	3280	ENSMUST00000187812	1	105780718	105847981	protein_coding	Tnfrsf11a	tumor necrosis factor receptor superfamily, member 11a, NFKB activator [Source:MGI Symbol;Acc:MGI:1314891]	immune response; ossification; positive regulation of sequence-specific DNA binding transcription factor activity; regulation of cell proliferation; regulation of apoptotic process; apoptotic signaling pathway; response to cytokine; positive regulation of JUN kinase activity; positive regulation of NF-kappaB transcription factor activity; mammary gland alveolus development; osteoclast differentia…	metal ion binding; transmembrane signaling receptor activity; protein binding; tumor necrosis factor-activated receptor activity; cytokine binding	membrane; integral component of membrane; external side of plasma membrane; plasma membrane; cytosol; cell surface; integral component of plasma membrane
chr1_105786524_105786804	90	13	60	688091677057507	222034098287243	694329196308942	17	91	13	211323211353298	430083899527206	125275954965848	11704161297275	-0,691917687941371	119534082480693	-0,734717650570338	0,139434913663806	-107855652968652	395189672916674	10499527964254	0,537480114325313	195347282334972	0,0507635944862017	0,331647103284044	chr1_105786524_105786804	ENSMUSG00000026321	chr1	105786524	105786804	+	intron	protein_coding-intron (ENSMUST00000027559, intron 1 of 9)	5914	ENSMUST00000187812	1	105780718	105847981	protein_coding	Tnfrsf11a	tumor necrosis factor receptor superfamily, member 11a, NFKB activator [Source:MGI Symbol;Acc:MGI:1314891]	immune response; ossification; positive regulation of sequence-specific DNA binding transcription factor activity; regulation of cell proliferation; regulation of apoptotic process; apoptotic signaling pathway; response to cytokine; positive regulation of JUN kinase activity; positive regulation of NF-kappaB transcription factor activity; mammary gland alveolus development; osteoclast differentia…	metal ion binding; transmembrane signaling receptor activity; protein binding; tumor necrosis factor-activated receptor activity; cytokine binding	membrane; integral component of membrane; external side of plasma membrane; plasma membrane; cytosol; cell surface; integral component of plasma membrane
chr1_105790036_105790197	71	20	19	542827878567589	341590920441912	219870912164498	26	72	24	323200205599161	340286162263284	231278686090796	180579088396615	0,0724817896369938	-0,975926014148737	-0,0859224795641306	0,0612435497133648	-0,877667729603637	333175794187873	0,316918604371501	0,474373797540995	0,66807780280932	0,504083930086301	0,826408951571724	chr1_105790036_105790197	ENSMUSG00000026321	chr1	105790036	105790197	+	intron	protein_coding-intron (ENSMUST00000027559, intron 1 of 9)	9366	ENSMUST00000187812	1	105780718	105847981	protein_coding	Tnfrsf11a	tumor necrosis factor receptor superfamily, member 11a, NFKB activator [Source:MGI Symbol;Acc:MGI:1314891]	immune response; ossification; positive regulation of sequence-specific DNA binding transcription factor activity; regulation of cell proliferation; regulation of apoptotic process; apoptotic signaling pathway; response to cytokine; positive regulation of JUN kinase activity; positive regulation of NF-kappaB transcription factor activity; mammary gland alveolus development; osteoclast differentia…	metal ion binding; transmembrane signaling receptor activity; protein binding; tumor necrosis factor-activated receptor activity; cytokine binding	membrane; integral component of membrane; external side of plasma membrane; plasma membrane; cytosol; cell surface; integral component of plasma membrane
chr1_105846738_105846996	108	28	62	825710012469008	478227288618677	717473502852573	31	58	16	385354091291307	274119408489867	154185790727197	136846094301091	0,0221450193817447	0,94910042114101	-0,33769060943659	-0,768667502491916	-123334827160516	472511682408105	133790501597156	0,441257997084469	303202440479609	0,0024291956308854	0,0761393806687834	chr1_105846738_105846996	ENSMUSG00000026321	chr1	105846738	105846996	+	exon	protein_coding-exon (ENSMUST00000027559, exon 10 of 10)	26997	ENSMUST00000187658	1	105780718	105847981	protein_coding	Tnfrsf11a	tumor necrosis factor receptor superfamily, member 11a, NFKB activator [Source:MGI Symbol;Acc:MGI:1314891]	immune response; ossification; positive regulation of sequence-specific DNA binding transcription factor activity; regulation of cell proliferation; regulation of apoptotic process; apoptotic signaling pathway; response to cytokine; positive regulation of JUN kinase activity; positive regulation of NF-kappaB transcription factor activity; mammary gland alveolus development; osteoclast differentia…	metal ion binding; transmembrane signaling receptor activity; protein binding; tumor necrosis factor-activated receptor activity; cytokine binding	membrane; integral component of membrane; external side of plasma membrane; plasma membrane; cytosol; cell surface; integral component of plasma membrane
chr1_105866712_105867040	102	55	79	779837233998508	939375031215259	91420010847344	83	197	126	103175450248963	931060749525929	121421310197668	-130021325277405	-0,200177993016645	-0,373762580248003	0,436791286065787	-0,257506119500634	169486865947354	968406787946574	-0,27308983895722	0,328701594162877	-0,830813856113821	0,406078793820988	0,769365051017002	chr1_105866712_105867040	ENSMUSG00000102690	chr1	105866712	105867040	+	Intergenic	Intergenic	24136	ENSMUST00000194221	1	105887633	105891012	TEC	Gm37779	predicted gene, 37779 [Source:MGI Symbol;Acc:MGI:5611007]
chr1_105967386_105967587	61	51	44	466373247783421	871056847126876	509174743959891	79	157	79	982031393935912	742012881601882	761292341715537	-127042737128221	0,740867384406282	-105770210904026	129241561708494	0,0995133697272942	0,195333109103957	721990242687253	-0,445799738787722	0,379837719166941	-117365842382754	0,240531869660953	0,639065938725371	chr1_105967386_105967587	ENSMUSG00000099448	chr1	105967386	105967587	+	Distant-promoter	Intergenic	-11176	ENSMUST00000186616	1	105955775	105956310	processed_pseudogene	Gm18801	predicted gene, 18801 [Source:MGI Symbol;Acc:MGI:5010986]
chr1_105973097_105973439	126	68	115	96332834788051	11614091295025	13307976262588	110	317	167	136738548522722	149820435329807	160931419071512	-154187498289884	-0,689737718051385	0,0389662437392801	0,196366057152111	0,759144694814532	12371357052443	132173985548037	-0,378259909576379	0,313240420507941	-120757055862396	0,227212489506047	0,62386629187941	chr1_105973097_105973439	ENSMUSG00000099448	chr1	105973097	105973439	+	Distant-promoter	Intergenic	-16958	ENSMUST00000186616	1	105955775	105956310	processed_pseudogene	Gm18801	predicted gene, 18801 [Source:MGI Symbol;Acc:MGI:5010986]
chr1_106010506_106010594	7	0	4	535182415489172	0	462886130872628	5	5	7	621538856921463	236309834905058	674562834431489	0,44111370440571	-164003201436899	0,15997759294451	0,776925071098618	-0,721101969241286	0,983117615161433	421746678769968	-0,468782892388101	107852391170997	-0,434652294027362	0,66381483093127		chr1_106010506_106010594	ENSMUSG00000038866	chr1	106010506	106010594	+	Distant-promoter	protein_coding-intron (ENSMUST00000118196, intron 4 of 13)	-1194	ENSMUST00000131830	1	105990406	106034074	protein_coding	Zcchc2	zinc finger, CCHC domain containing 2 [Source:MGI Symbol;Acc:MGI:2444114]		zinc ion binding; metal ion binding; nucleic acid binding; phosphatidylinositol binding	cytoplasm
chr1_106015777_106016124	107	27	62	818064549390592	461147742596582	717473502852573	29	63	29	360492537014449	297750391980373	279461745693045	14476208231095	-0,122838241303991	100501314023386	-0,565728228488301	-0,841798081501353	-0,922269412049714	489065078254602	111437660763037	0,404995046882568	275158083094654	0,00593083811544729	0,117513377925863	chr1_106015777_106016124	ENSMUSG00000038866	chr1	106015777	106016124	+	intron	protein_coding-intron (ENSMUST00000118196, intron 5 of 13)	4206	ENSMUST00000131830	1	105990406	106034074	protein_coding	Zcchc2	zinc finger, CCHC domain containing 2 [Source:MGI Symbol;Acc:MGI:2444114]		zinc ion binding; metal ion binding; nucleic acid binding; phosphatidylinositol binding	cytoplasm
chr1_106044434_106044700	173	93	111	13226651125661	158839778005489	128450901317154	122	203	159	151655481088837	959417929714536	153222129535152	-0,190794685844908	0,945241099011636	-0,353916121882067	0,638104665110617	-174371553056981	0,705080574174532	136729432362449	0,0702312531694761	0,32981870290278	0,212938964805092	0,831374569753964	0,952390575128123	chr1_106044434_106044700	ENSMUSG00000102501	chr1	106044434	106044700	+	Intergenic	Intergenic	31327	ENSMUST00000193577	1	106072584	106075894	TEC	Gm37372	predicted gene, 37372 [Source:MGI Symbol;Acc:MGI:5610600]
chr1_106052315_106052421	9	8	7	688091677057507	136636368176765	810050729027099	10	29	5	124307771384293	137059704244934	481830596022492	-0,797629636553153	0,974757788546192	-0,478939363938531	0,652600161925056	0,985819951197795	-133660890117736	993335240027835	-0,172127987657446	0,721707886553834	-0,238500909944824	0,811492609679097		chr1_106052315_106052421	ENSMUSG00000102501	chr1	106052315	106052421	+	Intergenic	Intergenic	23526	ENSMUST00000193577	1	106072584	106075894	TEC	Gm37372	predicted gene, 37372 [Source:MGI Symbol;Acc:MGI:5610600]
chr1_106072931_106073037	24	13	12	183491113882002	222034098287243	138865839261788	14	31	15	17403087993801	146512097641136	144549178806748	0,479371470919996	169142297226624	-0,923948275489241	0,181877882090816	-0,683498318347122	-0,745225731440691	168247201302821	0,2232915286222	0,550848705612115	0,405359087435948	0,685213579517991		chr1_106072931_106073037	ENSMUSG00000102501	chr1	106072931	106073037	+	exon	TEC-exon (ENSMUST00000193577, exon 1 of 1)	2910	ENSMUST00000193577	1	106072584	106075894	TEC	Gm37372	predicted gene, 37372 [Source:MGI Symbol;Acc:MGI:5610600]
chr1_106121214_106121386	16	11	17	122327409254668	187875006243052	196726605620867	16	10	10	198892434214868	472619669810116	963661192044984	-0,306018143871231	0,73612961712236	0,87686207562022	0,911296799754112	-14994910732808	-0,718779275344656	141574923586494	0,620190277906153	0,658997221153432	0,941112129153814	0,346647400462588		chr1_106121214_106121386	ENSMUSG00000097612	chr1	106121214	106121386	+	Intergenic	Intergenic	31232	ENSMUST00000180947	1	106090068	106091015	processed_pseudogene	Gm26509	predicted gene, 26509 [Source:MGI Symbol;Acc:MGI:5477003]
chr1_106151254_106151400	9	4	12	688091677057507	683181840883825	138865839261788	11	14	8	136738548522722	661667537734162	770928953635987	-0,678369359186814	-0,692330934969791	131375725040474	125326575982284	-0,753508856842627	-0,442813859228347	926652314526097	0,0201712006156091	0,730857748154864	0,027599352495795	0,977981698103376		chr1_106151254_106151400	ENSMUSG00000101583	chr1	106151254	106151400	+	Intergenic	Intergenic	20197	ENSMUST00000190105	1	106152625	106171524	lincRNA	Gm20753	predicted gene, 20753 [Source:MGI Symbol;Acc:MGI:5434109]
chr1_10615489_10615754	54	40	42	412855006234504	683181840883825	486030437416259	100	175	126	124307771384293	827084422167703	121421310197668	-112186066940989	-0,360296716008719	-0,91571106263887	121704026963266	0,0451052073680343	113572297105679	81107375375365	-106724922528192	0,371087346299547	-287600543625226	0,00402742775507213	0,0977926062387927	chr1_10615489_10615754	ENSMUSG00000094979	chr1	10615489	10615754	+	intron	protein_coding-intron (ENSMUST00000035577, intron 1 of 10)	-59961	ENSMUST00000179958	1	10555554	10555660	snRNA	Gm25253	predicted gene, 25253 [Source:MGI Symbol;Acc:MGI:5455030]
chr1_106158930_106159061	6	11	7	458727784705005	187875006243052	810050729027099	11	4	7	136738548522722	189047867924046	674562834431489	-0,703506348533925	157890316297614	-0,138823073975138	0,756984103559993	-113696434196062	-0,356593502066457	896420793957563	0,518102419727415	0,845705005334769	0,612627827030923	0,540122454231322		chr1_106158930_106159061	ENSMUSG00000101583	chr1	106158930	106159061	+	intron	lincRNA-intron (ENSMUST00000190105, intron 2 of 2)	12529	ENSMUST00000190105	1	106152625	106171524	lincRNA	Gm20753	predicted gene, 20753 [Source:MGI Symbol;Acc:MGI:5434109]
chr1_106225677_106225906	96	55	54	733964455528007	939375031215259	624896276678047	56	143	79	696123519752039	675846127828466	761292341715537	-0,0423313905464192	184038143125546	-104200756634395	-0,389166575327115	-0,575021201553074	0,208145302515094	738582958786226	0,099629442659342	0,350680775951474	0,284102949153758	0,776331486953423	0,93438193825185	chr1_106225677_106225906	ENSMUSG00000103291	chr1	106225677	106225906	+	intron	protein_coding-intron (ENSMUST00000061047, intron 1 of 16)	6477	ENSMUST00000194600	1	106219314	106224265	TEC	Gm38235	predicted gene, 38235 [Source:MGI Symbol;Acc:MGI:5611463]
chr1_106321683_106321922	36	39	42	275236670823003	666102294861729	486030437416259	80	74	73	994462171074341	349738555659486	703472670192838	-115014682078972	0,328951359990679	-0,352469415787121	157151777074066	-0,868219745219028	0,470366851064531	579173800004609	-0,527357779289825	0,467729959599959	-112748343027003	0,259538142308914	0,658191312763156	chr1_106321683_106321922	ENSMUSG00000044340	chr1	106321683	106321922	+	intron	protein_coding-intron (ENSMUST00000061047, intron 4 of 16)	4564	ENSMUST00000124895	1	106171752	106394250	protein_coding	Phlpp1	PH domain and leucine rich repeat protein phosphatase 1 [Source:MGI Symbol;Acc:MGI:2138327]	signal transduction; protein dephosphorylation; apoptotic process; regulation of apoptotic process; negative regulation of protein kinase B signaling; regulation of MAPK cascade; regulation of JNK cascade; entrainment of circadian clock; regulation of p38MAPK cascade; regulation of T cell anergy; regulation of protein kinase B signaling; regulation of protein kinase C signaling	metal ion binding; hydrolase activity; phosphoprotein phosphatase activity; catalytic activity; protein serine/threonine phosphatase activity	membrane; nucleus; cytoplasm; plasma membrane; nuclear membrane
chr1_106384318_106384393	6	12	8	458727784705005	204954552265147	925772261745255	7	5	5	870154399690049	236309834905058	481830596022492	-0,58248446747387	186677728320603	0,136588589228164	0,0509579736415833	-0,924924562347883	-0,546914816254026	837056733286555	113467929237358	0,836150661858106	135702732071285	0,174772529741637		chr1_106384318_106384393	ENSMUSG00000100247	chr1	106384318	106384393	+	intron	protein_coding-intron (ENSMUST00000061047, intron 14 of 16)	17632	ENSMUST00000187918	1	106400178	106401987	lincRNA	A530053M12Rik	RIKEN cDNA A530053M12 gene [Source:MGI Symbol;Acc:MGI:3045369]
chr1_106398709_106398785	2	8	6	152909261568335	136636368176765	694329196308942	3	0	2	372923314152878	0	192732238408997	-0,617823625573855	179822521283856	0,460170720689691	-0,179764570917329	-0,922273663123675	-0,538534073913396	4632096153678	210763351867402	120896188044313	17433415831949	0,081273965798359		chr1_106398709_106398785	ENSMUSG00000100247	chr1	106398709	106398785	+	Intergenic	Intergenic	3240	ENSMUST00000187918	1	106400178	106401987	lincRNA	A530053M12Rik	RIKEN cDNA A530053M12 gene [Source:MGI Symbol;Acc:MGI:3045369]
chr1_106411572_106411686	0	3	5	0	512386380662869	578607663590785	6	5	7	745846628305756	236309834905058	674562834431489	-160676139674954	0,190986521382059	0,423329101147063	101010016297324	-0,777649754115716	0,759995365362891	457952223649326	-0,653529490093068	111359342897347	-0,586865433190911	0,557294086845237		chr1_106411572_106411686	ENSMUSG00000100247	chr1	106411572	106411686	+	Distant-promoter	Intergenic	-9642	ENSMUST00000187918	1	106400178	106401987	lincRNA	A530053M12Rik	RIKEN cDNA A530053M12 gene [Source:MGI Symbol;Acc:MGI:3045369]
chr1_106503867_106504154	188	71	103	143734705874235	121264776756879	119193178699702	55	158	67	68369274261361	746739078299983	645652998670139	134530077498544	0,675056410650657	0,613263740289385	-0,902737282471999	-0,714679496597136	-101620414685635	986335238815314	0,88795230232032	0,324108554613402	273967561078254	0,00614998503028124	0,119775005173197	chr1_106503867_106504154	ENSMUSG00000054006	chr1	106503867	106504154	+	Intergenic	Intergenic	-37933	ENSMUST00000149909	1	106541943	106575045	antisense_RNA	D630008O14Rik	RIKEN cDNA D630008O14 gene [Source:MGI Symbol;Acc:MGI:3698880]
chr1_106541451_106541718	103	44	57	787482697076925	751500024972207	659612736493495	73	290	160	907446731105337	137059704244934	154185790727197	-0,592415192162375	-0,691286555061123	-0,943769789728114	-0,262784098932202	10098368552953	148041878058851	100308285656155	-0,800931057717242	0,347176658833879	-23069841745913	0,0210557023569806	0,21746887896891	chr1_106541451_106541718	ENSMUSG00000054006	chr1	106541451	106541718	+	promoter-TSS	antisense_RNA-promoter-TSS (ENSMUST00000144260)	-359	ENSMUST00000149909	1	106541943	106575045	antisense_RNA	D630008O14Rik	RIKEN cDNA D630008O14 gene [Source:MGI Symbol;Acc:MGI:3698880]
chr1_106600374_106600472	4	9	7	30581852313667	153715914198861	810050729027099	7	6	7	870154399690049	28357180188607	674562834431489	-0,95877592577163	171786464671328	0,137304524736253	0,26795555743078	-100713498726319	-0,15721381584549	746886238359997	0,526802739777215	0,855291947463504	0,615933239333689	0,537938582568066		chr1_106600374_106600472	ENSMUSG00000103348	chr1	106600374	106600472	+	intron	protein_coding-intron (ENSMUST00000112751, intron 1 of 1)	6447	ENSMUST00000192399	1	106604784	106606870	TEC	Gm37053	predicted gene, 37053 [Source:MGI Symbol;Acc:MGI:5610281]
chr1_106606838_106607156	93	38	72	711028066292757	649022748839633	83319503557073	42	128	61	522092639814029	604953177356948	58783332714744	0,546896475612938	-0,0213668576925933	166652640467861	-118464977945579	-0,4252535341382	-0,582152709004961	651354165836923	0,353374242230763	0,354151761008319	0,997804560464863	0,31837413833983	0,707523182684022	chr1_106606838_106607156	ENSMUSG00000103348	chr1	106606838	106607156	+	promoter-TSS	TEC-promoter-TSS (ENSMUST00000192399)	-127	ENSMUST00000192399	1	106604784	106606870	TEC	Gm37053	predicted gene, 37053 [Source:MGI Symbol;Acc:MGI:5610281]
chr1_106608547_106608852	48	12	47	366982227764004	204954552265147	543891203775338	15	90	17	186461657076439	425357702829104	163822402647647	0,335703625700658	-0,715632830381299	148359922635165	-0,835626250212401	0,714480059344409	-0,982523830803019	31524495772628	0,502578033345839	0,525829317342989	0,955781689551586	0,339182541017054	0,722959650262001	chr1_106608547_106608852	ENSMUSG00000103348	chr1	106608547	106608852	+	Distant-promoter	protein_coding-intron (ENSMUST00000112751, intron 1 of 1)	-1829	ENSMUST00000192399	1	106604784	106606870	TEC	Gm37053	predicted gene, 37053 [Source:MGI Symbol;Acc:MGI:5610281]
chr1_106625530_106625770	108	5	64	825710012469008	853977301104781	740617809396204	13	61	15	16160010279958	288297998584171	144549178806748	139044571456216	-0,890198773323717	112830625189947	-0,655445784107389	-0,265133662407473	-0,707973746623054	374362138694365	147189726748106	0,602241538441918	244403146167742	0,0145241598927454	0,183404520285055	chr1_106625530_106625770	ENSMUSG00000103348	chr1	106625530	106625770	+	Distant-promoter	protein_coding-intron (ENSMUST00000112751, intron 1 of 1)	-18780	ENSMUST00000192399	1	106604784	106606870	TEC	Gm37053	predicted gene, 37053 [Source:MGI Symbol;Acc:MGI:5610281]
chr1_106642230_106642596	348	137	216	266062115128903	23398978050271	249958510671219	245	546	303	304554039891517	258050339716323	29198934118963	-0,0518924364669638	-126503059669366	-0,661012330996197	1404067141604	-0,354938366781884	0,928806589334707	267434021183384	-0,18424151602032	0,277841028974347	-0,663118462742704	0,50725468695803	0,828410200442233	chr1_106642230_106642596	ENSMUSG00000103348	chr1	106642230	106642596	+	intron	protein_coding-intron (ENSMUST00000112751, intron 1 of 1)	-35543	ENSMUST00000192399	1	106604784	106606870	TEC	Gm37053	predicted gene, 37053 [Source:MGI Symbol;Acc:MGI:5610281]
chr1_106651846_106652091	70	51	61	535182415489172	871056847126876	705901349580757	57	175	56	708554296890468	827084422167703	539650267545191	-116011908226188	123447475163385	0,0570099052340226	0,0759239119909778	0,920976349402807	-112826583599978	697904933133361	0,00370312030472716	0,373487336033338	0,00991498224292301	0,992089118363622	0,998010145152654	chr1_106651846_106652091	ENSMUSG00000103348	chr1	106651846	106652091	+	intron	protein_coding-intron (ENSMUST00000112751, intron 1 of 1)	-45098	ENSMUST00000192399	1	106604784	106606870	TEC	Gm37053	predicted gene, 37053 [Source:MGI Symbol;Acc:MGI:5610281]
chr1_106710052_106710314	69	30	63	527536952410755	512386380662869	729045656124389	37	127	49	459938754121883	600226980658847	472193984102042	-0,225353622796408	-0,375863283179451	177648545396295	-0,89689143907604	0,496767736510056	-0,775144845421111	550221451346797	0,198291638594313	0,380950542939912	0,520518062696631	0,602702541800284	0,870400658526282	chr1_106710052_106710314	ENSMUSG00000057329	chr1	106710052	106710314	+	TTS	protein_coding-TTS (ENSMUST00000189999)	2996	ENSMUST00000189999	1	106538178	106714274	protein_coding	Bcl2	B cell leukemia/lymphoma 2 [Source:MGI Symbol;Acc:MGI:88138]	homeostasis of number of cells within a tissue; regulation of gene expression; actin filament organization; single organismal cell-cell adhesion; negative regulation of apoptotic process; ovarian follicle development; regulation of apoptotic process; positive regulation of B cell proliferation; cellular response to organic substance; negative regulation of G1/S transition of mitotic cell cycle; r…	protein binding; protein homodimerization activity; protein heterodimerization activity; transcription factor binding; BH3 domain binding; identical protein binding; ubiquitin protein ligase binding; protein phosphatase binding; protease binding; channel activity; protein phosphatase 2A binding; channel inhibitor activity; sequence-specific DNA binding	membrane; integral component of membrane; nucleus; nucleoplasm; protein complex; cytosol; cytoplasm; nuclear membrane; intracellular; mitochondrion; endoplasmic reticulum; endoplasmic reticulum membrane; mitochondrial outer membrane; mitochondrial membrane; pore complex; myelin sheath
chr1_106724526_106724749	79	40	35	603991583194923	683181840883825	405025364513549	47	110	62	584246525506176	519881636791128	59746993906789	0,406432446592355	124549719469067	-170172511003292	0,19722259756168	-0,48475913494172	0,337332006129933	565632814992915	-0,00990509326193074	0,380536282403785	-0,0260293005422818	0,979233967911162	0,994831698056995	chr1_106724526_106724749	ENSMUSG00000057329	chr1	106724526	106724749	+	Distant-promoter	protein_coding-exon (ENSMUST00000010049, exon 10 of 10)	-10363	ENSMUST00000112751	1	106538178	106714274	protein_coding	Bcl2	B cell leukemia/lymphoma 2 [Source:MGI Symbol;Acc:MGI:88138]	homeostasis of number of cells within a tissue; regulation of gene expression; actin filament organization; single organismal cell-cell adhesion; negative regulation of apoptotic process; ovarian follicle development; regulation of apoptotic process; positive regulation of B cell proliferation; cellular response to organic substance; negative regulation of G1/S transition of mitotic cell cycle; r…	protein binding; protein homodimerization activity; protein heterodimerization activity; transcription factor binding; BH3 domain binding; identical protein binding; ubiquitin protein ligase binding; protein phosphatase binding; protease binding; channel activity; protein phosphatase 2A binding; channel inhibitor activity; sequence-specific DNA binding	membrane; integral component of membrane; nucleus; nucleoplasm; protein complex; cytosol; cytoplasm; nuclear membrane; intracellular; mitochondrion; endoplasmic reticulum; endoplasmic reticulum membrane; mitochondrial outer membrane; mitochondrial membrane; pore complex; myelin sheath
chr1_106741542_106741639	11	1	6	841000938625842	170795460220956	694329196308942	4	6	3	497231085537171	28357180188607	289098357613495	143946609572864	-111052617800005	0,881410660890086	0,131493395470618	-0,681435683858054	-0,660408290231241	462671140032079	0,776454064165141	0,990740130255519	0,783711127119568	0,433209631949717		chr1_106741542_106741639	ENSMUSG00000009905	chr1	106741542	106741639	+	intron	protein_coding-intron (ENSMUST00000010049, intron 6 of 9)	18093	ENSMUST00000187617	1	106720459	106759727	protein_coding	Kdsr	3-ketodihydrosphingosine reductase [Source:MGI Symbol;Acc:MGI:1918000]	oxidation-reduction process; lipid metabolic process; sphingolipid metabolic process; sphingolipid biosynthetic process; 3-keto-sphinganine metabolic process	oxidoreductase activity; 3-dehydrosphinganine reductase activity	membrane; integral component of membrane; endoplasmic reticulum; endoplasmic reticulum membrane
chr1_106744396_106744681	115	31	82	879228254017926	529465926684964	948916568288887	32	177	55	397784868429737	836536815563905	530013655624741	0,841366757833688	-0,689441718761534	114637233982155	-126577159888678	0,654518687711933	-0,687044467718861	68699101476836	0,409010956293054	0,406588776792712	100595732011948	0,314436101140645	0,704636089637957	chr1_106744396_106744681	ENSMUSG00000009905	chr1	106744396	106744681	+	intron	protein_coding-intron (ENSMUST00000010049, intron 5 of 9)	15145	ENSMUST00000187617	1	106720459	106759727	protein_coding	Kdsr	3-ketodihydrosphingosine reductase [Source:MGI Symbol;Acc:MGI:1918000]	oxidation-reduction process; lipid metabolic process; sphingolipid metabolic process; sphingolipid biosynthetic process; 3-keto-sphinganine metabolic process	oxidoreductase activity; 3-dehydrosphinganine reductase activity	membrane; integral component of membrane; endoplasmic reticulum; endoplasmic reticulum membrane
chr1_106752518_106752726	35	10	30	267591207744586	170795460220956	347164598154471	23	60	36	285907874183873	28357180188607	346918029136194	-0,247705765281552	-17400150419984	0,979084788296158	0,0346840291585744	-0,00133142038627691	0,975283410211491	283658161887692	-0,200422814257584	0,469125375775419	-0,427226546690859	0,66921432746894	0,896498746610616	chr1_106752518_106752726	ENSMUSG00000009905	chr1	106752518	106752726	+	intron	protein_coding-intron (ENSMUST00000010049, intron 3 of 9)	7061	ENSMUST00000187617	1	106720459	106759727	protein_coding	Kdsr	3-ketodihydrosphingosine reductase [Source:MGI Symbol;Acc:MGI:1918000]	oxidation-reduction process; lipid metabolic process; sphingolipid metabolic process; sphingolipid biosynthetic process; 3-keto-sphinganine metabolic process	oxidoreductase activity; 3-dehydrosphinganine reductase activity	membrane; integral component of membrane; endoplasmic reticulum; endoplasmic reticulum membrane
chr1_106916959_106917171	28	15	23	214072966195669	256193190331434	266159525251761	16	55	27	198892434214868	259940818395564	260188521852146	-0,998487278959746	0,477096318452571	0,826243566277025	-153030173271622	0,60838570767346	0,617063419272912	24257457604024	0,0146918239309519	0,478859229659	0,0306808828586515	0,975524037253738	0,994215615278556	chr1_106916959_106917171	ENSMUSG00000059956	chr1	106916959	106917171	+	Distant-promoter	Intergenic	-17384	ENSMUST00000081277	1	106934449	106957080	protein_coding	Serpinb12	serine (or cysteine) peptidase inhibitor, clade B (ovalbumin), member 12 [Source:MGI Symbol;Acc:MGI:1919119]	negative regulation of endopeptidase activity; negative regulation of peptidase activity; hematopoietic progenitor cell differentiation	peptidase inhibitor activity; serine-type endopeptidase inhibitor activity	extracellular space; cytoplasm; extracellular exosome
chr1_106917326_106917458	25	5	13	191136576960419	853977301104781	150437992533604	7	26	2	870154399690049	12288111415063	192732238408997	137268425802391	-0,402160744501408	0,689551413930221	-0,375007202132851	0,227004399845335	-15120721251652	109357012927506	0,88395819029244	0,734848963653225	120291139270026	0,229010611166015		chr1_106917326_106917458	ENSMUSG00000059956	chr1	106917326	106917458	+	Distant-promoter	Intergenic	-17057	ENSMUST00000081277	1	106934449	106957080	protein_coding	Serpinb12	serine (or cysteine) peptidase inhibitor, clade B (ovalbumin), member 12 [Source:MGI Symbol;Acc:MGI:1919119]	negative regulation of endopeptidase activity; negative regulation of peptidase activity; hematopoietic progenitor cell differentiation	peptidase inhibitor activity; serine-type endopeptidase inhibitor activity	extracellular space; cytoplasm; extracellular exosome
chr1_107004946_107005072	14	6	12	107036483097834	102477276132574	138865839261788	22	11	12	273477097045444	519881636791128	115639343045398	-0,326669117633796	-0,387349484805834	0,0969609201326175	188855770660028	-105932992026543	-0,212170104027835	131580700377025	-0,279185685493325	0,697686788617333	-0,400159054246408	0,689039370647123		chr1_107004946_107005072	ENSMUSG00000084228	chr1	107004946	107005072	+	Intergenic	Intergenic	20316	ENSMUST00000122046	1	107020137	107025325	unprocessed_pseudogene	Gm8080	predicted gene 8080 [Source:MGI Symbol;Acc:MGI:3646133]
chr1_107072582_107072624	17	6	6	129972872333085	102477276132574	694329196308942	7	16	6	870154399690049	756191471696186	57819671522699	165166380220748	0,593485223788217	-0,678239525612805	-0,00156947849944291	-0,440160183198553	-112517983868489	870562211263125	0,473032949582756	0,727669607404936	0,650065558282305	0,515649875487748		chr1_107072582_107072624	ENSMUSG00000058017	chr1	107072582	107072624	+	Intergenic	Intergenic	10903	ENSMUST00000023861	1	107078167	107083506	protein_coding	Serpinb3d	serine (or cysteine) peptidase inhibitor, clade B (ovalbumin), member 3D [Source:MGI Symbol;Acc:MGI:2683295]	viral entry into host cell; positive regulation of cell proliferation; negative regulation of peptidase activity; positive regulation of cell migration; negative regulation of endopeptidase activity; positive regulation of epithelial to mesenchymal transition; paracrine signaling; autocrine signaling; negative regulation of catalytic activity; negative regulation of proteolysis; negative regulati…	protease binding; serine-type endopeptidase inhibitor activity; cysteine-type endopeptidase inhibitor activity; virus receptor activity	extracellular space; nucleus; cytoplasm; cytoplasmic vesicle; extracellular exosome; vesicle
chr1_10708396_10708480	2	7	7	152909261568335	119556822154669	810050729027099	8	9	9	994462171074341	425357702829104	867295072840485	-153154482984535	118409128464582	0,179999567565079	0,660304625279525	-0,821944802584349	0,329094154939276	74094052648101	-0,129457446945086	0,865356630340332	-0,149600109834684	0,881080121523302		chr1_10708396_10708480	ENSMUSG00000042501	chr1	10708396	10708480	+	intron	protein_coding-intron (ENSMUST00000035577, intron 1 of 10)	11467	ENSMUST00000140938	1	10324720	10719945	protein_coding	Cpa6	carboxypeptidase A6 [Source:MGI Symbol;Acc:MGI:3045348]	proteolysis; proteolysis	carboxypeptidase activity; zinc ion binding; metal ion binding; hydrolase activity; peptidase activity; metallopeptidase activity; metallocarboxypeptidase activity; carboxypeptidase activity; zinc ion binding; metal ion binding; hydrolase activity; peptidase activity; metallopeptidase activity; metallocarboxypeptidase activity	extracellular space; proteinaceous extracellular matrix; extracellular region; extracellular space; proteinaceous extracellular matrix; extracellular region
chr1_107210754_107210888	13	9	7	993910200194177	153715914198861	810050729027099	14	37	16	17403087993801	174869277829743	154185790727197	-10104238548173	0,357001945584308	-147322123034757	0,868355142043901	0,88945866972628	0,368829327810374	139532992602656	-0,627149326460607	0,604023429744467	-103828642330302	0,299136727549971		chr1_107210754_107210888	ENSMUSG00000080729	chr1	107210754	107210888	+	Distant-promoter	protein_coding-intron (ENSMUST00000166100, intron 1 of 7)	-17264	ENSMUST00000120807	1	107191475	107193557	unprocessed_pseudogene	Gm8084	predicted gene 8084 [Source:MGI Symbol;Acc:MGI:3645945]
chr1_107450359_107450477	1	4	5	0,764546307841674	683181840883825	578607663590785	11	3	9	136738548522722	141785900943035	867295072840485	-113174345066858	0,133606374316302	-0,0844865589377571	156053588598552	-0,995492908603743	0,517580657908256	619118432378253	-0,85755957818006	101957858516335	-0,841092183240265	0,400296293839423		chr1_107450359_107450477	ENSMUSG00000089278	chr1	107450359	107450477	+	Distant-promoter	protein_coding-intron (ENSMUST00000086690, intron 7 of 7)	-10241	ENSMUST00000158653	1	107440047	107440177	snoRNA	Gm24553	predicted gene, 24553 [Source:MGI Symbol;Acc:MGI:5454330]
chr1_107526974_107527107	12	9	9	917455569410009	153715914198861	104149379446341	8	13	18	994462171074341	614405570753151	173459014568097	-0,533970869590434	0,953422660215781	-0,236258121823953	-0,349141983432342	-126134219219617	142729050682712	113992773222842	0,0633764845468844	0,681984949899196	0,0929294474258591	0,925959611304453		chr1_107526974_107527107	ENSMUSG00000092572	chr1	107526974	107527107	+	Distant-promoter	protein_coding-intron (ENSMUST00000143832, intron 5 of 6)	-1963	ENSMUST00000182198	1	107529003	107549271	polymorphic_pseudogene	Serpinb10	serine (or cysteine) peptidase inhibitor, clade B (ovalbumin), member 10 [Source:MGI Symbol;Acc:MGI:2138648]			extracellular space; nucleus; cytosol
chr1_107554192_107554452	66	44	23	504600563175505	751500024972207	266159525251761	53	132	68	658831188336751	623857964149353	655289610590589	-0,42005260323081	10182588013818	-180908950787897	0,478417022809158	0,274680705043397	0,457785581875431	576706479412694	-0,365336794177033	0,417398158516199	-0,875271696156405	0,381426090683094	0,752684577635685	chr1_107554192_107554452	ENSMUSG00000092572	chr1	107554192	107554452	+	Intergenic	Intergenic	21951	ENSMUST00000194951	1	107529003	107549271	polymorphic_pseudogene	Serpinb10	serine (or cysteine) peptidase inhibitor, clade B (ovalbumin), member 10 [Source:MGI Symbol;Acc:MGI:2138648]			extracellular space; nucleus; cytosol
chr1_107608305_107608403	6	1	4	458727784705005	170795460220956	462886130872628	8	4	7	994462171074341	189047867924046	674562834431489	-0,10627028048061	-103296130314789	-0,0928869201038816	161795518559808	-0,974217143766601	0,588380461900903	491747041538077	-0,643730457579446	100822378982436	-0,638479734436325	0,523161441916217		chr1_107608305_107608403	ENSMUSG00000026315	chr1	107608305	107608403	+	exon	protein_coding-exon (ENSMUST00000000514, exon 7 of 7)	2474	ENSMUST00000123086	1	107590006	107610484	protein_coding	Serpinb8	serine (or cysteine) peptidase inhibitor, clade B, member 8 [Source:MGI Symbol;Acc:MGI:894657]	negative regulation of peptidase activity; negative regulation of endopeptidase activity; epithelial cell-cell adhesion	serine-type endopeptidase inhibitor activity; peptidase inhibitor activity	extracellular space; cytosol; cytoplasm; extracellular exosome
chr1_107728105_107728176	1	3	1	0,764546307841674	512386380662869	115721532718157	7	4	9	870154399690049	189047867924046	867295072840485	-0,986750981341184	0,201343827939952	-0,879732388689225	117641005436476	-0,679887715145793	116861720287149	438509980769962	-158087921739648	115178168039885	-13725511043456	0,169891941335261		chr1_107728105_107728176	ENSMUSG00000096241	chr1	107728105	107728176	+	Intergenic	Intergenic	28568	ENSMUST00000179841	1	107756602	107756708	snRNA	Gm24267	predicted gene, 24267 [Source:MGI Symbol;Acc:MGI:5454044]
chr1_107853101_107853391	120	77	81	917455569410009	131512504370136	937344415017071	69	154	72	85772362255162	727834291507579	693836058272388	0,0415069678192568	182870119598948	0,130890821425951	-0,226938556828864	-0,810683293978904	-0,963477134426914	908219833410005	0,469934029723594	0,339928652773559	13824490106653	0,16683387634852	0,55266907263703	chr1_107853101_107853391	ENSMUSG00000077237	chr1	107853101	107853391	+	Intergenic	Intergenic	-39728	ENSMUST00000104049	1	107892974	107893105	snoRNA	Gm22438	predicted gene, 22438 [Source:MGI Symbol;Acc:MGI:5452215]
chr1_107919672_107919961	68	38	28	519891489332339	649022748839633	324020291610839	90	194	121	111876994245863	916882159431625	116603004237443	-0,774057586784623	-0,393341234771264	-135154260586944	0,991609540165121	0,396385885076668	113094600218354	78243611234125	-110867558224422	0,373184653697786	-29708498762172	0,00296976912459562	0,0842785042605646	chr1_107919672_107919961	ENSMUSG00000100457	chr1	107919672	107919961	+	intron	lincRNA-intron (ENSMUST00000186875, intron 1 of 4)	2531	ENSMUST00000186875	1	107917259	108028337	lincRNA	D830032E09Rik	RIKEN cDNA D830032E09 gene [Source:MGI Symbol;Acc:MGI:2442347]
chr1_107972978_107973264	110	59	64	841000938625842	100769321530364	740617809396204	68	132	90	84529284541319	623857964149353	867295072840485	0,155257198418103	144659952064244	-0,622397206423378	0,188506014668045	-152691979564364	0,358954268338427	820959640954786	0,151143671563221	0,347776411845799	0,434600123570878	0,66385270531693	0,894331523773682	chr1_107972978_107973264	ENSMUSG00000099484	chr1	107972978	107973264	+	Distant-promoter	lincRNA-intron (ENSMUST00000189497, intron 3 of 3)	-9814	ENSMUST00000186072	1	107963122	107963307	processed_pseudogene	Gm28282	predicted gene 28282 [Source:MGI Symbol;Acc:MGI:5578988]
chr1_108023454_108023757	150	29	80	114681946176251	495306834640773	925772261745255	49	230	66	609108079783034	108702524056327	636016386749689	120876867764195	-117663364856112	0,399442068806615	-0,759969805702966	0,989842338528149	-0,661449630712633	816674710874088	0,14201944095016	0,407304865023966	0,348680934468592	0,727328859124673	0,917474782203056	chr1_108023454_108023757	ENSMUSG00000099484	chr1	108023454	108023757	+	intron	lincRNA-intron (ENSMUST00000189497, intron 3 of 3)	-60298	ENSMUST00000186072	1	107963122	107963307	processed_pseudogene	Gm28282	predicted gene 28282 [Source:MGI Symbol;Acc:MGI:5578988]
chr1_108045174_108045467	66	78	36	504600563175505	133220458972346	416597517785365	111	138	108	137981626236565	65221514433796	104075408740858	-0,909385941012485	105515712340512	-111828508471283	116817636723925	-0,558982617288676	0,363320152369622	887698027466087	-0,461629709423673	0,456771334179048	-101063634007015	0,312190516088545	0,703087294427771	chr1_108045174_108045467	ENSMUSG00000099484	chr1	108045174	108045467	+	Intergenic	Intergenic	-82013	ENSMUST00000186072	1	107963122	107963307	processed_pseudogene	Gm28282	predicted gene 28282 [Source:MGI Symbol;Acc:MGI:5578988]
chr1_108108780_108109024	92	43	46	70338260321434	734420478950112	532319050503522	46	145	68	571815748367746	685298521224668	655289610590589	0,713094988881448	110625565042768	-145378847063065	-0,953478849141522	0,484021656059201	0,103895024403838	647087668808496	0,0351370478738663	0,359339162299657	0,097782406039465	0,922105078371218	0,979922386983504	chr1_108108780_108109024	ENSMUSG00000099484	chr1	108108780	108109024	+	Intergenic	Intergenic	-145595	ENSMUST00000186072	1	107963122	107963307	processed_pseudogene	Gm28282	predicted gene 28282 [Source:MGI Symbol;Acc:MGI:5578988]
chr1_108347063_108347292	74	58	45	565764267802839	990613669281546	520746897231706	62	154	76	770708182582615	727834291507579	732382505954188	-0,911512033253483	163213667396726	-118103901400758	0,315523528213496	0,0588299393159626	0,0860609057643392	718008302393412	-0,122055838006633	0,375056333552183	-0,325433347173834	0,744853120468826	0,92326694245962	chr1_108347063_108347292	ENSMUSG00000100041	chr1	108347063	108347292	+	Intergenic	Intergenic	32261	ENSMUST00000185629	1	108376970	108379438	processed_pseudogene	Gm5702	predicted gene 5702 [Source:MGI Symbol;Acc:MGI:3646157]
chr1_108404790_108405044	51	38	26	389918616999254	649022748839633	300875985067208	71	171	75	882585176828478	808179635375298	722745894033738	-101335197793298	0,100924357327923	-139627947849614	110535869214731	0,785377943617115	0,417970463336764	625554676190602	-0,873817604868343	0,393929590908537	-221820758083448	0,0265406820965321	0,243890112090968	chr1_108404790_108405044	ENSMUSG00000104478	chr1	108404790	108405044	+	Distant-promoter	Intergenic	-12160	ENSMUST00000194081	1	108417077	108419832	TEC	Gm38212	predicted gene, 38212 [Source:MGI Symbol;Acc:MGI:5611440]
chr1_108710114_108710405	68	30	69	519891489332339	512386380662869	798478575755283	64	112	82	795569736859473	52933403018733	790202177476887	-0,916441884912987	-0,966372077094914	0,936949901549012	0,917597898601359	-0,853622290908535	0,881888452766064	657643731712363	-0,195882835977826	0,382291950593198	-0,512390689037207	0,608377606114856	0,872835089645228	chr1_108710114_108710405	ENSMUSG00000101097	chr1	108710114	108710405	+	Intergenic	Intergenic	-59876	ENSMUST00000191467	1	108770135	108772003	processed_pseudogene	Gm6679	predicted gene 6679 [Source:MGI Symbol;Acc:MGI:3648541]
chr1_108739696_108739983	104	74	63	795128160155341	126388640563508	729045656124389	81	199	139	100689294821277	940513142922131	133948905694253	-0,883088330368629	102134005565724	-115156232034062	-0,0227496004875463	-0,292431438990437	132849163453	101249256166537	-0,248845087425772	0,355941358294786	-0,699118216039626	0,484478155383328	0,815179425134227	chr1_108739696_108739983	ENSMUSG00000101097	chr1	108739696	108739983	+	Intergenic	Intergenic	-30296	ENSMUST00000191467	1	108770135	108772003	processed_pseudogene	Gm6679	predicted gene 6679 [Source:MGI Symbol;Acc:MGI:3648541]
chr1_108792774_108792997	79	68	57	603991583194923	11614091295025	659612736493495	74	146	91	919877508243766	690024717922769	876931684760935	-102553468053298	163764712577049	-0,759792698617267	0,483678034477636	-0,614492938728846	0,278495157630977	818641226686398	-0,0490561181041556	0,375100977846449	-0,130781098961137	0,895948475406005	0,971430682878048	chr1_108792774_108792997	ENSMUSG00000101097	chr1	108792774	108792997	+	Intergenic	Intergenic	22750	ENSMUST00000191467	1	108770135	108772003	processed_pseudogene	Gm6679	predicted gene 6679 [Source:MGI Symbol;Acc:MGI:3648541]
chr1_108842718_108842782	11	12	10	841000938625842	204954552265147	115721532718157	7	22	16	870154399690049	103976327358226	154185790727197	-0,876286867834126	171352698807678	-0,19866486220471	-0,813813345210454	-0,45035516791398	0,625593255086493	124992289483386	0,178035139192337	0,648259979020318	0,27463540084858	0,783596365789324		chr1_108842718_108842782	ENSMUSG00000101097	chr1	108842718	108842782	+	Intergenic	Intergenic	72615	ENSMUST00000191467	1	108770135	108772003	processed_pseudogene	Gm6679	predicted gene 6679 [Source:MGI Symbol;Acc:MGI:3648541]
chr1_10889195_10889334	10	4	9	764546307841674	683181840883825	104149379446341	2	10	10	248615542768585	472619669810116	963661192044984	0,230580111092936	-0,0418719738493426	115794955098253	-14970341397673	-0,746947600396785	0,897324051937964	695686391302099	0,561485481760513	0,825797005878551	0,679931602758911	0,496547770077128		chr1_10889195_10889334	ENSMUSG00000100648	chr1	10889195	10889334	+	Intergenic	Intergenic	20576	ENSMUST00000188013	1	10868688	10869446	processed_pseudogene	Gm28659	predicted gene 28659 [Source:MGI Symbol;Acc:MGI:5579365]
chr1_109158671_109158898	63	53	30	481664173940255	905215939171068	347164598154471	66	117	69	820431291136332	552965013677836	664926222511039	-0,699270579644228	131466821067269	-133880023148867	0,911527188683386	-0,360243479021871	0,172118890798696	6287278730985	-0,248155120742789	0,419381909134964	-0,591716321895346	0,554040564967224	0,849786439877758	chr1_109158671_109158898	ENSMUSG00000100831	chr1	109158671	109158898	+	Intergenic	Intergenic	-160024	ENSMUST00000188261	1	108997634	108998760	processed_pseudogene	Gm17847	predicted gene, 17847 [Source:MGI Symbol;Acc:MGI:5010032]
chr1_109342210_109342386	37	28	22	28288213390142	478227288618677	254587371979945	32	69	44	397784868429737	32610757216898	424010924499793	-0,894926733769071	135448579144297	-122074281022195	0,428185941348008	-0,397182920324792	0,730180731524833	360600026599759	-0,19589875588421	0,440761229580987	-0,444455507283257	0,656713289836284	0,891524817190344	chr1_109342210_109342386	ENSMUSG00000100884	chr1	109342210	109342386	+	Intergenic	Intergenic	232831	ENSMUST00000185658	1	109574943	109575129	processed_pseudogene	Gm28281	predicted gene 28281 [Source:MGI Symbol;Acc:MGI:5578987]
chr1_109424264_109424496	52	41	10	397564080077671	70026138690592	115721532718157	90	197	88	111876994245863	931060749525929	848021848999586	-0,77878901897046	0,0406847297687067	-154180396369854	117368712906917	0,665513608739021	0,440707515092104	685233256780983	-128033979891424	0,480473314438241	-266474694939341	0,00770462743609679	0,133252240522089	chr1_109424264_109424496	ENSMUSG00000100884	chr1	109424264	109424496	+	Intergenic	Intergenic	150749	ENSMUST00000185658	1	109574943	109575129	processed_pseudogene	Gm28281	predicted gene 28281 [Source:MGI Symbol;Acc:MGI:5578987]
chr1_109484368_109484577	32	9	31	244654818509336	153715914198861	358736751426286	15	44	26	186461657076439	207952654716451	250551909931696	0,1542077047823	-112345710551147	175702524787307	-0,663389066657935	-0,361446882166638	0,237060101680672	233678950976511	0,247355697349585	0,508131265027825	0,486794878358921	0,626403700227134		chr1_109484368_109484577	ENSMUSG00000100884	chr1	109484368	109484577	+	Intergenic	Intergenic	90657	ENSMUST00000185658	1	109574943	109575129	processed_pseudogene	Gm28281	predicted gene 28281 [Source:MGI Symbol;Acc:MGI:5578987]
chr1_109567128_109567238	14	6	2	107036483097834	102477276132574	231443065436314	7	14	14	870154399690049	661667537734162	134912566886298	0,524530547334168	0,406401594192235	-164911391949024	0,00578575604942247	-0,534403249063822	124679927097823	867921377337931	-0,288694537957417	0,779669383698297	-0,370278151218429	0,711175251527954		chr1_109567128_109567238	ENSMUSG00000100884	chr1	109567128	109567238	+	Intergenic	Intergenic	7946	ENSMUST00000185658	1	109574943	109575129	processed_pseudogene	Gm28281	predicted gene 28281 [Source:MGI Symbol;Acc:MGI:5578987]
chr1_109646854_109646941	11	2	5	841000938625842	341590920441912	578607663590785	0	25	3	0	118154917452529	289098357613495	0,713627214572797	-0,465076515298504	0,0943286007771466	-12712968099558	151738657309639	-0,58896906319203	538641175799554	0,185900436885781	104544234689327	0,177819884031118	0,858864431014941		chr1_109646854_109646941	ENSMUSG00000089037	chr1	109646854	109646941	+	Intergenic	Intergenic	-23760	ENSMUST00000158412	1	109623008	109623137	snoRNA	Gm22159	predicted gene, 22159 [Source:MGI Symbol;Acc:MGI:5451936]
chr1_109833494_109833869	74	10	51	565764267802839	170795460220956	5901798168626	28	121	33	34806175987602	57186980047024	318008193374845	0,796931196816001	-147872060689397	0,937603794727158	-0,45738330935711	0,832108826442618	-0,630539901734693	427446549767917	0,110153693712088	0,485875095702598	0,226711956810218	0,820647728999519	0,948695158214772	chr1_109833494_109833869	ENSMUSG00000100025	chr1	109833494	109833869	+	exon	processed_pseudogene-exon (ENSMUST00000190856, exon 1 of 1)	657	ENSMUST00000190856	1	109833024	109834746	processed_pseudogene	Gm8141	predicted gene 8141 [Source:MGI Symbol;Acc:MGI:3647473]
chr1_109924789_109925013	73	52	42	558118804724422	888136393148972	486030437416259	79	117	81	982031393935912	552965013677836	780565565556437	-0,733708378383475	0,882089441897631	-108665995081394	134180838697294	-0,758941834512322	0,355412334839166	707974601409973	-0,264962298774492	0,392908984523438	-0,674360498770134	0,50008214973088	0,823801298157774	chr1_109924789_109925013	ENSMUSG00000026312	chr1	109924789	109925013	+	Intergenic	Intergenic	-57530	ENSMUST00000137092	1	109982431	110140157	protein_coding	Cdh7	cadherin 7, type 2 [Source:MGI Symbol;Acc:MGI:2442792]	cell adhesion; homophilic cell adhesion via plasma membrane adhesion molecules	metal ion binding; calcium ion binding	membrane; integral component of membrane; plasma membrane
chr1_110115868_110115955	9	3	7	688091677057507	512386380662869	810050729027099	7	10	4	870154399690049	472619669810116	385464476817993	0,331877674454237	-0,565740317977816	0,954924569648465	126197357332278	-0,768894781125592	-121414071832208	623127888844272	0,272712523990175	0,845413306016348	0,322578935118986	0,747014148913995		chr1_110115868_110115955	ENSMUSG00000026312	chr1	110115868	110115955	+	intron	protein_coding-intron (ENSMUST00000027542, intron 10 of 10)	16616	ENSMUST00000134301	1	109982431	110140157	protein_coding	Cdh7	cadherin 7, type 2 [Source:MGI Symbol;Acc:MGI:2442792]	cell adhesion; homophilic cell adhesion via plasma membrane adhesion molecules	metal ion binding; calcium ion binding	membrane; integral component of membrane; plasma membrane
chr1_110115970_110116112	10	20	6	764546307841674	341590920441912	694329196308942	10	12	9	124307771384293	567143603772139	867295072840485	-0,456941055325775	19946752533287	-0,5218681975146	-0,0144609253253009	-0,639471967745982	-0,361933107417037	125871684983755	0,839678258199201	0,736529070474369	114004768020684	0,254266437348431		chr1_110115970_110116112	ENSMUSG00000026312	chr1	110115970	110116112	+	intron	protein_coding-intron (ENSMUST00000027542, intron 10 of 10)	16746	ENSMUST00000134301	1	109982431	110140157	protein_coding	Cdh7	cadherin 7, type 2 [Source:MGI Symbol;Acc:MGI:2442792]	cell adhesion; homophilic cell adhesion via plasma membrane adhesion molecules	metal ion binding; calcium ion binding	membrane; integral component of membrane; plasma membrane
chr1_110130189_110130299	9	5	7	688091677057507	853977301104781	810050729027099	12	3	3	149169325661151	141785900943035	289098357613495	-0,0509615824178053	0,296104781421125	0,204201485192361	163033587655638	-119394404608338	-0,885736514668685	712449537059571	0,384549028365324	0,915082777659029	0,420234144662935	0,674314413497584		chr1_110130189_110130299	ENSMUSG00000026312	chr1	110130189	110130299	+	intron	protein_coding-intron (ENSMUST00000027542, intron 10 of 10)	30949	ENSMUST00000134301	1	109982431	110140157	protein_coding	Cdh7	cadherin 7, type 2 [Source:MGI Symbol;Acc:MGI:2442792]	cell adhesion; homophilic cell adhesion via plasma membrane adhesion molecules	metal ion binding; calcium ion binding	membrane; integral component of membrane; plasma membrane
chr1_110294681_110294898	49	32	34	37462769084242	54654547270706	393453211241734	61	147	71	758277405444185	694750914620871	684199446351938	-122689693011616	-0,175850497583581	-111180414656777	111860601612251	0,730226810510546	0,665718747634458	575309023534701	-0,718123494805257	0,374208319472055	-191904737932713	0,0549783379909839	0,343346357942918	chr1_110294681_110294898	ENSMUSG00000100290	chr1	110294681	110294898	+	Intergenic	Intergenic	116491	ENSMUST00000187425	1	110410743	110411280	processed_pseudogene	Gm18552	predicted gene, 18552 [Source:MGI Symbol;Acc:MGI:5010737]
chr1_110327441_110327668	114	50	65	871582790939509	853977301104781	75218996266802	61	144	93	758277405444185	680572324526567	896204908601835	0,823563554022334	0,614787221043384	-0,59226736602046	-0,520078861641558	-14415517658383	111554721843459	802134115547483	0,0903988773626801	0,339706398094732	0,266108845372618	0,790155382920168	0,939092344009378	chr1_110327441_110327668	ENSMUSG00000100290	chr1	110327441	110327668	+	Intergenic	Intergenic	83726	ENSMUST00000187425	1	110410743	110411280	processed_pseudogene	Gm18552	predicted gene, 18552 [Source:MGI Symbol;Acc:MGI:5010737]
chr1_11040357_11040469	10	9	0	764546307841674	153715914198861	0	8	6	10	994462171074341	28357180188607	963661192044984	0,0133292848088756	142158263082971	-138022107912561	0,432400479837843	-0,863350375982116	0,3762590596313	757233435805946	0,0324285981304735	0,945366169612975	0,0343026852164062	0,972635783638252		chr1_11040357_11040469	ENSMUSG00000048960	chr1	11040357	11040469	+	intron	protein_coding-intron (ENSMUST00000027056, intron 1 of 39)	46895	ENSMUST00000190935	1	10993465	11303681	protein_coding	Prex2	phosphatidylinositol-3,4,5-trisphosphate-dependent Rac exchange factor 2 [Source:MGI Symbol;Acc:MGI:1923385]	positive regulation of GTPase activity; intracellular signal transduction; G-protein coupled receptor signaling pathway; regulation of Rho protein signal transduction; negative regulation of TOR signaling; adult locomotory behavior; dendrite morphogenesis; phosphatidylinositol 3-kinase signaling; negative regulation of protein kinase activity; positive regulation of GTPase activity; intracellular…	guanyl-nucleotide exchange factor activity; Rho guanyl-nucleotide exchange factor activity; GTPase activator activity; Rac guanyl-nucleotide exchange factor activity; guanyl-nucleotide exchange factor activity; Rho guanyl-nucleotide exchange factor activity; GTPase activator activity; Rac guanyl-nucleotide exchange factor activity	cytoplasm; plasma membrane; intracellular; membrane; integral component of membrane; cytoplasm; plasma membrane; intracellular; membrane; integral component of membrane
chr1_110484931_110485216	84	81	75	642218898587006	138344322778975	867911495386177	97	201	119	120578538242764	949965536318333	114675681853353	-147063743037911	132111725795293	-0,620586588262758	0,65198498157163	-0,311537432097945	0,429659211215257	103268022650707	-0,205087176475916	0,366279974298225	-0,559919162571891	0,575534577474885	0,85966541836938	chr1_110484931_110485216	ENSMUSG00000100758	chr1	110484931	110485216	+	Intergenic	Intergenic	9470	ENSMUST00000189337	1	110475603	110476530	processed_pseudogene	Gm3332	predicted gene 3332 [Source:MGI Symbol;Acc:MGI:3781510]
chr1_110712451_110712555	3	11	6	229363892352502	187875006243052	694329196308942	8	12	9	994462171074341	567143603772139	867295072840485	-114808326478174	179908210688713	-0,317271373844708	0,219013897713448	-0,544529841812778	-0,0082115241613508	871890666463155	0,139795207599618	0,818650618303232	0,170762965878366	0,864410150237579		chr1_110712451_110712555	ENSMUSG00000099926	chr1	110712451	110712555	+	Intergenic	Intergenic	112482	ENSMUST00000189583	1	110600021	110600833	processed_pseudogene	Gm6693	predicted gene 6693 [Source:MGI Symbol;Acc:MGI:3648678]
chr1_110758520_110758639	18	6	1	137618335411501	102477276132574	115721532718157	8	5	4	994462171074341	236309834905058	385464476817993	134597271021174	0,657852821304184	-112221938845935	0,598499687322193	-0,88608760755382	-0,594018222824941	68881902182605	0,730263490075376	0,934129980938709	0,781757897698062	0,434356868491818		chr1_110758520_110758639	ENSMUSG00000099926	chr1	110758520	110758639	+	Intergenic	Intergenic	158558	ENSMUST00000189583	1	110600021	110600833	processed_pseudogene	Gm6693	predicted gene 6693 [Source:MGI Symbol;Acc:MGI:3648678]
chr1_110878284_110878573	154	107	87	117740131407618	182751142436423	100677733464797	116	223	145	14419701480578	105394186367656	139730872846523	-0,45806772186801	166776275629986	-101600037056051	0,407060326367163	-0,861774506801839	0,26101951656333	131748513554799	0,0385637749841147	0,344270293536518	0,112015981942468	0,910810734566319	0,976538102031593	chr1_110878284_110878573	ENSMUSG00000102788	chr1	110878284	110878573	+	Intergenic	Intergenic	82398	ENSMUST00000194910	1	110957831	110960826	TEC	Gm38255	predicted gene, 38255 [Source:MGI Symbol;Acc:MGI:5611483]
chr1_110903713_110903963	112	57	71	856291864782675	97353412325945	821622882298914	86	95	63	106904683390492	44898868631961	60710655098834	0,260744984568888	0,768613684724856	0,11056627512987	118235457332686	-150360635515226	-0,818673162598209	796098490258985	0,336196584823175	0,392383545418432	0,85680602244587	0,391552096786351	0,75989571530387	chr1_110903713_110903963	ENSMUSG00000102788	chr1	110903713	110903963	+	intron	protein_coding-intron (ENSMUST00000094626, intron 9 of 11)	56988	ENSMUST00000194910	1	110957831	110960826	TEC	Gm38255	predicted gene, 38255 [Source:MGI Symbol;Acc:MGI:5611483]
chr1_110922392_110922582	59	46	43	451082321626588	785659117016398	497602590688075	42	140	71	522092639814029	661667537734162	684199446351938	-115125593630483	142864587822074	-0,792540902214924	-0,603699586712879	0,472554168383431	0,646296378628461	600383942205199	-0,133940723986982	0,384928362434007	-0,347962730363744	0,727868173348305	0,917474782203056	chr1_110922392_110922582	ENSMUSG00000102788	chr1	110922392	110922582	+	intron	protein_coding-intron (ENSMUST00000094626, intron 7 of 11)	38339	ENSMUST00000194910	1	110957831	110960826	TEC	Gm38255	predicted gene, 38255 [Source:MGI Symbol;Acc:MGI:5611483]
chr1_110931214_110931455	83	36	44	63457343550859	614863656795442	509174743959891	24	119	38	298338651322302	562417407074038	366191252977094	0,999983131391997	0,856097811676088	0,0845476469029925	-145459792334009	0,473229717676083	-0,959260384307071	497593191272893	0,494503108021799	0,406242652778705	121726043447036	0,223505142859884	0,619246533893169	chr1_110931214_110931455	ENSMUSG00000102788	chr1	110931214	110931455	+	intron	protein_coding-intron (ENSMUST00000094626, intron 4 of 11)	29492	ENSMUST00000194910	1	110957831	110960826	TEC	Gm38255	predicted gene, 38255 [Source:MGI Symbol;Acc:MGI:5611483]
chr1_111033067_111033143	0	7	6	0	119556822154669	694329196308942	3	0	1	372923314152878	0	0,963661192044984	-0,826291092155306	168615264502488	0,632816810989658	-0,0426061227775186	-0,826291092155306	-0,623781148926403	393197808535502	21527192337975	140465133623243	153256482820253	0,125383113064068		chr1_111033067_111033143	ENSMUSG00000047216	chr1	111033067	111033143	+	Intergenic	Intergenic	-55521	ENSMUST00000187555	1	110888326	110977584	protein_coding	Cdh19	cadherin 19, type 2 [Source:MGI Symbol;Acc:MGI:3588198]	cell adhesion; homophilic cell adhesion via plasma membrane adhesion molecules	calcium ion binding	membrane; integral component of membrane; plasma membrane;
chr1_111118388_111118477	15	7	8	114681946176251	119556822154669	925772261745255	9	30	19	111876994245863	141785900943035	183095626488547	-0,398399732324724	-0,244021653220525	-109841430256409	-0,487227241559819	0,45993112399809	176813180567107	127262419363815	-0,427253538715808	0,621155759988422	-0,687836395051334	0,4915558141899		chr1_111118388_111118477	ENSMUSG00000047216	chr1	111118388	111118477	+	Intergenic	Intergenic	-140848	ENSMUST00000187555	1	110888326	110977584	protein_coding	Cdh19	cadherin 19, type 2 [Source:MGI Symbol;Acc:MGI:3588198]	cell adhesion; homophilic cell adhesion via plasma membrane adhesion molecules	calcium ion binding	membrane; integral component of membrane; plasma membrane;
chr1_111144087_111144391	52	33	26	397564080077671	563625018729155	300875985067208	63	111	96	783138959721044	524607833489229	925114744363184	-0,788715181420558	-0,0804512308173787	-120109808557918	0,855794296408528	-0,24686282636691	14613330277755	582487770241248	-0,831135021324384	0,408821551931282	-203300197212716	0,0420523237583061	0,304715861475493	chr1_111144087_111144391	ENSMUSG00000047216	chr1	111144087	111144391	+	Intergenic	Intergenic	-166655	ENSMUST00000187555	1	110888326	110977584	protein_coding	Cdh19	cadherin 19, type 2 [Source:MGI Symbol;Acc:MGI:3588198]	cell adhesion; homophilic cell adhesion via plasma membrane adhesion molecules	calcium ion binding	membrane; integral component of membrane; plasma membrane;
chr1_111164818_111165056	67	21	41	512246026253922	358670466464008	474458284144443	24	78	54	298338651322302	36864334245189	520377043704291	0,974964674071974	-0,686426346812945	0,56617426805891	-133910009312542	-0,578539085055069	106292658286255	422122302390143	0,191016601496809	0,418078694473336	0,456891499188777	0,647749034409194	0,888084764113854	chr1_111164818_111165056	ENSMUSG00000047216	chr1	111164818	111165056	+	Intergenic	Intergenic	-187353	ENSMUST00000187555	1	110888326	110977584	protein_coding	Cdh19	cadherin 19, type 2 [Source:MGI Symbol;Acc:MGI:3588198]	cell adhesion; homophilic cell adhesion via plasma membrane adhesion molecules	calcium ion binding	membrane; integral component of membrane; plasma membrane;
chr1_111375242_111375300	2	8	4	152909261568335	136636368176765	462886130872628	8	9	7	994462171074341	425357702829104	674562834431489	-120171500592952	156787016025419	-0,494224617502548	0,71904313374889	-0,579879402626213	-0,0110942679448019	679423630423924	-0,151571530773214	0,905604369298056	-0,167370582466048	0,86707847044952		chr1_111375242_111375300	ENSMUSG00000101846	chr1	111375242	111375300	+	Distant-promoter	Intergenic	-10647	ENSMUST00000185792	1	111385918	111386698	processed_pseudogene	Gm19927	predicted gene, 19927 [Source:MGI Symbol;Acc:MGI:5012112]
chr1_11157457_11157709	69	30	63	527536952410755	512386380662869	729045656124389	52	132	86	646400411198322	623857964149353	828748625158686	-0,971608365166278	-109728890044819	0,699993351793687	0,014415355553302	-0,172583977463527	1527072535731	644662664950729	-0,242387786935909	0,368213632581771	-0,65828031742437	0,510358023089749	0,829513853320829	chr1_11157457_11157709	ENSMUSG00000048960	chr1	11157457	11157709	+	intron	protein_coding-intron (ENSMUST00000027056, intron 21 of 39)	16892	ENSMUST00000187694	1	10993465	11303681	protein_coding	Prex2	phosphatidylinositol-3,4,5-trisphosphate-dependent Rac exchange factor 2 [Source:MGI Symbol;Acc:MGI:1923385]	positive regulation of GTPase activity; intracellular signal transduction; G-protein coupled receptor signaling pathway; regulation of Rho protein signal transduction; negative regulation of TOR signaling; adult locomotory behavior; dendrite morphogenesis; phosphatidylinositol 3-kinase signaling; negative regulation of protein kinase activity; positive regulation of GTPase activity; intracellular…	guanyl-nucleotide exchange factor activity; Rho guanyl-nucleotide exchange factor activity; GTPase activator activity; Rac guanyl-nucleotide exchange factor activity; guanyl-nucleotide exchange factor activity; Rho guanyl-nucleotide exchange factor activity; GTPase activator activity; Rac guanyl-nucleotide exchange factor activity	cytoplasm; plasma membrane; intracellular; membrane; integral component of membrane; cytoplasm; plasma membrane; intracellular; membrane; integral component of membrane
chr1_111650959_111651185	114	37	74	871582790939509	631943202817538	856339342114361	73	142	64	907446731105337	671119931130365	61674316290879	0,84575891522417	-0,957629759115886	0,731045552609134	111565014654837	-0,662808403885173	-107201645138061	759195860169316	0,121543257367349	0,356968627108843	0,340487225310951	0,733489641460365	0,918886468019917	chr1_111650959_111651185	ENSMUSG00000100555	chr1	111650959	111651185	+	Intergenic	Intergenic	156703	ENSMUST00000186797	1	111804934	111807775	processed_pseudogene	Gm8173	predicted gene 8173 [Source:MGI Symbol;Acc:MGI:3648321]
chr1_11167477_11167753	88	52	49	672800750900674	888136393148972	567035510318969	46	84	57	571815748367746	397000522640497	549286879465641	0,398342425221379	171553241172374	-0,248614643100808	-0,219374329582776	-128870434114941	-0,357181523112125	607679300807083	0,490680828656726	0,379827341878193	129185230907912	0,196408296191131	0,588492395589833	chr1_11167477_11167753	ENSMUSG00000048960	chr1	11167477	11167753	+	intron	protein_coding-intron (ENSMUST00000027056, intron 23 of 39)	26924	ENSMUST00000187694	1	10993465	11303681	protein_coding	Prex2	phosphatidylinositol-3,4,5-trisphosphate-dependent Rac exchange factor 2 [Source:MGI Symbol;Acc:MGI:1923385]	positive regulation of GTPase activity; intracellular signal transduction; G-protein coupled receptor signaling pathway; regulation of Rho protein signal transduction; negative regulation of TOR signaling; adult locomotory behavior; dendrite morphogenesis; phosphatidylinositol 3-kinase signaling; negative regulation of protein kinase activity; positive regulation of GTPase activity; intracellular…	guanyl-nucleotide exchange factor activity; Rho guanyl-nucleotide exchange factor activity; GTPase activator activity; Rac guanyl-nucleotide exchange factor activity; guanyl-nucleotide exchange factor activity; Rho guanyl-nucleotide exchange factor activity; GTPase activator activity; Rac guanyl-nucleotide exchange factor activity	cytoplasm; plasma membrane; intracellular; membrane; integral component of membrane; cytoplasm; plasma membrane; intracellular; membrane; integral component of membrane
chr1_111748771_111749006	77	31	45	588700657038089	529465926684964	520746897231706	34	127	45	422646422706595	600226980658847	433647536420243	0,971372900625938	0,180946705434395	0,0646002776644559	-124444906489371	112517976477116	-109765058360225	515905736790074	0,159449337984266	0,38326796063341	0,416025742722535	0,677391166135841	0,899497614909821	chr1_111748771_111749006	ENSMUSG00000100555	chr1	111748771	111749006	+	Intergenic	Intergenic	58887	ENSMUST00000186797	1	111804934	111807775	processed_pseudogene	Gm8173	predicted gene 8173 [Source:MGI Symbol;Acc:MGI:3648321]
chr1_111788755_111788872	6	3	11	458727784705005	512386380662869	127293685989973	8	11	8	994462171074341	519881636791128	770928953635987	-0,911563341529077	-0,746405016804685	15945291947004	0,737398808346969	-0,723335014255689	0,0493753695420793	754887297794843	0,00730254150134691	0,803186980483882	0,00909195701472585	0,992745767814195		chr1_111788755_111788872	ENSMUSG00000100555	chr1	111788755	111788872	+	Intergenic	Intergenic	18962	ENSMUST00000186797	1	111804934	111807775	processed_pseudogene	Gm8173	predicted gene 8173 [Source:MGI Symbol;Acc:MGI:3648321]
chr1_111941339_111941511	42	38	33	321109449293503	649022748839633	381881057969918	36	85	64	447507976983454	401726719338599	61674316290879	-111546373656285	134674608961434	-0,659146617852594	-0,166372323304257	-0,510131062531769	110436765063713	469665185888983	-0,13939068241598	0,425760812730844	-0,327391996275852	0,74337141926402	0,922520983769065	chr1_111941339_111941511	ENSMUSG00000101875	chr1	111941339	111941511	+	Intergenic	Intergenic	-60117	ENSMUST00000077111	1	111880735	111881308	processed_pseudogene	Gm6028	predicted gene 6028 [Source:MGI Symbol;Acc:MGI:3648170]
chr1_112213915_112214087	32	36	12	244654818509336	614863656795442	138865839261788	83	119	56	103175450248963	562417407074038	539650267545191	-0,882345484054688	0,295290147486915	-121886060336702	162142141065674	0,128458440554725	0,0560360887233259	522034415279237	-112887417416611	0,504005981992369	-223980312635098	0,0251037068323379	0,237336399999652	chr1_112213915_112214087	ENSMUSG00000100020	chr1	112213915	112214087	+	Intergenic	Intergenic	62912	ENSMUST00000190772	1	112151089	112151753	processed_pseudogene	Gm19086	predicted gene, 19086 [Source:MGI Symbol;Acc:MGI:5011271]
chr1_112255915_112256103	26	15	23	198782040038835	256193190331434	266159525251761	15	62	29	186461657076439	293024195282272	279461745693045	-109239484614294	0,216953842437411	0,444251283637862	-137337993688586	105694098405879	0,74762867289473	246680392278964	-0,103348755739633	0,485078976458	-0,213055524472068	0,831283654478089	0,952390575128123	chr1_112255915_112256103	ENSMUSG00000100020	chr1	112255915	112256103	+	Intergenic	Intergenic	104920	ENSMUST00000190772	1	112151089	112151753	processed_pseudogene	Gm19086	predicted gene, 19086 [Source:MGI Symbol;Acc:MGI:5011271]
chr1_112262682_112263052	187	52	124	142970159566393	888136393148972	143494700570515	60	198	72	745846628305756	93578694622403	693836058272388	123559596334708	-0,403183016718808	125146860006275	-0,8337525485512	-0,258992207550707	-0,991136790589117	102137577122004	0,661624509761777	0,347066749643512	190633216936328	0,0566071230604583	0,347784985550263	chr1_112262682_112263052	ENSMUSG00000100020	chr1	112262682	112263052	+	Intergenic	Intergenic	111778	ENSMUST00000190772	1	112151089	112151753	processed_pseudogene	Gm19086	predicted gene, 19086 [Source:MGI Symbol;Acc:MGI:5011271]
chr1_112287839_112287930	7	7	5	535182415489172	119556822154669	578607663590785	10	16	7	124307771384293	756191471696186	674562834431489	-0,949292980576118	117327714360116	-0,809718305575546	132597913694781	-0,238939705907516	-0,501305288489796	830531720099542	-0,245178913103749	0,762458217340796	-0,321563736251479	0,747783220024858		chr1_112287839_112287930	ENSMUSG00000101054	chr1	112287839	112287930	+	Intergenic	Intergenic	116971	ENSMUST00000185872	1	112404187	112404855	processed_pseudogene	Gm18406	predicted gene, 18406 [Source:MGI Symbol;Acc:MGI:5010591]
chr1_112456863_112456949	8	8	12	61163704627334	136636368176765	138865839261788	5	6	1	621538856921463	28357180188607	0,963661192044984	-0,214989166087021	117915276471813	122033587628425	-0,196698398587605	-0,820996019072376	-116680505725538	728022649778484	178816481077342	0,873008852475182	204827798218032	0,0405327691330003		chr1_112456863_112456949	ENSMUSG00000088691	chr1	112456863	112456949	+	Distant-promoter	Intergenic	-11005	ENSMUST00000158066	1	112467911	112468046	snoRNA	Gm22331	predicted gene, 22331 [Source:MGI Symbol;Acc:MGI:5452108]
chr1_112474339_112474542	33	4	26	252300281587753	683181840883825	300875985067208	13	25	15	16160010279958	118154917452529	144549178806748	0,900236201796435	-122317750187019	146086854502687	-0,146572184353618	-0,647991089660865	-0,343363970938633	174299774967033	0,604636459216514	0,598917247220689	100954925245911	0,312711293336194		chr1_112474339_112474542	ENSMUSG00000088691	chr1	112474339	112474542	+	Intergenic	Intergenic	6529	ENSMUST00000158066	1	112467911	112468046	snoRNA	Gm22331	predicted gene, 22331 [Source:MGI Symbol;Acc:MGI:5452108]
chr1_112475964_112476216	57	47	28	435791395469754	802738663038494	324020291610839	37	85	83	459938754121883	401726719338599	799838789397336	-0,484630972761953	126654765808175	-101803504992102	-0,369392784062252	-0,647197472582849	125270862124632	537342435496151	-0,104759943552629	0,449359289439162	-0,233131807920069	0,815659056158358	0,947386047991459	chr1_112475964_112476216	ENSMUSG00000088691	chr1	112475964	112476216	+	Intergenic	Intergenic	8179	ENSMUST00000158066	1	112467911	112468046	snoRNA	Gm22331	predicted gene, 22331 [Source:MGI Symbol;Acc:MGI:5452108]
chr1_112628583_112628776	48	15	22	366982227764004	256193190331434	254587371979945	39	93	60	484800308398741	439536292923408	57819671522699	-0,230281518150436	-10883177028617	-110075440493603	0,682193025726367	0,331633403193271	140552719702852	396716017770754	-0,750926605409342	0,420888698673286	-178414532815063	0,0744000533896212	0,393946837874185	chr1_112628583_112628776	ENSMUSG00000088691	chr1	112628583	112628776	+	Intergenic	Intergenic	160768	ENSMUST00000158066	1	112467911	112468046	snoRNA	Gm22331	predicted gene, 22331 [Source:MGI Symbol;Acc:MGI:5452108]
chr1_11265219_11265482	111	18	64	848646401704259	307431828397721	740617809396204	38	196	46	472369531260312	926334552827827	443284148340692	0,903819170131525	-126509403750647	0,470895423773401	-0,604107471696597	121515383360787	-0,720666918309728	623114045321169	0,0456614688952482	0,453632554946449	0,100657389769212	0,919822437550761	0,979067664725622	chr1_11265219_11265482	ENSMUSG00000048960	chr1	11265219	11265482	+	intron	protein_coding-intron (ENSMUST00000027056, intron 35 of 39)	1387	ENSMUST00000189385	1	10993465	11303681	protein_coding	Prex2	phosphatidylinositol-3,4,5-trisphosphate-dependent Rac exchange factor 2 [Source:MGI Symbol;Acc:MGI:1923385]	positive regulation of GTPase activity; intracellular signal transduction; G-protein coupled receptor signaling pathway; regulation of Rho protein signal transduction; negative regulation of TOR signaling; adult locomotory behavior; dendrite morphogenesis; phosphatidylinositol 3-kinase signaling; negative regulation of protein kinase activity; positive regulation of GTPase activity; intracellular…	guanyl-nucleotide exchange factor activity; Rho guanyl-nucleotide exchange factor activity; GTPase activator activity; Rac guanyl-nucleotide exchange factor activity; guanyl-nucleotide exchange factor activity; Rho guanyl-nucleotide exchange factor activity; GTPase activator activity; Rac guanyl-nucleotide exchange factor activity	cytoplasm; plasma membrane; intracellular; membrane; integral component of membrane; cytoplasm; plasma membrane; intracellular; membrane; integral component of membrane
chr1_112685938_112686028	2	8	6	152909261568335	136636368176765	694329196308942	0	0	4	0	0	385464476817993	-0,530577723716214	176661895050071	0,494387081502077	-0,820051016890298	-0,820051016890298	-0,0903262745059767	433177769410487	256609932428543	131887442698221	194567372889097	0,0516939443166741		chr1_112685938_112686028	ENSMUSG00000099884	chr1	112685938	112686028	+	Intergenic	Intergenic	190005	ENSMUST00000185696	1	112873845	112875988	processed_pseudogene	Gm8204	predicted gene 8204 [Source:MGI Symbol;Acc:MGI:3646498]
chr1_112712976_112713121	7	16	3	535182415489172	27327273635353	347164598154471	7	9	3	870154399690049	425357702829104	289098357613495	-0,35369758650894	199148028252826	-0,554346599212895	0,00377809779678406	-0,470900415890318	-0,616313778712893	866614139551932	115959390381345	0,876252984901918	132335515404064	0,185717298013951		chr1_112712976_112713121	ENSMUSG00000099884	chr1	112712976	112713121	+	Intergenic	Intergenic	162940	ENSMUST00000185696	1	112873845	112875988	processed_pseudogene	Gm8204	predicted gene 8204 [Source:MGI Symbol;Acc:MGI:3646498]
chr1_112779350_112779490	10	5	6	764546307841674	853977301104781	694329196308942	10	17	10	124307771384293	803453438677197	963661192044984	-0,624393173852661	-0,169030983817143	-0,981922666916046	181217944025695	-0,426286950732237	0,389454335061141	887174191636751	-0,364714438665971	0,718974843924248	-0,507270096788529	0,611965317241456		chr1_112779350_112779490	ENSMUSG00000099884	chr1	112779350	112779490	+	Intergenic	Intergenic	96568	ENSMUST00000185696	1	112873845	112875988	processed_pseudogene	Gm8204	predicted gene 8204 [Source:MGI Symbol;Acc:MGI:3646498]
chr1_112830011_112830218	140	22	57	107036483097834	375750012486104	659612736493495	34	88	24	422646422706595	415905309432902	231278686090796	181102294297203	-0,513780912330323	0,436278224878226	-0,356823484446631	-0,379385292387511	-0,997311478685794	529259666364706	0,994773628480142	0,454667781374067	218791317360074	0,0286759275225941	0,253744150614233	chr1_112830011_112830218	ENSMUSG00000099884	chr1	112830011	112830218	+	Intergenic	Intergenic	45874	ENSMUST00000185696	1	112873845	112875988	processed_pseudogene	Gm8204	predicted gene 8204 [Source:MGI Symbol;Acc:MGI:3646498]
chr1_112893264_112893481	72	60	45	550473341646006	102477276132574	520746897231706	44	152	90	546954194090888	718381898111376	867295072840485	-0,750078902484271	155561190980658	-0,894586753272717	-0,767186379002817	0,0661675441351292	0,790072580818101	7047706942077	-0,0492935487064109	0,395031263177838	-0,12478391788505	0,900694619537889	0,973164701273985	chr1_112893264_112893481	ENSMUSG00000099884	chr1	112893264	112893481	+	Distant-promoter	Intergenic	-17384	ENSMUST00000185696	1	112873845	112875988	processed_pseudogene	Gm8204	predicted gene 8204 [Source:MGI Symbol;Acc:MGI:3646498]
chr1_113057714_113057880	51	32	27	389918616999254	54654547270706	312448138339024	48	99	66	596677302644605	467893473112015	636016386749689	-0,814423575439562	0,440296212141901	-143503069986359	0,84189655536562	-0,18977594105803	115703744885366	491583231758608	-0,454847791852373	0,402062938887472	-113128504982568	0,257935134720952	0,656834434965358	chr1_113057714_113057880	ENSMUSG00000100304	chr1	113057714	113057880	+	Intergenic	Intergenic	-90866	ENSMUST00000189766	1	112965542	112966931	processed_pseudogene	Gm28190	predicted gene 28190 [Source:MGI Symbol;Acc:MGI:5578896]
chr1_113181701_113181920	43	32	29	32875491237192	54654547270706	335592444882655	31	70	39	385354091291307	330833768867081	375827864897544	-0,660861074970948	195303270085466	-0,578797905454725	0,0184348562510811	-0,635910911634324	-0,0958976650457421	383818092502928	0,131941628557607	0,424246753759294	0,311002093447878	0,755799030157799	0,927213307842319	chr1_113181701_113181920	ENSMUSG00000101453	chr1	113181701	113181920	+	Intergenic	Intergenic	-107530	ENSMUST00000190085	1	113289340	113290365	lincRNA	Gm28189	predicted gene 28189 [Source:MGI Symbol;Acc:MGI:5578895]
chr1_11319132_11319234	3	1	2	229363892352502	170795460220956	231443065436314	7	7	10	870154399690049	330833768867081	963661192044984	-0,668125544302615	-0,833460108138315	-0,662256184949119	114078098067923	-0,381683220930873	140474407764169	466041963101981	-171077166183886	105850927680574	-161620847292095	0,106049247498621		chr1_11319132_11319234	ENSMUSG00000048960	chr1	11319132	11319234	+	Intergenic	Intergenic	35190	ENSMUST00000188154	1	10993465	11303681	protein_coding	Prex2	phosphatidylinositol-3,4,5-trisphosphate-dependent Rac exchange factor 2 [Source:MGI Symbol;Acc:MGI:1923385]	positive regulation of GTPase activity; intracellular signal transduction; G-protein coupled receptor signaling pathway; regulation of Rho protein signal transduction; negative regulation of TOR signaling; adult locomotory behavior; dendrite morphogenesis; phosphatidylinositol 3-kinase signaling; negative regulation of protein kinase activity; positive regulation of GTPase activity; intracellular…	guanyl-nucleotide exchange factor activity; Rho guanyl-nucleotide exchange factor activity; GTPase activator activity; Rac guanyl-nucleotide exchange factor activity; guanyl-nucleotide exchange factor activity; Rho guanyl-nucleotide exchange factor activity; GTPase activator activity; Rac guanyl-nucleotide exchange factor activity	cytoplasm; plasma membrane; intracellular; membrane; integral component of membrane; cytoplasm; plasma membrane; intracellular; membrane; integral component of membrane
chr1_113382356_113382462	2	6	10	152909261568335	102477276132574	115721532718157	6	15	9	745846628305756	708929504715174	867295072840485	-178554080618906	0,712240902582746	10916725665411	-0,0868481673801762	-0,192611186557699	0,261086691003094	776161425989509	-0,0513174967897147	0,834157465406361	-0,0615201552679449	0,950944963224282		chr1_113382356_113382462	ENSMUSG00000101453	chr1	113382356	113382462	+	Intergenic	Intergenic	93069	ENSMUST00000190085	1	113289340	113290365	lincRNA	Gm28189	predicted gene 28189 [Source:MGI Symbol;Acc:MGI:5578895]
chr1_113382656_113382771	13	6	10	993910200194177	102477276132574	115721532718157	8	7	3	994462171074341	330833768867081	289098357613495	0,51009351486089	0,590607732945896	0,936123764023098	0,51153349593157	-121973960466927	-132861890309219	7983820977094	105763509539718	0,793646800532193	133262692508552	0,182654264729797		chr1_113382656_113382771	ENSMUSG00000101453	chr1	113382656	113382771	+	Intergenic	Intergenic	93373	ENSMUST00000190085	1	113289340	113290365	lincRNA	Gm28189	predicted gene 28189 [Source:MGI Symbol;Acc:MGI:5578895]
chr1_113445819_113446049	166	55	101	126914687101718	939375031215259	116878748045338	56	176	68	696123519752039	831810618865804	655289610590589	137094811231906	0,0505289996665643	0,969105257834617	-0,923459395190229	-0,380163038782704	-108695993584731	926755521982376	0,629908580351931	0,334843589639516	188120244747727	0,0599443849355644	0,35694756035156	chr1_113445819_113446049	ENSMUSG00000102105	chr1	113445819	113446049	+	Intergenic	Intergenic	120049	ENSMUST00000186856	1	113565446	113565983	processed_pseudogene	Gm17946	predicted gene, 17946 [Source:MGI Symbol;Acc:MGI:5010131]
chr1_113446611_113446707	11	6	2	841000938625842	102477276132574	231443065436314	1	5	5	124307771384293	236309834905058	481830596022492	0,956028268488873	145649163735695	-0,703972607895025	-0,995732734111466	-0,690718999109692	-0,0220955647296413	489944161283289	129288626068891	100727093266154	128355362868726	0,199298183711806		chr1_113446611_113446707	ENSMUSG00000102105	chr1	113446611	113446707	+	Intergenic	Intergenic	119324	ENSMUST00000186856	1	113565446	113565983	processed_pseudogene	Gm17946	predicted gene, 17946 [Source:MGI Symbol;Acc:MGI:5010131]
chr1_113509661_113509894	163	52	67	124621048178193	888136393148972	775334269211651	70	120	60	870154399690049	567143603772139	57819671522699	169946415135544	0,26879018800406	-0,181907214714976	0,196943688445676	-101372658928698	-0,969564223803213	820862643805288	0,549567893949789	0,367951532790592	149358772820376	0,135283408904057	0,506813897729471	chr1_113509661_113509894	ENSMUSG00000102105	chr1	113509661	113509894	+	Intergenic	Intergenic	56206	ENSMUST00000186856	1	113565446	113565983	processed_pseudogene	Gm17946	predicted gene, 17946 [Source:MGI Symbol;Acc:MGI:5010131]
chr1_11353096_11353239	3	10	7	229363892352502	170795460220956	810050729027099	4	4	7	497231085537171	189047867924046	674562834431489	-0,817544203177702	183721646981147	0,225059789292421	-0,336597525161987	-0,889930290436618	-0,0182042403275811	684701835246978	100002053319914	0,922087684859341	108451782798908	0,278135266698022		chr1_11353096_11353239	ENSMUSG00000103494	chr1	11353096	11353239	+	Intergenic	Intergenic	13797	ENSMUST00000193623	1	11363926	11366964	TEC	Gm37410	predicted gene, 37410 [Source:MGI Symbol;Acc:MGI:5610638]
chr1_113575915_113576063	9	24	20	688091677057507	409909104530295	231443065436314	32	44	52	397784868429737	207952654716451	501103819863391	-145890637752266	0,667506174070539	-0,445048782976458	0,59192384455528	-0,591487696632691	123601283850599	302833780113656	-0,682237398832513	0,583140550997261	-116993647186048	0,242026535236187	0,641105948305695	chr1_113575915_113576063	ENSMUSG00000099943	chr1	113575915	113576063	+	Intergenic	Intergenic	7517	ENSMUST00000190670	1	113582771	113583506	processed_pseudogene	Gm18181	predicted gene, 18181 [Source:MGI Symbol;Acc:MGI:5010366]
chr1_113604865_113605032	53	24	58	405209543156087	409909104530295	67118488976531	29	133	71	360492537014449	628584160847454	684199446351938	-0,810735780948973	-0,77934773816518	0,965695016321439	-110939754747896	0,681167717830747	105261833244093	526596613610922	-0,181195952720461	0,41730907584958	-0,434200843467333	0,664142600649719	0,894331523773682	chr1_113604865_113605032	ENSMUSG00000099943	chr1	113604865	113605032	+	Intergenic	Intergenic	-21442	ENSMUST00000190670	1	113582771	113583506	processed_pseudogene	Gm18181	predicted gene, 18181 [Source:MGI Symbol;Acc:MGI:5010366]
chr1_11370177_11370323	78	36	52	596346120116506	614863656795442	601751970134416	49	158	82	609108079783034	746739078299983	790202177476887	-0,742594736428942	-0,52600584378255	-0,679365642327919	-0,593325491815246	101646451856511	152482719578955	659835180434378	-0,24933123277204	0,35307916853498	-0,706162399233526	0,480087150529433	0,813465190989215	chr1_11370177_11370323	ENSMUSG00000103494	chr1	11370177	11370323	+	Distant-promoter	Intergenic	-3286	ENSMUST00000193623	1	11363926	11366964	TEC	Gm37410	predicted gene, 37410 [Source:MGI Symbol;Acc:MGI:5610638]
chr1_113722491_113722591	46	24	61	35169130160717	409909104530295	705901349580757	37	80	63	459938754121883	378095735848093	60710655098834	-0,949685987899514	-0,536310458513851	156538257777875	-0,181074914633729	-0,762201293623379	0,863890076891723	485440466112756	0,0273859787330123	0,426264229894835	0,0642464856593028	0,948773963619464	0,987700796172957	chr1_113722491_113722591	ENSMUSG00000084546	chr1	113722491	113722591	+	Distant-promoter	Intergenic	-4494	ENSMUST00000122597	1	113717914	113718047	snoRNA	Gm24937	predicted gene, 24937 [Source:MGI Symbol;Acc:MGI:5454714]
chr1_113854674_113854808	8	6	10	61163704627334	102477276132574	115721532718157	6	3	6	745846628305756	141785900943035	57819671522699	-0,272498218942694	0,873084725657269	124033437039993	0,0996511803381846	-157534723194291	-0,365224825509778	709909063209405	100942940599784	0,860284382628784	117336711717735	0,240648617808604		chr1_113854674_113854808	ENSMUSG00000097648	chr1	113854674	113854808	+	Intergenic	Intergenic	109393	ENSMUST00000180837	1	113891385	113964134	lincRNA	9330185C12Rik	RIKEN cDNA 9330185C12 gene [Source:MGI Symbol;Acc:MGI:1924761]
chr1_11386709_11386941	77	53	40	588700657038089	905215939171068	462886130872628	128	281	145	159113947371895	132806127216643	139730872846523	-0,98797817892811	-0,303488193547927	-126006230262432	117987711813818	0,610949156363258	0,760702400598924	104555203357206	-115736028269373	0,35355010760733	-327353961373745	0,00106209502147004	0,052487683395415	chr1_11386709_11386941	ENSMUSG00000103494	chr1	11386709	11386941	+	Distant-promoter	Intergenic	-19861	ENSMUST00000193623	1	11363926	11366964	TEC	Gm37410	predicted gene, 37410 [Source:MGI Symbol;Acc:MGI:5610638]
chr1_113877360_113877647	182	76	98	139147428027185	129804549767927	113407102063794	111	361	173	137981626236565	170615700801452	166713386223782	-0,172800402331909	-0,597931984348524	-134406959741063	-0,225848204712607	125910914594865	108154104285502	142944965520117	-0,315794998192981	0,306103065409708	-103166231860599	0,302230335483727	0,694629077741669	chr1_113877360_113877647	ENSMUSG00000097648	chr1	113877360	113877647	+	Intergenic	Intergenic	86631	ENSMUST00000180837	1	113891385	113964134	lincRNA	9330185C12Rik	RIKEN cDNA 9330185C12 gene [Source:MGI Symbol;Acc:MGI:1924761]
chr1_113922233_113922522	69	22	44	527536952410755	375750012486104	509174743959891	56	61	34	696123519752039	288297998584171	327644805295294	0,480929254223302	-0,512941765094773	0,360697125958174	158480092862422	-108556034638561	-0,827925197325307	454088005414709	0,143216126257872	0,448077717798572	0,319623405871418	0,749253829090403	0,924781805702344	chr1_113922233_113922522	ENSMUSG00000097648	chr1	113922233	113922522	+	intron	lincRNA-intron (ENSMUST00000180837, intron 1 of 2)	41757	ENSMUST00000180837	1	113891385	113964134	lincRNA	9330185C12Rik	RIKEN cDNA 9330185C12 gene [Source:MGI Symbol;Acc:MGI:1924761]
chr1_114081311_114081640	163	88	154	124621048178193	150300004994441	178211160385962	126	372	164	156627791944209	175814517169363	158040435495377	-167570723224577	-0,35770102438588	107487570907739	-0,0329190427233343	0,951864846132077	0,039586744145518	157269159694591	-0,119660188884339	0,306673693964875	-0,390187326918377	0,696398032093274	0,906893050736932	chr1_114081311_114081640	ENSMUSG00000097648	chr1	114081311	114081640	+	Intergenic	Intergenic	-117341	ENSMUST00000180837	1	113891385	113964134	lincRNA	9330185C12Rik	RIKEN cDNA 9330185C12 gene [Source:MGI Symbol;Acc:MGI:1924761]
chr1_11419422_11419652	100	22	56	764546307841674	375750012486104	648040583221679	37	130	59	459938754121883	614405570753151	56856010330654	139239715385781	-141733514045903	0,550439807946858	-0,808924440517526	0,307368096921054	-0,023945477749165	571873555288505	0,135356902110308	0,396439414702345	0,34143149518051	0,732778768329761	0,918879954761658	chr1_11419422_11419652	ENSMUSG00000103825	chr1	11419422	11419652	+	TTS	TEC-TTS (ENSMUST00000194502)	2619	ENSMUST00000194502	1	11416918	11419388	TEC	Gm38178	predicted gene, 38178 [Source:MGI Symbol;Acc:MGI:5611406]
chr1_114366284_114366383	3	5	4	229363892352502	853977301104781	462886130872628	6	9	7	745846628305756	425357702829104	674562834431489	-144365305371934	124030390712898	-0,440210558238831	0,775667593092925	-0,601469801581551	0,469361913317813	56533241498271	-0,31183259182216	0,911047944162422	-0,342279013766773	0,73214092742726		chr1_114366284_114366383	ENSMUSG00000097648	chr1	114366284	114366383	+	Intergenic	Intergenic	-402199	ENSMUST00000180837	1	113891385	113964134	lincRNA	9330185C12Rik	RIKEN cDNA 9330185C12 gene [Source:MGI Symbol;Acc:MGI:1924761]
chr1_114506236_114506343	27	34	17	206427503117252	580704564751251	196726605620867	22	56	23	273477097045444	264667015093665	221642074170346	-0,57875464322111	199447718644861	-0,645450310075716	-0,117774885313392	-0,178346011957764	-0,474151335880629	290607476633138	0,329108698149662	0,517399439752897	0,636082440110177	0,524722690148707	0,836464551329254	chr1_114506236_114506343	ENSMUSG00000097648	chr1	114506236	114506343	+	Intergenic	Intergenic	-542155	ENSMUST00000180837	1	113891385	113964134	lincRNA	9330185C12Rik	RIKEN cDNA 9330185C12 gene [Source:MGI Symbol;Acc:MGI:1924761]
chr1_114530444_114530619	68	77	49	519891489332339	131512504370136	567035510318969	50	103	72	621538856921463	486798259904419	693836058272388	-0,583483250054088	198273816906187	-0,431349331943532	-0,255466844721524	-0,690275215406993	-0,0221635269357309	700704203075157	0,398240511225034	0,423290025478196	0,940821865044273	0,346796153941711	0,728606353717907	chr1_114530444_114530619	ENSMUSG00000097648	chr1	114530444	114530619	+	Intergenic	Intergenic	-566397	ENSMUST00000180837	1	113891385	113964134	lincRNA	9330185C12Rik	RIKEN cDNA 9330185C12 gene [Source:MGI Symbol;Acc:MGI:1924761]
chr1_114531560_114531646	7	2	6	535182415489172	341590920441912	694329196308942	6	2	2	745846628305756	0,945239339620232	192732238408997	0,3784045698283	-0,345838780343668	0,973787118435904	116651850641615	-127013879652674	-0,902732617809947	4340342221528	0,751439558686667	106839091145498	0,703337655374964	0,481845349319864		chr1_114531560_114531646	ENSMUSG00000097648	chr1	114531560	114531646	+	Intergenic	Intergenic	-567469	ENSMUST00000180837	1	113891385	113964134	lincRNA	9330185C12Rik	RIKEN cDNA 9330185C12 gene [Source:MGI Symbol;Acc:MGI:1924761]
chr1_114722299_114722587	89	36	52	68044621397909	614863656795442	601751970134416	58	133	79	720985074028898	628584160847454	761292341715537	0,194901646981278	-0,831037132781948	-10361494124996	0,829070096619917	-0,616400836343551	145961563802389	66798723625014	-0,145278446898736	0,350715158346622	-0,414234866789398	0,678702109233498	0,900157190440194	chr1_114722299_114722587	ENSMUSG00000101687	chr1	114722299	114722587	+	Intergenic	Intergenic	497320	ENSMUST00000185902	1	115219190	115219763	processed_pseudogene	Gm4854	predicted gene 4854 [Source:MGI Symbol;Acc:MGI:3643638]
chr1_114764259_114764503	28	39	20	214072966195669	666102294861729	231443065436314	68	109	94	84529284541319	515155440093026	905841520522285	-117374442753008	0,346889220752414	-111531114520905	0,949689002410201	-0,160898331752328	115337568132884	562984688753702	-106567974113248	0,474184470999932	-22473948564474	0,0246148034413319	0,235470247302227	chr1_114764259_114764503	ENSMUSG00000101687	chr1	114764259	114764503	+	Intergenic	Intergenic	455382	ENSMUST00000185902	1	115219190	115219763	processed_pseudogene	Gm4854	predicted gene 4854 [Source:MGI Symbol;Acc:MGI:3643638]
chr1_114802065_114802325	108	75	92	825710012469008	128096595165717	106463810100704	52	193	119	646400411198322	912155962733524	114675681853353	-0,66744025009938	13091444132469	0,369913806805589	-144594872709893	-0,292117876917523	0,726448634063344	979437876266433	0,214652596457177	0,357990892111646	0,599603512790582	0,548770505511701	0,848041075558743	chr1_114802065_114802325	ENSMUSG00000101687	chr1	114802065	114802325	+	Intergenic	Intergenic	417568	ENSMUST00000185902	1	115219190	115219763	processed_pseudogene	Gm4854	predicted gene 4854 [Source:MGI Symbol;Acc:MGI:3643638]
chr1_114875880_114876056	14	14	9	107036483097834	239113644309339	104149379446341	20	57	31	248615542768585	269393211791766	298734969533945	-123522624246288	0,331407773936877	-126947163922802	0,444114597812311	0,690569039856871	103860647008485	211173871824635	-0,920373819582179	0,539275665193781	-170668524279035	0,0878805715640005		chr1_114875880_114876056	ENSMUSG00000101687	chr1	114875880	114876056	+	Intergenic	Intergenic	343795	ENSMUST00000185902	1	115219190	115219763	processed_pseudogene	Gm4854	predicted gene 4854 [Source:MGI Symbol;Acc:MGI:3643638]
chr1_115151659_115151779	11	1	6	841000938625842	170795460220956	694329196308942	6	22	4	745846628305756	103976327358226	385464476817993	0,616583536334006	-150474943885098	0,15233844504469	0,315401312796527	124570566223982	-0,825279517564062	646199995643624	-0,303082448605344	0,871293270295744	-0,347853540177658	0,727950178313771		chr1_115151659_115151779	ENSMUSG00000101687	chr1	115151659	115151779	+	Intergenic	Intergenic	68044	ENSMUST00000185902	1	115219190	115219763	processed_pseudogene	Gm4854	predicted gene 4854 [Source:MGI Symbol;Acc:MGI:3643638]
chr1_115435306_115435373	5	13	7	382273153920837	222034098287243	810050729027099	1	3	4	124307771384293	141785900943035	385464476817993	-0,37100045074435	193984373791502	0,166807408085833	-0,695318082401002	-0,673344337208752	-0,366988275646745	677370502494281	235584552032564	0,978224364034312	240828751249852	0,0160275532716203		chr1_115435306_115435373	ENSMUSG00000101687	chr1	115435306	115435373	+	Intergenic	Intergenic	-215576	ENSMUST00000185902	1	115219190	115219763	processed_pseudogene	Gm4854	predicted gene 4854 [Source:MGI Symbol;Acc:MGI:3643638]
chr1_115571421_115571493	7	8	3	535182415489172	136636368176765	347164598154471	2	4	1	248615542768585	189047867924046	0,963661192044984	0,152897173044629	19329928859569	-0,249770360701844	-0,460827512879278	-0,588400362413871	-0,786891823006541	463790037551404	203330415741774	106934793163826	190144301705684	0,0572440095808842		chr1_115571421_115571493	ENSMUSG00000100515	chr1	115571421	115571493	+	Intergenic	Intergenic	99132	ENSMUST00000187634	1	115668988	115684624	transcribed_processed_pseudogene	Gm17916	predicted gene, 17916 [Source:MGI Symbol;Acc:MGI:5010101]
chr1_115617799_115618023	33	10	31	252300281587753	170795460220956	358736751426286	24	56	31	298338651322302	264667015093665	298734969533945	-0,345505822349947	-16475052641046	135476444372982	0,389934495026139	-0,147953335871081	0,39626548356967	273928854864151	-0,118089051561204	0,474704977179593	-0,248763036492301	0,803544085013717	0,943743552801372	chr1_115617799_115618023	ENSMUSG00000100515	chr1	115617799	115618023	+	Intergenic	Intergenic	52678	ENSMUST00000187634	1	115668988	115684624	transcribed_processed_pseudogene	Gm17916	predicted gene, 17916 [Source:MGI Symbol;Acc:MGI:5010101]
chr1_115632458_115632509	12	5	11	917455569410009	853977301104781	127293685989973	9	31	15	111876994245863	146512097641136	144549178806748	-100373429931666	-124738455840516	0,360718620420585	-0,231024197716488	109838382507924	102304060993847	117895873955866	-0,411545804594624	0,638055101201816	-0,645000414258036	0,518926917254085		chr1_115632458_115632509	ENSMUSG00000100515	chr1	115632458	115632509	+	Intergenic	Intergenic	38106	ENSMUST00000187634	1	115668988	115684624	transcribed_processed_pseudogene	Gm17916	predicted gene, 17916 [Source:MGI Symbol;Acc:MGI:5010101]
chr1_115642406_115642595	52	46	35	397564080077671	785659117016398	405025364513549	52	102	65	646400411198322	482072063206318	626379774829239	-103369907713687	147961390793679	-0,985379615991627	0,577771110930388	-0,486423304132978	0,448116978394297	557183468473583	-0,162056368441226	0,408264967652235	-0,396939197044375	0,691412298544948	0,904867363924101	chr1_115642406_115642595	ENSMUSG00000100515	chr1	115642406	115642595	+	Intergenic	Intergenic	28089	ENSMUST00000187634	1	115668988	115684624	transcribed_processed_pseudogene	Gm17916	predicted gene, 17916 [Source:MGI Symbol;Acc:MGI:5010101]
chr1_115754698_115754823	7	6	8	535182415489172	102477276132574	925772261745255	5	12	12	621538856921463	567143603772139	115639343045398	-102119864774935	0,830871259267875	0,456362554976779	-0,694521114554622	-0,900292760787364	132877870884668	805133888284625	0,0622423491557874	0,768069538677662	0,0810373879205603	0,935412219007628		chr1_115754698_115754823	ENSMUSG00000070695	chr1	115754698	115754823	+	intron	protein_coding-intron (ENSMUST00000043725, intron 1 of 23)	70004	ENSMUST00000043725	1	115684756	116587323	protein_coding	Cntnap5a	contactin associated protein-like 5A [Source:MGI Symbol;Acc:MGI:3643623]	proteolysis; cell adhesion	aspartic-type endopeptidase activity	membrane; integral component of membrane
chr1_115820225_115820342	1	4	6	0,764546307841674	683181840883825	694329196308942	2	5	0	248615542768585	236309834905058	0	-0,826197796532716	120578082626008	124311422345647	-0,249616942716405	-0,290829756153458	-108225055431397	32314850760843	149884541181362	129326530033756	115896205629456	0,246471651814099		chr1_115820225_115820342	ENSMUSG00000070695	chr1	115820225	115820342	+	intron	protein_coding-intron (ENSMUST00000043725, intron 1 of 23)	135527	ENSMUST00000043725	1	115684756	116587323	protein_coding	Cntnap5a	contactin associated protein-like 5A [Source:MGI Symbol;Acc:MGI:3643623]	proteolysis; cell adhesion	aspartic-type endopeptidase activity	membrane; integral component of membrane
chr1_115856171_115856287	14	10	1	107036483097834	170795460220956	115721532718157	6	7	16	745846628305756	330833768867081	154185790727197	0,236503081475451	123116228337727	-125276914965646	-0,269755066062922	-0,917187597408486	0,972046448275147	918763211725146	0,143986725530511	0,859876654997751	0,167450441518135	0,867015638811345		chr1_115856171_115856287	ENSMUSG00000070695	chr1	115856171	115856287	+	intron	protein_coding-intron (ENSMUST00000043725, intron 1 of 23)	171473	ENSMUST00000043725	1	115684756	116587323	protein_coding	Cntnap5a	contactin associated protein-like 5A [Source:MGI Symbol;Acc:MGI:3643623]	proteolysis; cell adhesion	aspartic-type endopeptidase activity	membrane; integral component of membrane
chr1_115995302_115995376	1	5	8	0,764546307841674	853977301104781	925772261745255	3	5	0	372923314152878	236309834905058	0	-0,850041445069327	112610849139617	130858240800842	-0,096537280925145	-0,443753804174027	-104435836923608	410906223782023	157812159708819	12028311013908	13120059792796	0,189518117105585		chr1_115995302_115995376	ENSMUSG00000070695	chr1	115995302	115995376	+	intron	protein_coding-intron (ENSMUST00000043725, intron 3 of 23)	310583	ENSMUST00000043725	1	115684756	116587323	protein_coding	Cntnap5a	contactin associated protein-like 5A [Source:MGI Symbol;Acc:MGI:3643623]	proteolysis; cell adhesion	aspartic-type endopeptidase activity	membrane; integral component of membrane
chr1_116001370_116001442	0	3	0	0	512386380662869	0	10	3	5	124307771384293	141785900943035	481830596022492	-0,83902129387271	0,245186829906682	-0,83902129387271	17913276121502	-0,53900273084817	0,180530876536705	396513431911887	-211901018156683	137670400198899	-153919083441713	0,123757714560475		chr1_116001370_116001442	ENSMUSG00000070695	chr1	116001370	116001442	+	intron	protein_coding-intron (ENSMUST00000043725, intron 3 of 23)	316650	ENSMUST00000043725	1	115684756	116587323	protein_coding	Cntnap5a	contactin associated protein-like 5A [Source:MGI Symbol;Acc:MGI:3643623]	proteolysis; cell adhesion	aspartic-type endopeptidase activity	membrane; integral component of membrane
chr1_116012898_116012967	2	8	4	152909261568335	136636368176765	462886130872628	10	9	3	124307771384293	425357702829104	289098357613495	-0,977570842419008	137744807287436	-0,375981381485549	113818009410241	-0,448814902409397	-0,713261040662815	656615474749023	-0,0335479758710601	0,950785945842174	-0,0352844675689273	0,971852908703416		chr1_116012898_116012967	ENSMUSG00000070695	chr1	116012898	116012967	+	intron	protein_coding-intron (ENSMUST00000043725, intron 3 of 23)	328176	ENSMUST00000043725	1	115684756	116587323	protein_coding	Cntnap5a	contactin associated protein-like 5A [Source:MGI Symbol;Acc:MGI:3643623]	proteolysis; cell adhesion	aspartic-type endopeptidase activity	membrane; integral component of membrane
chr1_116028509_116028707	17	20	12	129972872333085	341590920441912	138865839261788	17	50	21	211323211353298	236309834905058	202368850329447	-104222257651427	171128211303061	-0,926510205282307	0,0162813743067239	0,341399131230194	-0,100229836770944	210071921437431	-0,151065545037975	0,546639589511154	-0,276353099805794	0,782276875427729		chr1_116028509_116028707	ENSMUSG00000070695	chr1	116028509	116028707	+	intron	protein_coding-intron (ENSMUST00000043725, intron 3 of 23)	343852	ENSMUST00000043725	1	115684756	116587323	protein_coding	Cntnap5a	contactin associated protein-like 5A [Source:MGI Symbol;Acc:MGI:3643623]	proteolysis; cell adhesion	aspartic-type endopeptidase activity	membrane; integral component of membrane
chr1_116043151_116043443	98	49	59	749255381684841	836897755082685	682757043037126	63	176	80	783138959721044	831810618865804	770928953635987	-0,464742900479643	106980761850765	-162907764094154	0,128532478138535	0,980735777808667	-0,0852553330336716	775798118671248	-0,0790558447341468	0,337093554171713	-0,234521970995258	0,814579778346584	0,94695256107399	chr1_116043151_116043443	ENSMUSG00000092948	chr1	116043151	116043443	+	intron	protein_coding-intron (ENSMUST00000043725, intron 3 of 23)	351116	ENSMUST00000175207	1	116394342	116394413	miRNA	Gm23393	predicted gene, 23393 [Source:MGI Symbol;Acc:MGI:5453170]
chr1_116123174_116123447	229	34	129	175081104495743	580704564751251	149280777206422	38	268	65	472369531260312	126662071509111	626379774829239	132844892007274	-0,832892103313832	0,851882840570437	-10330012011736	0,434085508904586	-0,748523965060329	103161556715893	0,687754458906335	0,456327699859871	150715036391069	0,131772119799589	0,500886445464125	chr1_116123174_116123447	ENSMUSG00000092948	chr1	116123174	116123447	+	intron	protein_coding-intron (ENSMUST00000043725, intron 7 of 23)	271103	ENSMUST00000175207	1	116394342	116394413	miRNA	Gm23393	predicted gene, 23393 [Source:MGI Symbol;Acc:MGI:5453170]
chr1_116124656_116124797	8	5	6	61163704627334	853977301104781	694329196308942	13	48	36	16160010279958	226857441508856	346918029136194	-0,868138402265739	-0,652132950799585	-0,794432301669406	0,027082639154733	0,608741716767782	167887929881221	158561654635556	-180221619617089	0,627592012508675	-287163660507228	0,00408352246879368		chr1_116124656_116124797	ENSMUSG00000092948	chr1	116124656	116124797	+	intron	protein_coding-intron (ENSMUST00000043725, intron 7 of 23)	269687	ENSMUST00000175207	1	116394342	116394413	miRNA	Gm23393	predicted gene, 23393 [Source:MGI Symbol;Acc:MGI:5453170]
chr1_116356457_116356691	77	74	18	588700657038089	126388640563508	208298758892682	81	224	149	100689294821277	105866806037466	143585517614703	-0,746516612981992	0,74317707353496	-158581499447749	0,17616046841007	0,290394303864306	112259976165015	927050334383384	-0,785244252220786	0,482911628707595	-162606200708464	0,103936465229808	0,454506938353701	chr1_116356457_116356691	ENSMUSG00000092948	chr1	116356457	116356691	+	intron	protein_coding-intron (ENSMUST00000043725, intron 13 of 23)	37839	ENSMUST00000175207	1	116394342	116394413	miRNA	Gm23393	predicted gene, 23393 [Source:MGI Symbol;Acc:MGI:5453170]
chr1_116589368_116589610	28	26	21	214072966195669	444068196574486	24301521870813	55	126	69	68369274261361	595500783960746	664926222511039	-124871643010665	-0,144698863867801	-110978852656861	100554111151547	0,582204195382891	0,915458513644691	47421268842728	-11483513810915	0,420816334741538	-272886598329603	0,00635525257651186	0,12198332902362	chr1_116589368_116589610	ENSMUSG00000102033	chr1	116589368	116589610	+	Intergenic	Intergenic	-44288	ENSMUST00000185884	1	116633777	116634176	processed_pseudogene	Gm28263	predicted gene 28263 [Source:MGI Symbol;Acc:MGI:5578969]
chr1_116826940_116827122	39	16	12	298173060058253	27327273635353	138865839261788	50	94	44	621538856921463	444262489621509	424010924499793	-0,410071966996549	-0,559105541307652	-136355854855299	152533903761385	0,46430340719798	0,343093612045359	366687317786056	-105516749544799	0,457171605688977	-230803374994781	0,0209972594119698	0,217373652217666	chr1_116826940_116827122	ENSMUSG00000094429	chr1	116826940	116827122	+	Intergenic	Intergenic	24048	ENSMUST00000179777	1	116802983	116823410	protein_coding	Gm19965	predicted gene, 19965 [Source:MGI Symbol;Acc:MGI:5012150]	regulation of transcription, DNA-templated	metal ion binding; nucleic acid binding	intracellular
chr1_116964278_116964379	7	2	6	535182415489172	341590920441912	694329196308942	1	23	4	124307771384293	108702524056327	385464476817993	0,0215448914292133	-0,557821989021276	0,497828076879992	-120809156937263	167306091481709	-0,42652032473239	527983336834263	-0,0949689078754256	0,976196465348187	-0,0972846258376406	0,922500364888262		chr1_116964278_116964379	ENSMUSG00000094429	chr1	116964278	116964379	+	Intergenic	Intergenic	161345	ENSMUST00000179777	1	116802983	116823410	protein_coding	Gm19965	predicted gene, 19965 [Source:MGI Symbol;Acc:MGI:5012150]	regulation of transcription, DNA-templated	metal ion binding; nucleic acid binding	intracellular
chr1_117033230_117033502	103	98	36	787482697076925	167379551016537	416597517785365	89	187	94	11063391653202	883798782544917	905841520522285	-0,420402906862688	171090143842335	-131226544405407	0,346346897781787	-0,18879292848095	-0,135787056807427	962309198902511	-0,0230630968380137	0,439339051158148	-0,0524949848578604	0,958134291330583	0,990438750397123	chr1_117033230_117033502	ENSMUSG00000094429	chr1	117033230	117033502	+	Intergenic	Intergenic	230383	ENSMUST00000179777	1	116802983	116823410	protein_coding	Gm19965	predicted gene, 19965 [Source:MGI Symbol;Acc:MGI:5012150]	regulation of transcription, DNA-templated	metal ion binding; nucleic acid binding	intracellular
chr1_117225352_117225600	52	9	36	397564080077671	153715914198861	416597517785365	13	79	14	16160010279958	373369539149992	134912566886298	0,919007148345181	-0,87947427982128	105938665092657	-0,821325116699817	0,740562367493026	-101815677024368	272959953482961	0,515688350380116	0,551571219447613	0,934944268659571	0,349817021468815	0,730867007307521	chr1_117225352_117225600	ENSMUSG00000101154	chr1	117225352	117225600	+	Intergenic	Intergenic	168056	ENSMUST00000189740	1	117392257	117393532	processed_pseudogene	Gm17777	predicted gene, 17777 [Source:MGI Symbol;Acc:MGI:5009941]
chr1_117276895_117277081	28	8	30	214072966195669	136636368176765	347164598154471	12	58	19	149169325661151	274119408489867	183095626488547	-0,0410230980238532	-100266073384452	161176028320285	-0,847021618575229	0,70465685544129	-0,425711688200534	217376382194412	0,190575198120816	0,539928822437103	0,352963557790094	0,72411576106145		chr1_117276895_117277081	ENSMUSG00000101154	chr1	117276895	117277081	+	Intergenic	Intergenic	116544	ENSMUST00000189740	1	117392257	117393532	processed_pseudogene	Gm17777	predicted gene, 17777 [Source:MGI Symbol;Acc:MGI:5009941]
chr1_117286018_117286126	4	6	9	30581852313667	102477276132574	104149379446341	4	3	3	497231085537171	141785900943035	289098357613495	-0,624718039218899	121441510730498	125718863120141	-0,135071870557946	-104432448503028	-0,667489343699268	550033403836587	141235444347659	0,970134348892755	145583386990529	0,14543855026563		chr1_117286018_117286126	ENSMUSG00000101154	chr1	117286018	117286126	+	Intergenic	Intergenic	107460	ENSMUST00000189740	1	117392257	117393532	processed_pseudogene	Gm17777	predicted gene, 17777 [Source:MGI Symbol;Acc:MGI:5009941]
chr1_117355226_117355455	76	35	53	581055193959673	597784110773347	613324123406232	27	120	61	33563098273759	567143603772139	58783332714744	0,323808954952154	0,483476212038048	0,631796107450808	-20186147096971	0,191031353647396	0,388502081608691	54712855696607	0,250874293707777	0,387099799962465	0,648086859595648	0,516928772490856	0,83272794430227	chr1_117355226_117355455	ENSMUSG00000101154	chr1	117355226	117355455	+	Intergenic	Intergenic	38192	ENSMUST00000189740	1	117392257	117393532	processed_pseudogene	Gm17777	predicted gene, 17777 [Source:MGI Symbol;Acc:MGI:5009941]
chr1_117437467_117437598	35	26	35	267591207744586	444068196574486	405025364513549	28	65	52	34806175987602	307202785376575	501103819863391	-127039375328313	0,744826802032849	0,298990105539878	-0,351486921134057	-0,818062455011597	139612622185606	378842188991435	-0,0627765511235907	0,438186868988494	-0,143264336671027	0,886081420456393	0,968480035827709	chr1_117437467_117437598	ENSMUSG00000101154	chr1	117437467	117437598	+	Intergenic	Intergenic	-44000	ENSMUST00000189740	1	117392257	117393532	processed_pseudogene	Gm17777	predicted gene, 17777 [Source:MGI Symbol;Acc:MGI:5009941]
chr1_117488327_117488465	54	18	11	412855006234504	307431828397721	127293685989973	24	115	17	298338651322302	543512620281633	163822402647647	0,671206526116512	-0,00932046477321606	-117214699412527	-0,0680186804762438	151462668047749	-0,936347067219274	30887569914563	-0,258584826378212	0,555601646060471	-0,465414075375269	0,641634956400783	0,88579808052699	chr1_117488327_117488465	ENSMUSG00000065865	chr1	117488327	117488465	+	Intergenic	Intergenic	-47905	ENSMUST00000083931	1	117536301	117536464	snRNA	Gm24030	predicted gene, 24030 [Source:MGI Symbol;Acc:MGI:5453807]
chr1_117488931_117489046	12	8	5	917455569410009	136636368176765	578607663590785	7	14	8	870154399690049	661667537734162	770928953635987	0,20361397843825	181873616488145	-101552364784379	0,0334295541510846	-0,716683324313901	-0,323572725313092	860862967638107	0,302090133567161	0,735624915460985	0,410657832841148	0,681323450603686		chr1_117488931_117489046	ENSMUSG00000065865	chr1	117488931	117489046	+	Intergenic	Intergenic	-47313	ENSMUST00000083931	1	117536301	117536464	snRNA	Gm24030	predicted gene, 24030 [Source:MGI Symbol;Acc:MGI:5453807]
chr1_117671629_117671720	4	8	6	30581852313667	136636368176765	694329196308942	5	5	4	621538856921463	236309834905058	385464476817993	-0,712662353333275	184231501744787	0,223305314034575	0,0479448699903453	-0,880116915790284	-0,520785932349233	601637428309629	0,926532259460271	0,919654730001263	100747838208694	0,313704941176157		chr1_117671629_117671720	ENSMUSG00000099615	chr1	117671629	117671720	+	intron	unprocessed_pseudogene-intron (ENSMUST00000189430, intron 2 of 2)	9383	ENSMUST00000189430	1	117662291	117678373	unprocessed_pseudogene	Gm28362	predicted gene 28362 [Source:MGI Symbol;Acc:MGI:5579068]
chr1_11776375_11776806	101	77	33	772191770920091	131512504370136	381881057969918	107	230	203	133009315381193	108702524056327	195623221985132	-0,684766969837118	0,324873109585806	-141058975318565	0,352707844788955	-0,0993018579510974	151707762659911	114042474780298	-0,836984156001487	0,42591464804927	-196514526991489	0,049397426318403	0,328086428399599	chr1_11776375_11776806	ENSMUSG00000103561	chr1	11776375	11776806	+	intron	protein_coding-intron (ENSMUST00000048613, intron 8 of 13)	72383	ENSMUST00000195360	1	11704207	11706350	TEC	Gm38069	predicted gene, 38069 [Source:MGI Symbol;Acc:MGI:5611297]
chr1_117797021_117797330	80	32	32	61163704627334	54654547270706	370308904698102	59	143	70	733415851167327	675846127828466	674562834431488	0,0735788708200723	-0,426128405676107	-177909455158001	10084733831884	0,566511266094889	0,556659437152758	602052706184297	-0,440740187241555	0,37480931942333	-117590509200696	0,239632803858914	0,638032524894848	chr1_117797021_117797330	ENSMUSG00000101303	chr1	117797021	117797330	+	intron	protein_coding-intron (ENSMUST00000188801, intron 3 of 3)	16042	ENSMUST00000188801	1	117781133	117803359	protein_coding	B020011L13Rik	RIKEN cDNA B020011L13 gene [Source:MGI Symbol;Acc:MGI:3588191]	regulation of transcription, DNA-templated	metal ion binding; nucleic acid binding; transcription factor activity, sequence-specific DNA binding	intracellular;
chr1_117829894_117830058	18	4	14	137618335411501	683181840883825	16201014580542	16	23	19	198892434214868	108702524056327	183095626488547	-0,112605959187978	-153457948287362	0,387890907163613	114468056216221	-0,705931044024121	0,820545016759899	143106208344174	-0,353041367145393	0,615733309936038	-0,573367335254392	0,566396002318126		chr1_117829894_117830058	ENSMUSG00000100305	chr1	117829894	117830058	+	promoter-TSS	protein_coding-promoter-TSS (ENSMUST00000187455)	-105	ENSMUST00000187455	1	117830081	117854496	protein_coding	Gm28360	predicted gene 28360 [Source:MGI Symbol;Acc:MGI:5579066]	regulation of transcription, DNA-templated	metal ion binding; nucleic acid binding; transcription factor activity, sequence-specific DNA binding	intracellular
chr1_117844094_117844222	7	2	8	535182415489172	341590920441912	925772261745255	6	35	7	745846628305756	165416884433541	674562834431489	-0,607852305908093	-10316444760855	0,247190001367429	-0,14668615857057	184172682960119	-0,302733890404451	812853984124832	-0,790610413459987	0,797544410981042	-0,991305816421526	0,321536273714763		chr1_117844094_117844222	ENSMUSG00000099534	chr1	117844094	117844222	+	TTS	processed_pseudogene-TTS (ENSMUST00000190342)	1196	ENSMUST00000190342	1	117842962	117843306	processed_pseudogene	Gm28169	predicted gene 28169 [Source:MGI Symbol;Acc:MGI:5578875]
chr1_117844449_117844611	12	14	11	917455569410009	239113644309339	127293685989973	27	21	15	33563098273759	992501306601244	144549178806748	-0,848631662371244	0,691816285003544	-0,477044818812414	17007181342639	-0,770185878158466	-0,296672059925321	172930529907462	-0,345620947673556	0,634524417576267	-0,544692904007928	0,585964746049725		chr1_117844449_117844611	ENSMUSG00000099534	chr1	117844449	117844611	+	intron	protein_coding-intron (ENSMUST00000187455, intron 3 of 3)	1568	ENSMUST00000190342	1	117842962	117843306	processed_pseudogene	Gm28169	predicted gene 28169 [Source:MGI Symbol;Acc:MGI:5578875]
chr1_117939475_117939562	9	7	8	688091677057507	119556822154669	925772261745255	5	4	4	621538856921463	189047867924046	385464476817993	0,056602801616493	145704308783044	0,712509896559482	-0,127057411829397	-13205663749405	-0,778531999236517	667580560335493	130097831768215	0,858600959119455	151523045002929	0,129714054334278		chr1_117939475_117939562	ENSMUSG00000101415	chr1	117939475	117939562	+	intron	protein_coding-intron (ENSMUST00000191265, intron 3 of 3)	11503	ENSMUST00000191265	1	117928015	117949988	protein_coding	Gm28168	predicted gene 28168 [Source:MGI Symbol;Acc:MGI:5578874]	regulation of transcription, DNA-templated	metal ion binding; nucleic acid binding; transcription factor activity, sequence-specific DNA binding	intracellular
chr1_117954848_117954926	57	33	27	435791395469754	563625018729155	312448138339024	42	56	59	522092639814029	264667015093665	56856010330654	-0,0668485826782795	0,910972759356401	-101032234289363	0,593284459101679	-137580836186451	0,948722068978338	444530718458695	-0,0384197600207005	0,445700655721767	-0,0862008155641674	0,931306782396168	0,982833847562963	chr1_117954848_117954926	ENSMUSG00000100617	chr1	117954848	117954926	+	Distant-promoter	Intergenic	-11052	ENSMUST00000185381	1	117965939	117986884	protein_coding	Gm7145	predicted gene 7145 [Source:MGI Symbol;Acc:MGI:3648947]	regulation of transcription, DNA-templated	metal ion binding; nucleic acid binding; transcription factor activity, sequence-specific DNA binding	intracellular
chr1_118021897_118022073	58	38	37	443436858548171	649022748839633	428169671057181	46	90	79	571815748367746	425357702829104	761292341715537	-0,741644219204188	0,737528132002732	-0,851490286876192	0,182030572049914	-0,871722150305856	154529795233359	546515845226229	-0,215278555906155	0,402833559321167	-0,53441067886432	0,59305743229656	0,866798737665086	chr1_118021897_118022073	ENSMUSG00000100177	chr1	118021897	118022073	+	Distant-promoter	transcribed_unprocessed_pseudogene-intron (ENSMUST00000187860, intron 4 of 4)	-8330	ENSMUST00000188934	1	118030315	118046849	unprocessed_pseudogene	Gm29489	predicted gene 29489 [Source:MGI Symbol;Acc:MGI:5580195]
chr1_118028351_118028490	55	20	26	420500469312921	341590920441912	300875985067208	26	80	58	323200205599161	378095735848093	55892349138609	0,353768543943753	-0,484474091040344	-0,916981882556035	-0,679835507872533	-0,0966896835321271	182421262105729	387197801275898	-0,236743702954524	0,430252862380762	-0,550243179428314	0,582152590950849	0,862139825060938	chr1_118028351_118028490	ENSMUSG00000100177	chr1	118028351	118028490	+	Distant-promoter	transcribed_unprocessed_pseudogene-intron (ENSMUST00000187860, intron 4 of 4)	-1895	ENSMUST00000188934	1	118030315	118046849	unprocessed_pseudogene	Gm29489	predicted gene 29489 [Source:MGI Symbol;Acc:MGI:5580195]
chr1_118150899_118151003	97	34	78	741609918606424	580704564751251	902627955201624	58	222	64	720985074028898	104921566697846	61674316290879	-0,152066109912044	-105703051432838	0,753532045130187	-0,268064426575146	157797112129838	-0,854342115612998	768647723745907	-0,10584355726305	0,373134664756303	-0,283660477731752	0,776670585277065	0,934419735231095	chr1_118150899_118151003	ENSMUSG00000102030	chr1	118150899	118151003	+	Intergenic	Intergenic	-25591	ENSMUST00000186264	1	118176542	118202307	protein_coding	Gm29106	predicted gene 29106 [Source:MGI Symbol;Acc:MGI:5579812]	regulation of transcription, DNA-templated	metal ion binding; nucleic acid binding	intracellular
chr1_118231409_118231525	6	7	11	458727784705005	119556822154669	127293685989973	10	2	8	124307771384293	0,945239339620232	770928953635987	-0,782651863340316	0,732694618205067	0,891806805930203	0,830400089283296	-153165394872292	-0,140595701355324	839293911265393	0,529328436047173	0,878498257613573	0,602537832556533	0,546816187867195		chr1_118231409_118231525	ENSMUSG00000099870	chr1	118231409	118231525	+	Distant-promoter	Intergenic	-18396	ENSMUST00000188426	1	118249863	118251025	processed_pseudogene	Gm7200	predicted gene 7200 [Source:MGI Symbol;Acc:MGI:3644666]
chr1_118300330_118300623	456	106	162	348633116375804	181043187834214	187468883003414	195	1005	216	242400154199371	474982768159167	208150817481716	0,644582508197716	-0,798580898291044	-0,74324745307664	-0,270219024985621	173261444104203	-0,565149572886442	273779821175614	-0,36699809601623	0,388505000555183	-0,94464188489667	0,344841735835534	0,727414089658389	chr1_118300330_118300623	ENSMUSG00000026374	chr1	118300330	118300623	+	TTS	protein_coding-TTS (ENSMUST00000188512)	9510	ENSMUST00000188512	1	118294778	118311739	protein_coding	Tsn	translin [Source:MGI Symbol;Acc:MGI:109263]	nucleic acid phosphodiester bond hydrolysis; RNA metabolic process	hydrolase activity; DNA binding; sequence-specific DNA binding; protein binding; RNA binding; nuclease activity; single-stranded DNA binding; endonuclease activity; identical protein binding; mRNA binding; protein complex binding	nucleus; cytoplasm
chr1_118323342_118323634	31	6	37	237009355430919	102477276132574	428169671057181	15	83	20	186461657076439	392274325942396	192732238408997	-0,1533152165163	-12104313829685	134877009344525	-0,550505160997649	106671432043464	-0,501232653397436	256520754008084	-0,0137834222752066	0,562911792499449	-0,0244859362672174	0,980465001585862	0,99525643120134	chr1_118323342_118323634	ENSMUSG00000026377	chr1	118323342	118323634	+	intron	protein_coding-intron (ENSMUST00000027626, intron 1 of 6)	1336	ENSMUST00000161495	1	118321839	118333822	protein_coding	Nifk	nucleolar protein interacting with the FHA domain of MKI67 [Source:MGI Symbol;Acc:MGI:1915199]	negative regulation of phosphatase activity	nucleic acid binding; RNA binding	nucleus; nucleoplasm; cytoplasm; chromosome; nucleolus; condensed nuclear chromosome
chr1_118347363_118347423	10	4	3	764546307841674	683181840883825	347164598154471	10	10	15	124307771384293	472619669810116	144549178806748	-0,1420620144047	-0,330109831150386	-110670569967484	0,96390954182016	-0,816756619854293	143172462326406	826013653100081	-0,767916549390578	0,799105949828517	-0,96096963056697	0,336567437977534		chr1_118347363_118347423	ENSMUSG00000099936	chr1	118347363	118347423	+	Distant-promoter	Intergenic	-9919	ENSMUST00000190194	1	118357312	118363449	lincRNA	Gm28867	predicted gene 28867 [Source:MGI Symbol;Acc:MGI:5579573]
chr1_118390966_118391201	68	41	51	519891489332339	70026138690592	5901798168626	42	220	92	522092639814029	103976327358226	886568296681385	-0,893572552251047	-0,0448497363714164	-0,562833842147732	-0,883215133080073	155266182810036	0,831809435749911	709792817196421	-0,459250058364034	0,384253466569199	-119517479559636	0,232018743828752	0,629541871831617	chr1_118390966_118391201	ENSMUSG00000064302	chr1	118390966	118391201	+	intron	protein_coding-intron (ENSMUST00000049404, intron 1 of 39)	1566	ENSMUST00000189262	1	118389058	118612678	protein_coding	Clasp1	CLIP associating protein 1 [Source:MGI Symbol;Acc:MGI:1923957]	microtubule cytoskeleton organization; microtubule bundle formation; vesicle targeting; microtubule nucleation; negative regulation of microtubule depolymerization; Golgi organization; mitotic spindle organization; exit from mitosis; regulation of gastrulation; positive regulation of epithelial cell migration; regulation of epithelial to mesenchymal transition; astral microtubule organization; mi…	kinetochore binding; microtubule plus-end binding; dystroglycan binding; microtubule binding; kinetochore binding; microtubule plus-end binding; dystroglycan binding; microtubule binding	kinetochore microtubule; cytoplasmic microtubule; kinetochore; Golgi apparatus; centrosome; spindle microtubule; focal adhesion; cell cortex; membrane; cortical microtubule cytoskeleton; centrosomal corona; basal cortex; extracellular exosome; kinetochore microtubule; cytoplasmic microtubule; kinetochore; Golgi apparatus; centrosome; spindle microtubule; focal adhesion; cell cortex; membrane; cor…
chr1_118397449_118397687	108	14	42	825710012469008	239113644309339	486030437416259	15	106	38	186461657076439	500976849998723	366191252977094	170278883221501	-0,847708707024877	0,225875630348287	-107663744092568	0,290862034256028	-0,295180348868769	434080642374477	0,559099387261837	0,504890168709039	110736833852679	0,268134709001048	0,665936082206529	chr1_118397449_118397687	ENSMUSG00000064302	chr1	118397449	118397687	+	intron	protein_coding-intron (ENSMUST00000049404, intron 1 of 39)	8051	ENSMUST00000189262	1	118389058	118612678	protein_coding	Clasp1	CLIP associating protein 1 [Source:MGI Symbol;Acc:MGI:1923957]	microtubule cytoskeleton organization; microtubule bundle formation; vesicle targeting; microtubule nucleation; negative regulation of microtubule depolymerization; Golgi organization; mitotic spindle organization; exit from mitosis; regulation of gastrulation; positive regulation of epithelial cell migration; regulation of epithelial to mesenchymal transition; astral microtubule organization; mi…	kinetochore binding; microtubule plus-end binding; dystroglycan binding; microtubule binding; kinetochore binding; microtubule plus-end binding; dystroglycan binding; microtubule binding	kinetochore microtubule; cytoplasmic microtubule; kinetochore; Golgi apparatus; centrosome; spindle microtubule; focal adhesion; cell cortex; membrane; cortical microtubule cytoskeleton; centrosomal corona; basal cortex; extracellular exosome; kinetochore microtubule; cytoplasmic microtubule; kinetochore; Golgi apparatus; centrosome; spindle microtubule; focal adhesion; cell cortex; membrane; cor…
chr1_118398349_118398457	3	4	8	229363892352502	683181840883825	925772261745255	2	10	0	248615542768585	472619669810116	0	-0,584297153861954	0,760157590830016	147884190774495	-0,527263330433819	0,136358309931475	-126379732421067	426592201260047	12213676502672	112538087706261	108529269970815	0,277792038190554		chr1_118398349_118398457	ENSMUSG00000064302	chr1	118398349	118398457	+	intron	protein_coding-intron (ENSMUST00000049404, intron 1 of 39)	8886	ENSMUST00000189262	1	118389058	118612678	protein_coding	Clasp1	CLIP associating protein 1 [Source:MGI Symbol;Acc:MGI:1923957]	microtubule cytoskeleton organization; microtubule bundle formation; vesicle targeting; microtubule nucleation; negative regulation of microtubule depolymerization; Golgi organization; mitotic spindle organization; exit from mitosis; regulation of gastrulation; positive regulation of epithelial cell migration; regulation of epithelial to mesenchymal transition; astral microtubule organization; mi…	kinetochore binding; microtubule plus-end binding; dystroglycan binding; microtubule binding; kinetochore binding; microtubule plus-end binding; dystroglycan binding; microtubule binding	kinetochore microtubule; cytoplasmic microtubule; kinetochore; Golgi apparatus; centrosome; spindle microtubule; focal adhesion; cell cortex; membrane; cortical microtubule cytoskeleton; centrosomal corona; basal cortex; extracellular exosome; kinetochore microtubule; cytoplasmic microtubule; kinetochore; Golgi apparatus; centrosome; spindle microtubule; focal adhesion; cell cortex; membrane; cor…
chr1_118420562_118420844	84	61	44	642218898587006	104185230734783	509174743959891	82	175	99	10193237253512	827084422167703	954024580124534	-0,878041180283579	0,968180872660305	-149267711137227	0,86410357583793	-0,024001455421728	0,56243529857934	832279779589694	-0,365802971952732	0,370524153195746	-0,987258101253876	0,323516125134879	0,711690233311295	chr1_118420562_118420844	ENSMUSG00000064302	chr1	118420562	118420844	+	intron	protein_coding-intron (ENSMUST00000049404, intron 2 of 39)	979	ENSMUST00000185405	1	118389058	118612678	protein_coding	Clasp1	CLIP associating protein 1 [Source:MGI Symbol;Acc:MGI:1923957]	microtubule cytoskeleton organization; microtubule bundle formation; vesicle targeting; microtubule nucleation; negative regulation of microtubule depolymerization; Golgi organization; mitotic spindle organization; exit from mitosis; regulation of gastrulation; positive regulation of epithelial cell migration; regulation of epithelial to mesenchymal transition; astral microtubule organization; mi…	kinetochore binding; microtubule plus-end binding; dystroglycan binding; microtubule binding; kinetochore binding; microtubule plus-end binding; dystroglycan binding; microtubule binding	kinetochore microtubule; cytoplasmic microtubule; kinetochore; Golgi apparatus; centrosome; spindle microtubule; focal adhesion; cell cortex; membrane; cortical microtubule cytoskeleton; centrosomal corona; basal cortex; extracellular exosome; kinetochore microtubule; cytoplasmic microtubule; kinetochore; Golgi apparatus; centrosome; spindle microtubule; focal adhesion; cell cortex; membrane; cor…
chr1_118427541_118427796	74	40	61	565764267802839	683181840883825	705901349580757	25	97	63	310769428460732	458441079715813	60710655098834	0,0709409005768261	0,858979244798267	101145935101462	-164043590365647	-0,64934981245242	0,348406219719176	555194086238717	0,493236852262987	0,393353846214174	125392660326099	0,209868684418438	0,604918775363241	chr1_118427541_118427796	ENSMUSG00000064302	chr1	118427541	118427796	+	intron	protein_coding-intron (ENSMUST00000049404, intron 2 of 39)	7944	ENSMUST00000185405	1	118389058	118612678	protein_coding	Clasp1	CLIP associating protein 1 [Source:MGI Symbol;Acc:MGI:1923957]	microtubule cytoskeleton organization; microtubule bundle formation; vesicle targeting; microtubule nucleation; negative regulation of microtubule depolymerization; Golgi organization; mitotic spindle organization; exit from mitosis; regulation of gastrulation; positive regulation of epithelial cell migration; regulation of epithelial to mesenchymal transition; astral microtubule organization; mi…	kinetochore binding; microtubule plus-end binding; dystroglycan binding; microtubule binding; kinetochore binding; microtubule plus-end binding; dystroglycan binding; microtubule binding	kinetochore microtubule; cytoplasmic microtubule; kinetochore; Golgi apparatus; centrosome; spindle microtubule; focal adhesion; cell cortex; membrane; cortical microtubule cytoskeleton; centrosomal corona; basal cortex; extracellular exosome; kinetochore microtubule; cytoplasmic microtubule; kinetochore; Golgi apparatus; centrosome; spindle microtubule; focal adhesion; cell cortex; membrane; cor…
chr1_118434143_118434407	66	34	34	504600563175505	580704564751251	393453211241734	74	158	69	919877508243766	746739078299983	664926222511039	-0,7016397963661	-0,292304814679417	-129945986267432	153197968729837	0,600732780658899	0,160692005762568	635050191370546	-0,659701548021837	0,370791985135216	-177916884525232	0,0752120844400611	0,395957618751524	chr1_118434143_118434407	ENSMUSG00000064302	chr1	118434143	118434407	+	intron	protein_coding-intron (ENSMUST00000049404, intron 2 of 39)	14551	ENSMUST00000185405	1	118389058	118612678	protein_coding	Clasp1	CLIP associating protein 1 [Source:MGI Symbol;Acc:MGI:1923957]	microtubule cytoskeleton organization; microtubule bundle formation; vesicle targeting; microtubule nucleation; negative regulation of microtubule depolymerization; Golgi organization; mitotic spindle organization; exit from mitosis; regulation of gastrulation; positive regulation of epithelial cell migration; regulation of epithelial to mesenchymal transition; astral microtubule organization; mi…	kinetochore binding; microtubule plus-end binding; dystroglycan binding; microtubule binding; kinetochore binding; microtubule plus-end binding; dystroglycan binding; microtubule binding	kinetochore microtubule; cytoplasmic microtubule; kinetochore; Golgi apparatus; centrosome; spindle microtubule; focal adhesion; cell cortex; membrane; cortical microtubule cytoskeleton; centrosomal corona; basal cortex; extracellular exosome; kinetochore microtubule; cytoplasmic microtubule; kinetochore; Golgi apparatus; centrosome; spindle microtubule; focal adhesion; cell cortex; membrane; cor…
chr1_118439022_118439147	10	10	4	764546307841674	170795460220956	462886130872628	12	7	9	149169325661151	330833768867081	867295072840485	-0,312835804089694	13932418211253	-0,858363844724659	100215066247598	-109716986489582	-0,127022969891114	93753485654049	0,139587666064406	0,793173914017496	0,175986203778919	0,860304781076444		chr1_118439022_118439147	ENSMUSG00000077257	chr1	118439022	118439147	+	intron	protein_coding-intron (ENSMUST00000049404, intron 2 of 39)	14401	ENSMUST00000104069	1	118453355	118453485	snoRNA	Gm26080	predicted gene, 26080 [Source:MGI Symbol;Acc:MGI:5455857]
chr1_118471026_118471269	71	10	26	542827878567589	170795460220956	300875985067208	16	77	23	198892434214868	363917145753789	221642074170346	175273648395577	-0,930668890033667	0,00757939750823097	-0,728010284788526	0,462284366824342	-0,563921073466152	299825162999126	0,382180257869907	0,517408390126717	0,738643333124745	0,460123603815552	0,802910181475293	chr1_118471026_118471269	ENSMUSG00000064302	chr1	118471026	118471269	+	promoter-TSS	protein_coding-promoter-TSS (ENSMUST00000204904)	560	ENSMUST00000204552	1	118389058	118612678	protein_coding	Clasp1	CLIP associating protein 1 [Source:MGI Symbol;Acc:MGI:1923957]	microtubule cytoskeleton organization; microtubule bundle formation; vesicle targeting; microtubule nucleation; negative regulation of microtubule depolymerization; Golgi organization; mitotic spindle organization; exit from mitosis; regulation of gastrulation; positive regulation of epithelial cell migration; regulation of epithelial to mesenchymal transition; astral microtubule organization; mi…	kinetochore binding; microtubule plus-end binding; dystroglycan binding; microtubule binding; kinetochore binding; microtubule plus-end binding; dystroglycan binding; microtubule binding	kinetochore microtubule; cytoplasmic microtubule; kinetochore; Golgi apparatus; centrosome; spindle microtubule; focal adhesion; cell cortex; membrane; cortical microtubule cytoskeleton; centrosomal corona; basal cortex; extracellular exosome; kinetochore microtubule; cytoplasmic microtubule; kinetochore; Golgi apparatus; centrosome; spindle microtubule; focal adhesion; cell cortex; membrane; cor…
chr1_118493552_118493800	77	44	44	588700657038089	751500024972207	509174743959891	52	84	50	646400411198322	397000522640497	481830596022492	0,20740876495957	149294156395662	-0,420561545549161	0,663030475340307	-130633673336433	-0,636482525343008	562434492638583	0,285026069216891	0,388345476603866	0,733949759655969	0,462979358514144	0,804287194542213	chr1_118493552_118493800	ENSMUSG00000064302	chr1	118493552	118493800	+	intron	protein_coding-intron (ENSMUST00000049404, intron 8 of 39)	11637	ENSMUST00000191823	1	118389058	118612678	protein_coding	Clasp1	CLIP associating protein 1 [Source:MGI Symbol;Acc:MGI:1923957]	microtubule cytoskeleton organization; microtubule bundle formation; vesicle targeting; microtubule nucleation; negative regulation of microtubule depolymerization; Golgi organization; mitotic spindle organization; exit from mitosis; regulation of gastrulation; positive regulation of epithelial cell migration; regulation of epithelial to mesenchymal transition; astral microtubule organization; mi…	kinetochore binding; microtubule plus-end binding; dystroglycan binding; microtubule binding; kinetochore binding; microtubule plus-end binding; dystroglycan binding; microtubule binding	kinetochore microtubule; cytoplasmic microtubule; kinetochore; Golgi apparatus; centrosome; spindle microtubule; focal adhesion; cell cortex; membrane; cortical microtubule cytoskeleton; centrosomal corona; basal cortex; extracellular exosome; kinetochore microtubule; cytoplasmic microtubule; kinetochore; Golgi apparatus; centrosome; spindle microtubule; focal adhesion; cell cortex; membrane; cor…
chr1_118499356_118499626	163	9	106	124621048178193	153715914198861	122664824681246	20	268	25	248615542768585	126662071509111	240915298011246	0,910561758187226	-101822540435897	0,876024847158651	-0,850681152197948	0,946595800972824	-0,864275849761779	730454366444033	0,577676899066899	108174055528126	0,534025368880341	0,593323982433746	0,86682950170271	chr1_118499356_118499626	ENSMUSG00000064302	chr1	118499356	118499626	+	Distant-promoter	protein_coding-intron (ENSMUST00000049404, intron 9 of 39)	-10746	ENSMUST00000189216	1	118389058	118612678	protein_coding	Clasp1	CLIP associating protein 1 [Source:MGI Symbol;Acc:MGI:1923957]	microtubule cytoskeleton organization; microtubule bundle formation; vesicle targeting; microtubule nucleation; negative regulation of microtubule depolymerization; Golgi organization; mitotic spindle organization; exit from mitosis; regulation of gastrulation; positive regulation of epithelial cell migration; regulation of epithelial to mesenchymal transition; astral microtubule organization; mi…	kinetochore binding; microtubule plus-end binding; dystroglycan binding; microtubule binding; kinetochore binding; microtubule plus-end binding; dystroglycan binding; microtubule binding	kinetochore microtubule; cytoplasmic microtubule; kinetochore; Golgi apparatus; centrosome; spindle microtubule; focal adhesion; cell cortex; membrane; cortical microtubule cytoskeleton; centrosomal corona; basal cortex; extracellular exosome; kinetochore microtubule; cytoplasmic microtubule; kinetochore; Golgi apparatus; centrosome; spindle microtubule; focal adhesion; cell cortex; membrane; cor…
chr1_118506981_118507096	4	1	2	30581852313667	170795460220956	231443065436314	9	7	11	111876994245863	330833768867081	106002731124948	-0,532819382356509	-0,844986457001047	-0,70477199959318	134668668807148	-0,474985291553433	121087644243269	53628134522819	-172691369810262	100976457201525	-171021418849754	0,0872262729350929		chr1_118506981_118507096	ENSMUSG00000064302	chr1	118506981	118507096	+	Distant-promoter	protein_coding-exon (ENSMUST00000190135, exon 15 of 15)	-3199	ENSMUST00000189216	1	118389058	118612678	protein_coding	Clasp1	CLIP associating protein 1 [Source:MGI Symbol;Acc:MGI:1923957]	microtubule cytoskeleton organization; microtubule bundle formation; vesicle targeting; microtubule nucleation; negative regulation of microtubule depolymerization; Golgi organization; mitotic spindle organization; exit from mitosis; regulation of gastrulation; positive regulation of epithelial cell migration; regulation of epithelial to mesenchymal transition; astral microtubule organization; mi…	kinetochore binding; microtubule plus-end binding; dystroglycan binding; microtubule binding; kinetochore binding; microtubule plus-end binding; dystroglycan binding; microtubule binding	kinetochore microtubule; cytoplasmic microtubule; kinetochore; Golgi apparatus; centrosome; spindle microtubule; focal adhesion; cell cortex; membrane; cortical microtubule cytoskeleton; centrosomal corona; basal cortex; extracellular exosome; kinetochore microtubule; cytoplasmic microtubule; kinetochore; Golgi apparatus; centrosome; spindle microtubule; focal adhesion; cell cortex; membrane; cor…
chr1_118507589_118507872	198	14	111	151380168952652	239113644309339	128450901317154	12	234	21	149169325661151	110593002735567	202368850329447	123470052153469	-0,823563993176735	0,864457009017673	-0,968798899919678	0,576101916211153	-0,8828965536671	749148758392278	105336430364849	10875594068084	0,968557944562991	0,332765795021399	0,718032261407962	chr1_118507589_118507872	ENSMUSG00000064302	chr1	118507589	118507872	+	Distant-promoter	protein_coding-TTS (ENSMUST00000190135)	-2507	ENSMUST00000189216	1	118389058	118612678	protein_coding	Clasp1	CLIP associating protein 1 [Source:MGI Symbol;Acc:MGI:1923957]	microtubule cytoskeleton organization; microtubule bundle formation; vesicle targeting; microtubule nucleation; negative regulation of microtubule depolymerization; Golgi organization; mitotic spindle organization; exit from mitosis; regulation of gastrulation; positive regulation of epithelial cell migration; regulation of epithelial to mesenchymal transition; astral microtubule organization; mi…	kinetochore binding; microtubule plus-end binding; dystroglycan binding; microtubule binding; kinetochore binding; microtubule plus-end binding; dystroglycan binding; microtubule binding	kinetochore microtubule; cytoplasmic microtubule; kinetochore; Golgi apparatus; centrosome; spindle microtubule; focal adhesion; cell cortex; membrane; cortical microtubule cytoskeleton; centrosomal corona; basal cortex; extracellular exosome; kinetochore microtubule; cytoplasmic microtubule; kinetochore; Golgi apparatus; centrosome; spindle microtubule; focal adhesion; cell cortex; membrane; cor…
chr1_118520250_118520345	14	4	9	107036483097834	683181840883825	104149379446341	3	16	4	372923314152878	756191471696186	385464476817993	115938988385149	-0,115539325082851	106432236103467	-1137169066497	0,124869249770782	-10958731030771	718269954832106	0,843953205569592	0,801646474772739	105277479802908	0,292444218037355		chr1_118520250_118520345	ENSMUSG00000064302	chr1	118520250	118520345	+	intron	protein_coding-intron (ENSMUST00000049404, intron 19 of 39)	7580	ENSMUST00000205176	1	118389058	118612678	protein_coding	Clasp1	CLIP associating protein 1 [Source:MGI Symbol;Acc:MGI:1923957]	microtubule cytoskeleton organization; microtubule bundle formation; vesicle targeting; microtubule nucleation; negative regulation of microtubule depolymerization; Golgi organization; mitotic spindle organization; exit from mitosis; regulation of gastrulation; positive regulation of epithelial cell migration; regulation of epithelial to mesenchymal transition; astral microtubule organization; mi…	kinetochore binding; microtubule plus-end binding; dystroglycan binding; microtubule binding; kinetochore binding; microtubule plus-end binding; dystroglycan binding; microtubule binding	kinetochore microtubule; cytoplasmic microtubule; kinetochore; Golgi apparatus; centrosome; spindle microtubule; focal adhesion; cell cortex; membrane; cortical microtubule cytoskeleton; centrosomal corona; basal cortex; extracellular exosome; kinetochore microtubule; cytoplasmic microtubule; kinetochore; Golgi apparatus; centrosome; spindle microtubule; focal adhesion; cell cortex; membrane; cor…
chr1_118536233_118536308	4	8	2	30581852313667	136636368176765	231443065436314	7	16	9	870154399690049	756191471696186	867295072840485	-102228299962379	151642202903557	-120032100860067	0,328609337208288	0,0558078859695352	0,321764756011068	732877702427892	-0,498847133404757	0,853373913863886	-0,584558685589637	0,558844494285462		chr1_118536233_118536308	ENSMUSG00000064302	chr1	118536233	118536308	+	exon	protein_coding-intron (ENSMUST00000205176, intron 5 of 10)	1504	ENSMUST00000189384	1	118389058	118612678	protein_coding	Clasp1	CLIP associating protein 1 [Source:MGI Symbol;Acc:MGI:1923957]	microtubule cytoskeleton organization; microtubule bundle formation; vesicle targeting; microtubule nucleation; negative regulation of microtubule depolymerization; Golgi organization; mitotic spindle organization; exit from mitosis; regulation of gastrulation; positive regulation of epithelial cell migration; regulation of epithelial to mesenchymal transition; astral microtubule organization; mi…	kinetochore binding; microtubule plus-end binding; dystroglycan binding; microtubule binding; kinetochore binding; microtubule plus-end binding; dystroglycan binding; microtubule binding	kinetochore microtubule; cytoplasmic microtubule; kinetochore; Golgi apparatus; centrosome; spindle microtubule; focal adhesion; cell cortex; membrane; cortical microtubule cytoskeleton; centrosomal corona; basal cortex; extracellular exosome; kinetochore microtubule; cytoplasmic microtubule; kinetochore; Golgi apparatus; centrosome; spindle microtubule; focal adhesion; cell cortex; membrane; cor…
chr1_118542483_118542758	92	23	72	70338260321434	392829558508199	83319503557073	40	127	70	497231085537171	600226980658847	674562834431488	0,552726386481402	-143218330791883	138242668995673	-0,764897616657676	-0,106596066583056	0,368523914721431	616904682986796	0,134723037958333	0,393054617408186	0,342759077216038	0,731779714622417	0,918585890770351	chr1_118542483_118542758	ENSMUSG00000064302	chr1	118542483	118542758	+	Distant-promoter	protein_coding-intron (ENSMUST00000049404, intron 24 of 39)	-4591	ENSMUST00000188441	1	118389058	118612678	protein_coding	Clasp1	CLIP associating protein 1 [Source:MGI Symbol;Acc:MGI:1923957]	microtubule cytoskeleton organization; microtubule bundle formation; vesicle targeting; microtubule nucleation; negative regulation of microtubule depolymerization; Golgi organization; mitotic spindle organization; exit from mitosis; regulation of gastrulation; positive regulation of epithelial cell migration; regulation of epithelial to mesenchymal transition; astral microtubule organization; mi…	kinetochore binding; microtubule plus-end binding; dystroglycan binding; microtubule binding; kinetochore binding; microtubule plus-end binding; dystroglycan binding; microtubule binding	kinetochore microtubule; cytoplasmic microtubule; kinetochore; Golgi apparatus; centrosome; spindle microtubule; focal adhesion; cell cortex; membrane; cortical microtubule cytoskeleton; centrosomal corona; basal cortex; extracellular exosome; kinetochore microtubule; cytoplasmic microtubule; kinetochore; Golgi apparatus; centrosome; spindle microtubule; focal adhesion; cell cortex; membrane; cor…
chr1_118575759_118575871	12	7	11	917455569410009	119556822154669	127293685989973	11	9	6	136738548522722	425357702829104	57819671522699	-0,108312788132035	0,608429854344621	0,807821726206387	105123157029448	-137653098151713	-0,982639381196319	959483425689957	0,572987083178505	0,732266241253895	0,782484635912413	0,43392981122302		chr1_118575759_118575871	ENSMUSG00000064302	chr1	118575759	118575871	+	intron	protein_coding-intron (ENSMUST00000049404, intron 34 of 39)	21581	ENSMUST00000203870	1	118389058	118612678	protein_coding	Clasp1	CLIP associating protein 1 [Source:MGI Symbol;Acc:MGI:1923957]	microtubule cytoskeleton organization; microtubule bundle formation; vesicle targeting; microtubule nucleation; negative regulation of microtubule depolymerization; Golgi organization; mitotic spindle organization; exit from mitosis; regulation of gastrulation; positive regulation of epithelial cell migration; regulation of epithelial to mesenchymal transition; astral microtubule organization; mi…	kinetochore binding; microtubule plus-end binding; dystroglycan binding; microtubule binding; kinetochore binding; microtubule plus-end binding; dystroglycan binding; microtubule binding	kinetochore microtubule; cytoplasmic microtubule; kinetochore; Golgi apparatus; centrosome; spindle microtubule; focal adhesion; cell cortex; membrane; cortical microtubule cytoskeleton; centrosomal corona; basal cortex; extracellular exosome; kinetochore microtubule; cytoplasmic microtubule; kinetochore; Golgi apparatus; centrosome; spindle microtubule; focal adhesion; cell cortex; membrane; cor…
chr1_118603799_118604024	59	14	47	451082321626588	239113644309339	543891203775338	30	189	51	372923314152878	893251175941119	491467207942942	-0,215536712896856	-117657673698819	0,205247392872839	-0,569900080995187	178920272210406	-0,0324365840966663	498621477958034	-0,511936799101729	0,458872356152179	-111564096690094	0,264575848886359	0,662831308285751	chr1_118603799_118604024	ENSMUSG00000064302	chr1	118603799	118604024	+	promoter-TSS	protein_coding-promoter-TSS (ENSMUST00000187575)	-816	ENSMUST00000187575	1	118389058	118612678	protein_coding	Clasp1	CLIP associating protein 1 [Source:MGI Symbol;Acc:MGI:1923957]	microtubule cytoskeleton organization; microtubule bundle formation; vesicle targeting; microtubule nucleation; negative regulation of microtubule depolymerization; Golgi organization; mitotic spindle organization; exit from mitosis; regulation of gastrulation; positive regulation of epithelial cell migration; regulation of epithelial to mesenchymal transition; astral microtubule organization; mi…	kinetochore binding; microtubule plus-end binding; dystroglycan binding; microtubule binding; kinetochore binding; microtubule plus-end binding; dystroglycan binding; microtubule binding	kinetochore microtubule; cytoplasmic microtubule; kinetochore; Golgi apparatus; centrosome; spindle microtubule; focal adhesion; cell cortex; membrane; cortical microtubule cytoskeleton; centrosomal corona; basal cortex; extracellular exosome; kinetochore microtubule; cytoplasmic microtubule; kinetochore; Golgi apparatus; centrosome; spindle microtubule; focal adhesion; cell cortex; membrane; cor…
chr1_118611710_118611982	79	54	52	603991583194923	922295485193163	601751970134416	65	155	78	808000513997902	73256048820568	751655729795087	-10793786228822	150935216895539	-109759315074422	0,57980367951526	-0,033741792215803	0,121557717371579	736709295086862	-0,120481515974432	0,356324084054752	-0,338123414514746	0,73527018638017	0,91952452391418	chr1_118611710_118611982	ENSMUSG00000064302	chr1	118611710	118611982	+	exon	protein_coding-exon (ENSMUST00000188710, exon 40 of 40)	7119	ENSMUST00000187575	1	118389058	118612678	protein_coding	Clasp1	CLIP associating protein 1 [Source:MGI Symbol;Acc:MGI:1923957]	microtubule cytoskeleton organization; microtubule bundle formation; vesicle targeting; microtubule nucleation; negative regulation of microtubule depolymerization; Golgi organization; mitotic spindle organization; exit from mitosis; regulation of gastrulation; positive regulation of epithelial cell migration; regulation of epithelial to mesenchymal transition; astral microtubule organization; mi…	kinetochore binding; microtubule plus-end binding; dystroglycan binding; microtubule binding; kinetochore binding; microtubule plus-end binding; dystroglycan binding; microtubule binding	kinetochore microtubule; cytoplasmic microtubule; kinetochore; Golgi apparatus; centrosome; spindle microtubule; focal adhesion; cell cortex; membrane; cortical microtubule cytoskeleton; centrosomal corona; basal cortex; extracellular exosome; kinetochore microtubule; cytoplasmic microtubule; kinetochore; Golgi apparatus; centrosome; spindle microtubule; focal adhesion; cell cortex; membrane; cor…
chr1_118614779_118614905	14	10	8	107036483097834	170795460220956	925772261745255	18	33	36	223753988491727	155964491037338	346918029136194	-0,814053361305394	-0,129354764322666	-0,969329267154457	0,439359346872151	-0,288622435325416	176200048123578	182840946359763	-0,991974885565374	0,581416793278053	-170613387338294	0,0879831570947537		chr1_118614779_118614905	ENSMUSG00000064302	chr1	118614779	118614905	+	Intergenic	Intergenic	10115	ENSMUST00000187575	1	118389058	118612678	protein_coding	Clasp1	CLIP associating protein 1 [Source:MGI Symbol;Acc:MGI:1923957]	microtubule cytoskeleton organization; microtubule bundle formation; vesicle targeting; microtubule nucleation; negative regulation of microtubule depolymerization; Golgi organization; mitotic spindle organization; exit from mitosis; regulation of gastrulation; positive regulation of epithelial cell migration; regulation of epithelial to mesenchymal transition; astral microtubule organization; mi…	kinetochore binding; microtubule plus-end binding; dystroglycan binding; microtubule binding; kinetochore binding; microtubule plus-end binding; dystroglycan binding; microtubule binding	kinetochore microtubule; cytoplasmic microtubule; kinetochore; Golgi apparatus; centrosome; spindle microtubule; focal adhesion; cell cortex; membrane; cortical microtubule cytoskeleton; centrosomal corona; basal cortex; extracellular exosome; kinetochore microtubule; cytoplasmic microtubule; kinetochore; Golgi apparatus; centrosome; spindle microtubule; focal adhesion; cell cortex; membrane; cor…
chr1_118615627_118615837	63	24	41	481664173940255	409909104530295	474458284144443	43	119	55	534523416952458	562417407074038	530013655624741	-0,312533947007989	-161888410049955	-0,443722103025506	0,649804753104183	115763393613553	0,567701461293328	498831007044372	-0,246961162467536	0,376636816701398	-0,655701066694522	0,512016482403341	0,830605170642915	chr1_118615627_118615837	ENSMUSG00000064302	chr1	118615627	118615837	+	Intergenic	Intergenic	11005	ENSMUST00000187575	1	118389058	118612678	protein_coding	Clasp1	CLIP associating protein 1 [Source:MGI Symbol;Acc:MGI:1923957]	microtubule cytoskeleton organization; microtubule bundle formation; vesicle targeting; microtubule nucleation; negative regulation of microtubule depolymerization; Golgi organization; mitotic spindle organization; exit from mitosis; regulation of gastrulation; positive regulation of epithelial cell migration; regulation of epithelial to mesenchymal transition; astral microtubule organization; mi…	kinetochore binding; microtubule plus-end binding; dystroglycan binding; microtubule binding; kinetochore binding; microtubule plus-end binding; dystroglycan binding; microtubule binding	kinetochore microtubule; cytoplasmic microtubule; kinetochore; Golgi apparatus; centrosome; spindle microtubule; focal adhesion; cell cortex; membrane; cortical microtubule cytoskeleton; centrosomal corona; basal cortex; extracellular exosome; kinetochore microtubule; cytoplasmic microtubule; kinetochore; Golgi apparatus; centrosome; spindle microtubule; focal adhesion; cell cortex; membrane; cor…
chr1_118621191_118621319	24	15	16	183491113882002	256193190331434	185154452349051	16	40	29	198892434214868	189047867924046	279461745693045	-0,765735223789707	0,980388717473648	-0,725785950514698	-0,395833627114003	-0,632275744468307	153924182841307	215373467399075	-0,108337603724591	0,508508501226453	-0,21304973950936	0,831288166633014		chr1_118621191_118621319	ENSMUSG00000026380	chr1	118621191	118621319	+	Distant-promoter	Intergenic	-6690	ENSMUST00000190652	1	118627945	118685168	protein_coding	Tfcp2l1	transcription factor CP2-like 1 [Source:MGI Symbol;Acc:MGI:2444691]	regulation of transcription, DNA-templated; transcription, DNA-templated; negative regulation of transcription from RNA polymerase II promoter; cell morphogenesis; determination of adult lifespan; cytoplasm organization; epithelial cell maturation; salivary gland development; positive regulation of growth	DNA binding; transcription factor activity, sequence-specific DNA binding; protein binding; sequence-specific DNA binding; RNA polymerase II regulatory region sequence-specific DNA binding; transcriptional repressor activity, RNA polymerase II transcription regulatory region sequence-specific binding	nucleus; cytoplasm; membrane; mitochondrion; transcription factor complex; fibrillar center
chr1_118635845_118636125	75	42	55	573409730881256	717340932928016	636468429949863	46	154	66	571815748367746	727834291507579	636016386749689	-104441452197826	109073009957702	-0,108971475272735	-106806042461907	124639362363989	-0,115677301346837	643814253397358	-0,0226239178197239	0,357296717378574	-0,0633196912238989	0,94951193589655	0,9878519237144	chr1_118635845_118636125	ENSMUSG00000089601	chr1	118635845	118636125	+	intron	protein_coding-intron (ENSMUST00000027629, intron 2 of 14)	2419	ENSMUST00000158976	1	118638288	118638404	rRNA	Gm22094	predicted gene, 22094 [Source:MGI Symbol;Acc:MGI:5451871]
chr1_118672397_118672620	91	34	57	695737140135924	580704564751251	659612736493495	69	187	98	85772362255162	883798782544917	944387968204084	-0,515732032115816	-1311089616347	-0,7655031801298	0,604273991407693	0,784562715635231	120348812154969	770327469113548	-0,465448497545242	0,338820101550252	-137373342200067	0,169524456972645	0,556203136216051	chr1_118672397_118672620	ENSMUSG00000088363	chr1	118672397	118672620	+	Distant-promoter	protein_coding-intron (ENSMUST00000027629, intron 13 of 14)	-9313	ENSMUST00000157738	1	118681821	118681950	snRNA	Gm23497	predicted gene, 23497 [Source:MGI Symbol;Acc:MGI:5453274]
chr1_118688160_118688362	49	16	26	37462769084242	27327273635353	300875985067208	29	82	29	360492537014449	387548129244295	279461745693045	0,892506279629025	-110670163342786	-0,562232608378758	0,613692959375846	114735956059047	-0,98462455778872	329379804035825	-0,105566712797749	0,437391674562985	-0,241355103302377	0,809279906624656	0,945268855457886	chr1_118688160_118688362	ENSMUSG00000088363	chr1	118688160	118688362	+	Intergenic	Intergenic	6440	ENSMUST00000157738	1	118681821	118681950	snRNA	Gm23497	predicted gene, 23497 [Source:MGI Symbol;Acc:MGI:5453274]
chr1_118734051_118734302	59	45	38	451082321626588	768579570994303	439741824328996	56	187	81	696123519752039	883798782544917	780565565556437	-118967597333107	0,535858624911641	-125130932759553	0,142074352702806	116205219448985	0,601000128822302	669981930800547	-0,536911109164183	0,378354892977626	-141906743940519	0,155879355598021	0,537822410389686	chr1_118734051_118734302	ENSMUSG00000088363	chr1	118734051	118734302	+	Intergenic	Intergenic	52355	ENSMUST00000157738	1	118681821	118681950	snRNA	Gm23497	predicted gene, 23497 [Source:MGI Symbol;Acc:MGI:5453274]
chr1_118737993_118738130	23	5	16	175845650803585	853977301104781	185154452349051	15	95	8	186461657076439	44898868631961	770928953635987	-0,128360489743025	-0,799021279436671	-0,0593368112798521	-0,0496440405887943	1896963282155	-0,860600661106656	193156845337127	-0,68197457323107	0,650271096816215	-104875424506806	0,294291240981019		chr1_118737993_118738130	ENSMUSG00000088363	chr1	118737993	118738130	+	Intergenic	Intergenic	56240	ENSMUST00000157738	1	118681821	118681950	snRNA	Gm23497	predicted gene, 23497 [Source:MGI Symbol;Acc:MGI:5453274]
chr1_118755333_118755520	16	16	7	122327409254668	27327273635353	810050729027099	15	22	19	186461657076439	103976327358226	183095626488547	-0,511102385759825	163018333850551	-109729429129517	0,398695565171833	-0,771427832363016	0,350945605740673	158356471572353	-0,0145896630954084	0,620947004639967	-0,0234958265139996	0,981254767526712		chr1_118755333_118755520	ENSMUSG00000100040	chr1	118755333	118755520	+	Intergenic	Intergenic	-54710	ENSMUST00000190981	1	118810136	118810453	processed_pseudogene	Gm28467	predicted gene 28467 [Source:MGI Symbol;Acc:MGI:5579173]
chr1_118755734_118755841	6	3	8	458727784705005	512386380662869	925772261745255	2	4	10	248615542768585	189047867924046	963661192044984	-0,276012629136802	-0,113214011734562	114098671216561	-0,91348705193748	-109421364258797	125594062323121	549701838308457	0,46782437146464	0,957903796001122	0,488383461280377	0,625278254293677		chr1_118755734_118755841	ENSMUSG00000100040	chr1	118755734	118755841	+	Intergenic	Intergenic	-54349	ENSMUST00000190981	1	118810136	118810453	processed_pseudogene	Gm28467	predicted gene 28467 [Source:MGI Symbol;Acc:MGI:5579173]
chr1_118775541_118775774	57	38	15	435791395469754	649022748839633	173582299077235	94	228	139	116849305101235	107757284716706	133948905694253	-0,810212770773857	-0,345214032735115	-138201845036968	0,787607342458763	0,589335468355207	116050244306468	807325233084761	-153096720234331	0,424234923976312	-360877220572438	0,000307649597732808	0,030247148036988	chr1_118775541_118775774	ENSMUSG00000100040	chr1	118775541	118775774	+	Intergenic	Intergenic	-34479	ENSMUST00000190981	1	118810136	118810453	processed_pseudogene	Gm28467	predicted gene 28467 [Source:MGI Symbol;Acc:MGI:5579173]
chr1_118777185_118777300	8	1	8	61163704627334	170795460220956	925772261745255	5	9	3	621538856921463	425357702829104	289098357613495	0,385069882651628	-124295461617529	154516875470264	0,421637191244822	-0,302858262849081	-0,806062949574726	507366614267269	0,420462671053078	0,951388881621111	0,441946168570558	0,658528160494545		chr1_118777185_118777300	ENSMUSG00000100040	chr1	118777185	118777300	+	Intergenic	Intergenic	-32894	ENSMUST00000190981	1	118810136	118810453	processed_pseudogene	Gm28467	predicted gene 28467 [Source:MGI Symbol;Acc:MGI:5579173]
chr1_118793733_118793844	12	1	7	917455569410009	170795460220956	810050729027099	7	3	8	870154399690049	141785900943035	770928953635987	0,849383849431994	-123730439287316	0,549219939728691	0,717191445569515	-13183773007662	0,439886458909153	613528502154522	0,223147330639201	0,945157341036447	0,236095431893383	0,813358618569193		chr1_118793733_118793844	ENSMUSG00000100040	chr1	118793733	118793844	+	Distant-promoter	Intergenic	-16348	ENSMUST00000190981	1	118810136	118810453	processed_pseudogene	Gm28467	predicted gene 28467 [Source:MGI Symbol;Acc:MGI:5579173]
chr1_118806900_118807005	4	2	2	30581852313667	341590920441912	231443065436314	11	7	7	136738548522722	330833768867081	674562834431489	-0,545787419403182	-0,463100324934974	-0,717704622617412	190800081652938	-0,487965239659226	0,306556790085415	541939099590114	-138703448721717	0,986698524337879	-140573280794956	0,159803480938913		chr1_118806900_118807005	ENSMUSG00000100040	chr1	118806900	118807005	+	Distant-promoter	Intergenic	-3184	ENSMUST00000190981	1	118810136	118810453	processed_pseudogene	Gm28467	predicted gene 28467 [Source:MGI Symbol;Acc:MGI:5579173]
chr1_118823288_118823392	10	5	8	764546307841674	853977301104781	925772261745255	4	11	8	497231085537171	519881636791128	770928953635987	0,24170317289182	0,750428269547372	115883140763792	-127891017760822	-1150063304108	0,278010631639114	722056257775999	0,508574388703608	0,780893143561606	0,651272703438054	0,514870465717145		chr1_118823288_118823392	ENSMUSG00000100040	chr1	118823288	118823392	+	Intergenic	Intergenic	13204	ENSMUST00000190981	1	118810136	118810453	processed_pseudogene	Gm28467	predicted gene 28467 [Source:MGI Symbol;Acc:MGI:5579173]
chr1_118832071_118832332	130	33	78	993910200194177	563625018729155	902627955201624	58	103	48	720985074028898	486798259904419	462557372181592	137306390950484	-0,560889642123347	0,962788051751896	0,146378585881114	-0,906194080875575	-101514682413892	688417313373311	0,583989356079284	0,383680108726435	152207357847594	0,127990645468263	0,495265813182223	chr1_118832071_118832332	ENSMUSG00000100040	chr1	118832071	118832332	+	Intergenic	Intergenic	22065	ENSMUST00000190981	1	118810136	118810453	processed_pseudogene	Gm28467	predicted gene 28467 [Source:MGI Symbol;Acc:MGI:5579173]
chr1_118860587_118860866	109	65	65	833355475547425	111017049143622	75218996266802	105	250	135	130523159953507	118154917452529	130094260926073	-104644669376352	0,125282140567093	-139001176912143	0,950955285797537	0,427420595244049	0,932800441276267	108057321882879	-0,498768291776506	0,326612618574926	-152709437238748	0,126737546121085	0,493925705342105	chr1_118860587_118860866	ENSMUSG00000100040	chr1	118860587	118860866	+	intron	protein_coding-intron (ENSMUST00000062483, intron 5 of 13)	50590	ENSMUST00000190981	1	118810136	118810453	processed_pseudogene	Gm28467	predicted gene 28467 [Source:MGI Symbol;Acc:MGI:5579173]
chr1_118861598_118861861	40	52	23	30581852313667	888136393148972	266159525251761	48	122	80	596677302644605	576595997168342	770928953635987	-106008503051009	129994149509937	-122081560706872	0,118711757626632	0,0373259440814517	0,824921440771362	567386115831056	-0,448225571554626	0,466150076949684	-0,961547779821576	0,336276813622111	0,720615422189631	chr1_118861598_118861861	ENSMUSG00000100040	chr1	118861598	118861861	+	intron	protein_coding-intron (ENSMUST00000062483, intron 5 of 13)	51593	ENSMUST00000190981	1	118810136	118810453	processed_pseudogene	Gm28467	predicted gene 28467 [Source:MGI Symbol;Acc:MGI:5579173]
chr1_118876177_118876299	6	10	7	458727784705005	170795460220956	810050729027099	7	2	5	870154399690049	0,945239339620232	481830596022492	-0,50488562161462	175997511639863	0,132066396872946	0,241034954053715	-116519085251638	-0,462999993194292	737207007602705	109916104164317	0,909118562432929	120904036839999	0,226647336834642		chr1_118876177_118876299	ENSMUSG00000100040	chr1	118876177	118876299	+	intron	protein_coding-intron (ENSMUST00000062483, intron 3 of 13)	66102	ENSMUST00000190981	1	118810136	118810453	processed_pseudogene	Gm28467	predicted gene 28467 [Source:MGI Symbol;Acc:MGI:5579173]
chr1_118929211_118929584	169	34	80	129208326025243	580704564751251	925772261745255	53	353	84	658831188336751	166834743442971	809475401317786	0,728064134474456	-0,98194564091697	-0,152473042477907	-0,794145119346093	163252672246275	-0,432027054196234	989202351805531	-0,164964362510502	0,427571830714181	-0,385816722853232	0,699632409374336	0,907992367036055	chr1_118929211_118929584	ENSMUSG00000098273	chr1	118929211	118929584	+	intron	protein_coding-intron (ENSMUST00000062483, intron 2 of 13)	-24823	ENSMUST00000183982	1	118954220	118954300	miRNA	Mir6346	microRNA 6346 [Source:MGI Symbol;Acc:MGI:5531211]
chr1_118998867_118998987	2	4	1	152909261568335	683181840883825	115721532718157	12	11	7	149169325661151	519881636791128	674562834431489	-0,907488721541205	0,153824947290854	-0,981918074445823	177201953322669	-0,17301212761573	0,136574443085217	606325060500741	-161566358819178	0,984204906743858	-164159269794441	0,100674441961407		chr1_118998867_118998987	ENSMUSG00000048402	chr1	118998867	118998987	+	Distant-promoter	protein_coding-intron (ENSMUST00000062483, intron 2 of 13)	-16339	ENSMUST00000159678	1	118834132	119053619	protein_coding	Gli2	GLI-Kruppel family member GLI2 [Source:MGI Symbol;Acc:MGI:95728]	regulation of transcription, DNA-templated; transcription from RNA polymerase II promoter; multicellular organism development; positive regulation of transcription from RNA polymerase II promoter; transcription, DNA-templated; osteoblast differentiation; positive regulation of transcription, DNA-templated; negative regulation of apoptotic process; negative regulation of transcription from RNA pol…	metal ion binding; DNA binding; nucleic acid binding; protein binding; chromatin binding; transcription factor binding; sequence-specific DNA binding; transcription regulatory region DNA binding; RNA polymerase II core promoter proximal region sequence-specific DNA binding; transcriptional activator activity, RNA polymerase II core promoter proximal region sequence-specific binding; promoter-spec…	nucleus; cytoplasm; membrane; nucleolus; nuclear speck; cilium; cell projection; cytosol; motile cilium; axoneme; ciliary tip
chr1_119018339_119018404	9	7	1	688091677057507	119556822154669	115721532718157	4	6	6	497231085537171	28357180188607	57819671522699	0,343448138808802	170126857775	-118800368702086	-0,167224551326222	-0,738898149764191	0,0494096715524735	559730172328765	0,551272235922986	0,955237061023205	0,577105158935615	0,563868419529558		chr1_119018339_119018404	ENSMUSG00000048402	chr1	119018339	119018404	+	intron	protein_coding-intron (ENSMUST00000062483, intron 1 of 13)	34968	ENSMUST00000160991	1	118834132	119053619	protein_coding	Gli2	GLI-Kruppel family member GLI2 [Source:MGI Symbol;Acc:MGI:95728]	regulation of transcription, DNA-templated; transcription from RNA polymerase II promoter; multicellular organism development; positive regulation of transcription from RNA polymerase II promoter; transcription, DNA-templated; osteoblast differentiation; positive regulation of transcription, DNA-templated; negative regulation of apoptotic process; negative regulation of transcription from RNA pol…	metal ion binding; DNA binding; nucleic acid binding; protein binding; chromatin binding; transcription factor binding; sequence-specific DNA binding; transcription regulatory region DNA binding; RNA polymerase II core promoter proximal region sequence-specific DNA binding; transcriptional activator activity, RNA polymerase II core promoter proximal region sequence-specific binding; promoter-spec…	nucleus; cytoplasm; membrane; nucleolus; nuclear speck; cilium; cell projection; cytosol; motile cilium; axoneme; ciliary tip
chr1_119049730_119050024	95	43	70	726318992449591	734420478950112	810050729027099	57	155	54	708554296890468	73256048820568	520377043704291	0,215478698178172	0,298850711680563	107715802975144	0,032663058366169	0,279709635107873	-190386013308422	70538033820454	0,207736368468987	0,352818384313611	0,588791224338061	0,556001333470224	0,850497601369796	chr1_119049730_119050024	ENSMUSG00000048402	chr1	119049730	119050024	+	intron	protein_coding-intron (ENSMUST00000062483, intron 1 of 13)	3462	ENSMUST00000160991	1	118834132	119053619	protein_coding	Gli2	GLI-Kruppel family member GLI2 [Source:MGI Symbol;Acc:MGI:95728]	regulation of transcription, DNA-templated; transcription from RNA polymerase II promoter; multicellular organism development; positive regulation of transcription from RNA polymerase II promoter; transcription, DNA-templated; osteoblast differentiation; positive regulation of transcription, DNA-templated; negative regulation of apoptotic process; negative regulation of transcription from RNA pol…	metal ion binding; DNA binding; nucleic acid binding; protein binding; chromatin binding; transcription factor binding; sequence-specific DNA binding; transcription regulatory region DNA binding; RNA polymerase II core promoter proximal region sequence-specific DNA binding; transcriptional activator activity, RNA polymerase II core promoter proximal region sequence-specific binding; promoter-spec…	nucleus; cytoplasm; membrane; nucleolus; nuclear speck; cilium; cell projection; cytosol; motile cilium; axoneme; ciliary tip
chr1_119060965_119061147	16	17	8	122327409254668	290352282375626	925772261745255	10	10	16	124307771384293	472619669810116	154185790727197	-0,195568222139148	183602410127367	-0,555278320073478	-0,171623621405977	-110318608516211	0,189632147507047	138502074482887	0,63586953104742	0,682243850839388	0,932026767650728	0,35132269213816		chr1_119060965_119061147	ENSMUSG00000097408	chr1	119060965	119061147	+	Intergenic	Intergenic	2587	ENSMUST00000181458	1	119058469	119059848	lincRNA	Gm26831	predicted gene, 26831 [Source:MGI Symbol;Acc:MGI:5477325]
chr1_119089575_119089837	42	32	28	321109449293503	54654547270706	324020291610839	65	117	58	808000513997902	552965013677836	55892349138609	-108974759004365	0,154239922420701	-107368515495147	159698541407623	0,189663847499209	0,222543560998983	518594038778872	-0,70487444726812	0,407831183863332	-172834857940713	0,0839257484373127	0,414640606302425	chr1_119089575_119089837	ENSMUSG00000097408	chr1	119089575	119089837	+	Intergenic	Intergenic	31237	ENSMUST00000181458	1	119058469	119059848	lincRNA	Gm26831	predicted gene, 26831 [Source:MGI Symbol;Acc:MGI:5477325]
chr1_119099766_119099842	3	7	5	229363892352502	119556822154669	578607663590785	1	4	3	124307771384293	189047867924046	289098357613495	-0,50623214685532	188010488751866	0,356332137063184	-0,765700361371802	-0,605804896909739	-0,358699619444979	434332295735302	164946273142944	108218602837538	152419518287968	0,127459961012275		chr1_119099766_119099842	ENSMUSG00000097408	chr1	119099766	119099842	+	Intergenic	Intergenic	41335	ENSMUST00000181458	1	119058469	119059848	lincRNA	Gm26831	predicted gene, 26831 [Source:MGI Symbol;Acc:MGI:5477325]
chr1_119105384_119105562	35	3	15	267591207744586	512386380662869	173582299077235	17	66	6	211323211353298	311928982074677	57819671522699	0,826199286398981	-1189542374063	-0,0496750974232827	0,301954325290849	123929120845111	-112822734865466	178914001639797	-0,211249597191499	0,679216516066343	-0,311019523516511	0,755785779574381		chr1_119105384_119105562	ENSMUSG00000097408	chr1	119105384	119105562	+	Intergenic	Intergenic	47004	ENSMUST00000181458	1	119058469	119059848	lincRNA	Gm26831	predicted gene, 26831 [Source:MGI Symbol;Acc:MGI:5477325]
chr1_119110239_119110470	89	37	37	68044621397909	631943202817538	428169671057181	24	95	23	298338651322302	44898868631961	221642074170346	127214199328441	10025307843217	-0,130174731002273	-0,851859784224879	-0,0144491350053366	-127818912737362	451588083277678	0,822851381716433	0,431699148767352	190607598848863	0,0566403474887031	0,347951195479196	chr1_119110239_119110470	ENSMUSG00000096939	chr1	119110239	119110470	+	Intergenic	Intergenic	-47232	ENSMUST00000181691	1	119157586	119158565	processed_pseudogene	Gm8321	predicted gene 8321 [Source:MGI Symbol;Acc:MGI:3646697]
chr1_119113743_119113834	5	5	7	382273153920837	853977301104781	810050729027099	2	8	7	248615542768585	378095735848093	674562834431489	-0,690379774983178	116355568728717	0,990911392771285	-121569333560547	-0,706798251589808	0,458404282120004	557929216183481	0,607910309408312	0,906248058961528	0,67079901953657	0,502348572158805		chr1_119113743_119113834	ENSMUSG00000096939	chr1	119113743	119113834	+	Intergenic	Intergenic	-43798	ENSMUST00000181691	1	119157586	119158565	processed_pseudogene	Gm8321	predicted gene 8321 [Source:MGI Symbol;Acc:MGI:3646697]
chr1_119131633_119131819	11	6	8	841000938625842	102477276132574	925772261745255	12	11	15	149169325661151	519881636791128	144549178806748	-0,53883294904422	-0,0447946859858959	-0,310940138188974	121043904401861	-140210578261673	108623451181721	104143544052782	-0,273257316670867	0,708521156577018	-0,385672769449846	0,699739032326711		chr1_119131633_119131819	ENSMUSG00000096939	chr1	119131633	119131819	+	Intergenic	Intergenic	-25860	ENSMUST00000181691	1	119157586	119158565	processed_pseudogene	Gm8321	predicted gene 8321 [Source:MGI Symbol;Acc:MGI:3646697]
chr1_119142802_119142961	19	7	14	145263798489918	119556822154669	16201014580542	11	8	10	136738548522722	378095735848093	963661192044984	0,650633895952881	0,0733429344443826	102669970849519	0,459185874743375	-176242129982926	-0,447441113806564	116290834627006	0,737616264210129	0,684863253297687	107702707169414	0,281468171586186		chr1_119142802_119142961	ENSMUSG00000096939	chr1	119142802	119142961	+	Distant-promoter	Intergenic	-14705	ENSMUST00000181691	1	119157586	119158565	processed_pseudogene	Gm8321	predicted gene 8321 [Source:MGI Symbol;Acc:MGI:3646697]
chr1_119143131_119143217	6	3	17	458727784705005	512386380662869	196726605620867	4	10	8	497231085537171	472619669810116	770928953635987	-0,541428723073601	-0,450960359095468	200196599281695	-0,476512178541215	-0,518007012244296	-0,0150577198623733	779859988426636	0,766989750882497	0,832282351636482	0,921549939602104	0,356763380782823		chr1_119143131_119143217	ENSMUSG00000096939	chr1	119143131	119143217	+	Distant-promoter	Intergenic	-14412	ENSMUST00000181691	1	119157586	119158565	processed_pseudogene	Gm8321	predicted gene 8321 [Source:MGI Symbol;Acc:MGI:3646697]
chr1_119155768_119156019	44	27	17	336400375450337	461147742596582	196726605620867	83	126	84	103175450248963	595500783960746	809475401317786	-0,762288081207947	-0,358380881016421	-121452400892801	148913048592546	0,0766275846211598	0,769434900605757	571834235239324	-130215907175946	0,424674082646726	-306625510001441	0,00216758294577915	0,0725542448273589	chr1_119155768_119156019	ENSMUSG00000096939	chr1	119155768	119156019	+	Distant-promoter	Intergenic	-1693	ENSMUST00000181691	1	119157586	119158565	processed_pseudogene	Gm8321	predicted gene 8321 [Source:MGI Symbol;Acc:MGI:3646697]
chr1_119200776_119200949	68	43	24	519891489332339	734420478950112	277731678523577	54	184	88	67126196547518	869620192450613	848021848999586	-0,596923478536998	0,361591458396499	-167889284873142	0,0793993935007547	0,965663407321691	0,869162068049477	653491275621901	-0,662090127467368	0,407174182226882	-162606117079016	0,103936643117305	0,454506938353701	chr1_119200776_119200949	ENSMUSG00000100767	chr1	119200776	119200949	+	Intergenic	Intergenic	41891	ENSMUST00000186012	1	119241962	119242753	processed_pseudogene	Gm3508	predicted gene 3508 [Source:MGI Symbol;Acc:MGI:3781685]
chr1_119212322_119212628	184	107	111	140676520642868	182751142436423	128450901317154	165	304	179	205107822784083	143676379622275	172495353376052	-0,732446193149519	0,699821947066584	-114862022652639	146086885890962	-0,630327570136626	0,350703183836338	162193020029809	-0,206869280063783	0,316418221614746	-0,653784345945968	0,513250753186292	0,83111855352145	chr1_119212322_119212628	ENSMUSG00000100767	chr1	119212322	119212628	+	Intergenic	Intergenic	30278	ENSMUST00000186012	1	119241962	119242753	processed_pseudogene	Gm3508	predicted gene 3508 [Source:MGI Symbol;Acc:MGI:3781685]
chr1_119220957_119221255	136	60	93	103978297866468	102477276132574	107621025427886	90	249	124	111876994245863	117682297782719	119493987813578	-0,926192603838876	-113865800901093	-0,410574761810507	0,191845655491082	101357004512062	127000967404861	110521646544848	-0,152791189996968	0,310079119668417	-0,492749044696575	0,62218991883821	0,877705285178065	chr1_119220957_119221255	ENSMUSG00000100767	chr1	119220957	119221255	+	Intergenic	Intergenic	21647	ENSMUST00000186012	1	119241962	119242753	processed_pseudogene	Gm3508	predicted gene 3508 [Source:MGI Symbol;Acc:MGI:3781685]
chr1_119225653_119225784	14	3	8	107036483097834	512386380662869	925772261745255	6	12	18	745846628305756	567143603772139	173459014568097	0,321652077197201	-0,921700940048318	-0,00054604196958255	-0,401477438317109	-0,79968447412494	180175681726275	926017308524222	-0,219785943828251	0,752720014675147	-0,291988972716641	0,770295055268575		chr1_119225653_119225784	ENSMUSG00000100767	chr1	119225653	119225784	+	Intergenic	Intergenic	17035	ENSMUST00000186012	1	119241962	119242753	processed_pseudogene	Gm3508	predicted gene 3508 [Source:MGI Symbol;Acc:MGI:3781685]
chr1_119228498_119228602	3	6	4	229363892352502	102477276132574	462886130872628	9	2	9	111876994245863	0,945239339620232	867295072840485	-0,937691700946538	0,910428115148471	-0,395106505655698	112882906576023	-12509901928587	0,544531218552232	632935288968668	-0,287567965718153	0,985009719646276	-0,291944292510556	0,77032921737316		chr1_119228498_119228602	ENSMUSG00000100767	chr1	119228498	119228602	+	Intergenic	Intergenic	14203	ENSMUST00000186012	1	119241962	119242753	processed_pseudogene	Gm3508	predicted gene 3508 [Source:MGI Symbol;Acc:MGI:3781685]
chr1_119248542_119248652	11	2	5	841000938625842	341590920441912	578607663590785	9	8	11	111876994245863	378095735848093	106002731124948	0,359517194332801	-112043817731293	-0,418060993393562	118265993142468	-101225953514678	100858158009579	719682085369125	-0,433605551325502	0,8339882685094	-0,519918046449852	0,603120696708244		chr1_119248542_119248652	ENSMUSG00000100767	chr1	119248542	119248652	+	Distant-promoter	Intergenic	-5844	ENSMUST00000186012	1	119241962	119242753	processed_pseudogene	Gm3508	predicted gene 3508 [Source:MGI Symbol;Acc:MGI:3781685]
chr1_119292963_119293218	50	20	55	382273153920837	341590920441912	636468429949863	39	157	65	484800308398741	742012881601882	626379774829239	-0,970613011937353	-122816676369582	0,638663112355808	-0,321527378362606	130685084876289	0,574793192877077	535587578190413	-0,452000601182319	0,407486574449675	-110924047446903	0,267326456407784	0,665486529912271	chr1_119292963_119293218	ENSMUSG00000099860	chr1	119292963	119293218	+	Intergenic	Intergenic	33743	ENSMUST00000189894	1	119305346	119326833	lincRNA	Gm29456	predicted gene 29456 [Source:MGI Symbol;Acc:MGI:5580162]
chr1_119328280_119328400	7	8	8	535182415489172	136636368176765	925772261745255	9	8	6	111876994245863	378095735848093	57819671522699	-0,735812788264672	143387481472489	0,283769800584838	0,787564450727085	-114586656983998	-0,623529707932165	817063458755966	0,462562148967805	0,789778346217552	0,585686036067122	0,558086519612323		chr1_119328280_119328400	ENSMUSG00000101179	chr1	119328280	119328400	+	promoter-TSS	lincRNA-promoter-TSS (ENSMUST00000186504)	-860	ENSMUST00000186697	1	119329200	119385581	lincRNA	Gm29455	predicted gene 29455 [Source:MGI Symbol;Acc:MGI:5580161]
chr1_119332962_119333259	96	30	61	733964455528007	512386380662869	705901349580757	76	179	103	944739062520624	845989208960108	992571027806333	-0,31365257502737	-157054077707418	-0,472838842889641	0,881953610202435	0,321801050119014	115327753466974	789258580843116	-0,495434557285779	0,346330893620771	-143052371709084	0,152566763780162	0,533458559718022	chr1_119332962_119333259	ENSMUSG00000101179	chr1	119332962	119333259	+	intron	lincRNA-intron (ENSMUST00000186504, intron 1 of 2)	3868	ENSMUST00000186504	1	119329200	119385581	lincRNA	Gm29455	predicted gene 29455 [Source:MGI Symbol;Acc:MGI:5580161]
chr1_11937973_11938068	3	0	3	229363892352502	0	347164598154471	5	4	6	621538856921463	189047867924046	57819671522699	-0,410724382274006	-137016189828586	0,0820402608433286	122975777901495	-0,579367780920484	104845602162207	327551988429912	-112203080554204	122232039108667	-0,917951474690303	0,35864427107369		chr1_11937973_11938068	ENSMUSG00000101610	chr1	11937973	11938068	+	intron	protein_coding-intron (ENSMUST00000048613, intron 11 of 13)	-182940	ENSMUST00000187748	1	12120960	12121832	processed_pseudogene	Gm7560	predicted gene 7560 [Source:MGI Symbol;Acc:MGI:3648484]
chr1_119384903_119385023	18	7	5	137618335411501	119556822154669	578607663590785	13	42	14	16160010279958	198500261320249	134912566886298	0,0558129550680434	-0,330390845810205	-16496186928147	0,568607735070805	135763251228881	-0,0020436638027546	135008142488563	-0,654051788575737	0,626700348706606	-104364356893303	0,296650327286184		chr1_119384903_119385023	ENSMUSG00000037035	chr1	119384903	119385023	+	exon	lincRNA-exon (ENSMUST00000186504, exon 3 of 3)	37285	ENSMUST00000038765	1	119415465	119422248	protein_coding	Inhbb	inhibin beta-B [Source:MGI Symbol;Acc:MGI:96571]	eye development; response to mechanical stimulus; cellular response to insulin stimulus; fat cell differentiation; positive regulation of apoptotic signaling pathway; positive regulation of pathway-restricted SMAD protein phosphorylation; regulation of MAPK cascade; SMAD protein signal transduction; cellular response to starvation; positive regulation of follicle-stimulating hormone secretion; oo…	growth factor activity; protein homodimerization activity; cytokine activity; hormone activity; transforming growth factor beta receptor binding; growth factor activity; protein homodimerization activity; cytokine activity; hormone activity; transforming growth factor beta receptor binding	extracellular space; extracellular region; cell periphery; perinuclear region of cytoplasm; extracellular space; extracellular region; cell periphery; perinuclear region of cytoplasm
chr1_11940100_11940257	8	10	10	61163704627334	170795460220956	115721532718157	14	8	7	17403087993801	378095735848093	674562834431489	-0,741981563904358	113523938520475	0,192210334012714	119063937072106	-11418735824521	-0,634233943582065	104496239088736	0,342274253062786	0,759000967829951	0,450953645080819	0,652022958675188		chr1_11940100_11940257	ENSMUSG00000101610	chr1	11940100	11940257	+	intron	protein_coding-intron (ENSMUST00000048613, intron 11 of 13)	-180782	ENSMUST00000187748	1	12120960	12121832	processed_pseudogene	Gm7560	predicted gene 7560 [Source:MGI Symbol;Acc:MGI:3648484]
chr1_119428702_119428822	10	10	2	764546307841674	170795460220956	231443065436314	15	13	4	186461657076439	614405570753151	385464476817993	-0,236513292930306	112797518052648	-100756145284917	135456153936843	-0,453667738546943	-0,784794235568489	928071765637181	-0,0910879493981136	0,836628242115991	-0,108875059211168	0,913301588893774		chr1_119428702_119428822	ENSMUSG00000037035	chr1	119428702	119428822	+	Distant-promoter	Intergenic	-6514	ENSMUST00000038765	1	119415465	119422248	protein_coding	Inhbb	inhibin beta-B [Source:MGI Symbol;Acc:MGI:96571]	eye development; response to mechanical stimulus; cellular response to insulin stimulus; fat cell differentiation; positive regulation of apoptotic signaling pathway; positive regulation of pathway-restricted SMAD protein phosphorylation; regulation of MAPK cascade; SMAD protein signal transduction; cellular response to starvation; positive regulation of follicle-stimulating hormone secretion; oo…	growth factor activity; protein homodimerization activity; cytokine activity; hormone activity; transforming growth factor beta receptor binding; growth factor activity; protein homodimerization activity; cytokine activity; hormone activity; transforming growth factor beta receptor binding	extracellular space; extracellular region; cell periphery; perinuclear region of cytoplasm; extracellular space; extracellular region; cell periphery; perinuclear region of cytoplasm
chr1_119428844_119428946	7	9	6	535182415489172	153715914198861	694329196308942	6	12	4	745846628305756	567143603772139	385464476817993	-0,511444043981214	194043334025475	-0,122005464874485	0,00405976505176594	-0,433233729657752	-0,877809866793065	744187577113768	0,655675197423583	0,808659946454017	0,810816957484696	0,417470794773056		chr1_119428844_119428946	ENSMUSG00000037035	chr1	119428844	119428946	+	Distant-promoter	Intergenic	-6647	ENSMUST00000038765	1	119415465	119422248	protein_coding	Inhbb	inhibin beta-B [Source:MGI Symbol;Acc:MGI:96571]	eye development; response to mechanical stimulus; cellular response to insulin stimulus; fat cell differentiation; positive regulation of apoptotic signaling pathway; positive regulation of pathway-restricted SMAD protein phosphorylation; regulation of MAPK cascade; SMAD protein signal transduction; cellular response to starvation; positive regulation of follicle-stimulating hormone secretion; oo…	growth factor activity; protein homodimerization activity; cytokine activity; hormone activity; transforming growth factor beta receptor binding; growth factor activity; protein homodimerization activity; cytokine activity; hormone activity; transforming growth factor beta receptor binding	extracellular space; extracellular region; cell periphery; perinuclear region of cytoplasm; extracellular space; extracellular region; cell periphery; perinuclear region of cytoplasm
chr1_119438248_119438338	3	2	7	229363892352502	341590920441912	810050729027099	6	8	10	745846628305756	378095735848093	963661192044984	-116485222273441	-0,789991886108552	0,774755969479514	0,560301651131278	-0,668058626139097	128784511437126	578101516336724	-0,578588444468766	0,922990053862464	-0,626863141208867	0,530748950045417		chr1_119438248_119438338	ENSMUSG00000037035	chr1	119438248	119438338	+	Distant-promoter	Intergenic	-16045	ENSMUST00000038765	1	119415465	119422248	protein_coding	Inhbb	inhibin beta-B [Source:MGI Symbol;Acc:MGI:96571]	eye development; response to mechanical stimulus; cellular response to insulin stimulus; fat cell differentiation; positive regulation of apoptotic signaling pathway; positive regulation of pathway-restricted SMAD protein phosphorylation; regulation of MAPK cascade; SMAD protein signal transduction; cellular response to starvation; positive regulation of follicle-stimulating hormone secretion; oo…	growth factor activity; protein homodimerization activity; cytokine activity; hormone activity; transforming growth factor beta receptor binding; growth factor activity; protein homodimerization activity; cytokine activity; hormone activity; transforming growth factor beta receptor binding	extracellular space; extracellular region; cell periphery; perinuclear region of cytoplasm; extracellular space; extracellular region; cell periphery; perinuclear region of cytoplasm
chr1_119444128_119444398	40	18	32	30581852313667	307431828397721	370308904698102	29	108	49	360492537014449	510429243394925	472193984102042	-0,960700300858048	-0,941789971246963	-0,204777412912724	-0,319839796308485	143764070468954	0,989466776636683	387779170123985	-0,460568514727722	0,416091678947667	-110689191356227	0,268340662483514	0,66604367525787	chr1_119444128_119444398	ENSMUSG00000037035	chr1	119444128	119444398	+	Intergenic	Intergenic	-22015	ENSMUST00000038765	1	119415465	119422248	protein_coding	Inhbb	inhibin beta-B [Source:MGI Symbol;Acc:MGI:96571]	eye development; response to mechanical stimulus; cellular response to insulin stimulus; fat cell differentiation; positive regulation of apoptotic signaling pathway; positive regulation of pathway-restricted SMAD protein phosphorylation; regulation of MAPK cascade; SMAD protein signal transduction; cellular response to starvation; positive regulation of follicle-stimulating hormone secretion; oo…	growth factor activity; protein homodimerization activity; cytokine activity; hormone activity; transforming growth factor beta receptor binding; growth factor activity; protein homodimerization activity; cytokine activity; hormone activity; transforming growth factor beta receptor binding	extracellular space; extracellular region; cell periphery; perinuclear region of cytoplasm; extracellular space; extracellular region; cell periphery; perinuclear region of cytoplasm
chr1_119452754_119452833	19	7	9	145263798489918	119556822154669	104149379446341	5	33	16	621538856921463	155964491037338	154185790727197	0,596752452286945	-0,10960300307562	-0,532956223162068	-168687435523137	0,890777407165195	0,84190372201692	123545694591268	-0,0354555062930522	0,645217232183451	-0,05495126993597	0,956177286049089		chr1_119452754_119452833	ENSMUSG00000004451	chr1	119452754	119452833	+	Intergenic	Intergenic	25286	ENSMUST00000142945	1	119470305	119504794	protein_coding	Ralb	v-ral simian leukemia viral oncogene B [Source:MGI Symbol;Acc:MGI:1927244]	signal transduction; positive regulation of protein phosphorylation; cell cycle; cell division; apoptotic process; positive regulation of protein serine/threonine kinase activity; negative regulation of protein binding; cellular response to starvation; positive regulation of autophagosome assembly; positive regulation of protein binding; Ras protein signal transduction; cellular response to exoge…	nucleotide binding; GTPase activity; GTP binding; ubiquitin protein ligase binding; ATPase binding; GDP binding	membrane; plasma membrane; extracellular exosome; autophagosome; midbody; exocyst; intracellular
chr1_119475196_119475435	101	31	60	772191770920091	529465926684964	694329196308942	32	249	87	397784868429737	117682297782719	838385237079136	0,13830268586736	-0,760199498414179	-0,149922466185805	-12476454020165	163613257036175	0,383332110387374	734829996208343	-0,281732035164394	0,422088903102332	-0,667470841080344	0,504471429023445	0,826690347939309	chr1_119475196_119475435	ENSMUSG00000004451	chr1	119475196	119475435	+	intron	protein_coding-intron (ENSMUST00000004565, intron 4 of 4)	2764	ENSMUST00000142945	1	119470305	119504794	protein_coding	Ralb	v-ral simian leukemia viral oncogene B [Source:MGI Symbol;Acc:MGI:1927244]	signal transduction; positive regulation of protein phosphorylation; cell cycle; cell division; apoptotic process; positive regulation of protein serine/threonine kinase activity; negative regulation of protein binding; cellular response to starvation; positive regulation of autophagosome assembly; positive regulation of protein binding; Ras protein signal transduction; cellular response to exoge…	nucleotide binding; GTPase activity; GTP binding; ubiquitin protein ligase binding; ATPase binding; GDP binding	membrane; plasma membrane; extracellular exosome; autophagosome; midbody; exocyst; intracellular
chr1_119480250_119480476	15	19	20	114681946176251	324511374419817	231443065436314	12	10	11	149169325661151	472619669810116	106002731124948	-0,475267729716523	16243659172474	0,693088762067001	-0,13017379809671	-114989787087869	-0,562115280622482	162178401633249	117974531419633	0,641265542390283	183971418423465	0,0658102100021675		chr1_119480250_119480476	ENSMUSG00000004451	chr1	119480250	119480476	+	Distant-promoter	protein_coding-TTS (ENSMUST00000156213)	-2284	ENSMUST00000142945	1	119470305	119504794	protein_coding	Ralb	v-ral simian leukemia viral oncogene B [Source:MGI Symbol;Acc:MGI:1927244]	signal transduction; positive regulation of protein phosphorylation; cell cycle; cell division; apoptotic process; positive regulation of protein serine/threonine kinase activity; negative regulation of protein binding; cellular response to starvation; positive regulation of autophagosome assembly; positive regulation of protein binding; Ras protein signal transduction; cellular response to exoge…	nucleotide binding; GTPase activity; GTP binding; ubiquitin protein ligase binding; ATPase binding; GDP binding	membrane; plasma membrane; extracellular exosome; autophagosome; midbody; exocyst; intracellular
chr1_119490058_119490193	5	7	7	382273153920837	119556822154669	810050729027099	11	3	8	136738548522722	141785900943035	770928953635987	-0,849821413310988	0,896731215253316	0,0688317028621117	126570909973742	-136626822400014	-0,0151823805417259	777998740716812	0,093735957307293	0,886045175296063	0,105791397460036	0,915747862319413		chr1_119490058_119490193	ENSMUSG00000101437	chr1	119490058	119490193	+	Distant-promoter	protein_coding-intron (ENSMUST00000004565, intron 1 of 4)	-9352	ENSMUST00000190805	1	119499477	119499869	processed_pseudogene	Gm29454	predicted gene 29454 [Source:MGI Symbol;Acc:MGI:5580160]
chr1_119500663_119500851	11	12	11	841000938625842	204954552265147	127293685989973	11	36	7	136738548522722	170143081131642	674562834431489	-0,925124695137373	141974156706467	-0,0870654438563219	0,0961875349490534	0,744315560630751	-124805452365078	131781040869203	0,0848846083400508	0,651443851847202	0,13030226334834	0,896327289445194		chr1_119500663_119500851	ENSMUSG00000101437	chr1	119500663	119500851	+	TTS	processed_pseudogene-TTS (ENSMUST00000190805)	1280	ENSMUST00000190805	1	119499477	119499869	processed_pseudogene	Gm29454	predicted gene 29454 [Source:MGI Symbol;Acc:MGI:5580160]
chr1_119539547_119539840	114	61	60	871582790939509	104185230734783	694329196308942	87	211	120	108147761104335	997227503299345	115639343045398	-0,613856460267239	0,40857738827305	-167822827941966	0,646519285399394	0,140614507388158	10963735586263	973810473232159	-0,315551046744425	0,332834505472435	-0,948071914288221	0,343092845075468	0,725863444316887	chr1_119539547_119539840	ENSMUSG00000101731	chr1	119539547	119539840	+	Distant-promoter	Intergenic	-3528	ENSMUST00000188909	1	119529480	119536165	lincRNA	3830432H09Rik	RIKEN cDNA 3830432H09 gene [Source:MGI Symbol;Acc:MGI:2443278]
chr1_11954307_11954376	36	20	14	275236670823003	341590920441912	16201014580542	44	84	57	546954194090888	397000522640497	549286879465641	-0,676864687973438	-0,242685924894137	-141774493094573	110107687322239	0,119878231636417	11163404389545	378679888877893	-0,944503367934585	0,445575296024883	-211973907970391	0,0340280553681285	0,273926676880991	chr1_11954307_11954376	ENSMUSG00000101610	chr1	11954307	11954376	+	intron	protein_coding-intron (ENSMUST00000048613, intron 12 of 13)	-166619	ENSMUST00000187748	1	12120960	12121832	processed_pseudogene	Gm7560	predicted gene 7560 [Source:MGI Symbol;Acc:MGI:3648484]
chr1_119565495_119565726	97	40	48	741609918606424	683181840883825	555463357047153	52	204	85	646400411198322	964144126412637	819112013238236	0,0462924481341832	-0,361998186257271	-12544845185437	-0,619023812385476	160134331443805	0,587870754614212	734985277897766	-0,302449657786853	0,358367232923804	-0,843965714497004	0,39868856470282	0,764587029084164	chr1_119565495_119565726	ENSMUSG00000026383	chr1	119565495	119565726	+	intron	protein_coding-intron (ENSMUST00000052404, intron 20 of 24)	14814	ENSMUST00000187239	1	119545037	119649000	protein_coding	Epb41l5	erythrocyte membrane protein band 4.1 like 5 [Source:MGI Symbol;Acc:MGI:103006]	in utero embryonic development; endoderm development; positive regulation of cell-matrix adhesion; negative regulation of protein binding; somitogenesis; positive regulation of protein binding; positive regulation of epithelial cell migration; regulation of establishment of protein localization; actin cytoskeleton organization; epithelial to mesenchymal transition; negative regulation of cell-cel…	protein binding; cytoskeletal protein binding; protein domain specific binding; structural constituent of cytoskeleton	cytoplasm; cell junction; focal adhesion; plasma membrane; cytoskeleton; adherens junction; cell leading edge; ruffle membrane
chr1_119567317_119567555	24	12	20	183491113882002	204954552265147	231443065436314	37	64	28	459938754121883	302476588678474	269825133772595	-0,917164136964552	-0,702874005623988	-0,438413723672012	184287831654617	0,27078220073769	-0,0552086510233068	275354868026069	-0,727392690189753	0,477823108524158	-152230538291971	0,127932579929915	0,495234790361035	chr1_119567317_119567555	ENSMUSG00000026383	chr1	119567317	119567555	+	intron	protein_coding-intron (ENSMUST00000052404, intron 20 of 24)	12988	ENSMUST00000187239	1	119545037	119649000	protein_coding	Epb41l5	erythrocyte membrane protein band 4.1 like 5 [Source:MGI Symbol;Acc:MGI:103006]	in utero embryonic development; endoderm development; positive regulation of cell-matrix adhesion; negative regulation of protein binding; somitogenesis; positive regulation of protein binding; positive regulation of epithelial cell migration; regulation of establishment of protein localization; actin cytoskeleton organization; epithelial to mesenchymal transition; negative regulation of cell-cel…	protein binding; cytoskeletal protein binding; protein domain specific binding; structural constituent of cytoskeleton	cytoplasm; cell junction; focal adhesion; plasma membrane; cytoskeleton; adherens junction; cell leading edge; ruffle membrane
chr1_119573413_119573665	48	50	32	366982227764004	853977301104781	370308904698102	53	91	71	658831188336751	430083899527206	684199446351938	-0,964580132827028	145993586479439	-0,948018196398574	0,48839652450081	-0,650427031406468	0,614692971336875	560730494630464	-0,175014374794128	0,436631535421885	-0,400828526105024	0,688546375108524	0,903971581012843	chr1_119573413_119573665	ENSMUSG00000026383	chr1	119573413	119573665	+	intron	protein_coding-intron (ENSMUST00000052404, intron 17 of 24)	6885	ENSMUST00000187239	1	119545037	119649000	protein_coding	Epb41l5	erythrocyte membrane protein band 4.1 like 5 [Source:MGI Symbol;Acc:MGI:103006]	in utero embryonic development; endoderm development; positive regulation of cell-matrix adhesion; negative regulation of protein binding; somitogenesis; positive regulation of protein binding; positive regulation of epithelial cell migration; regulation of establishment of protein localization; actin cytoskeleton organization; epithelial to mesenchymal transition; negative regulation of cell-cel…	protein binding; cytoskeletal protein binding; protein domain specific binding; structural constituent of cytoskeleton	cytoplasm; cell junction; focal adhesion; plasma membrane; cytoskeleton; adherens junction; cell leading edge; ruffle membrane
chr1_119577642_119577953	64	43	64	489309637018672	734420478950112	740617809396204	45	148	79	559384971229317	699477111318972	761292341715537	-155682917739433	0,626536302907273	0,681740051788385	-0,932621514728321	0,315272459781723	0,865901877645264	664083724938136	-0,057622875452671	0,369442073205085	-0,155972694048529	0,876054544766416	0,965248716935434	chr1_119577642_119577953	ENSMUSG00000026383	chr1	119577642	119577953	+	TTS	protein_coding-TTS (ENSMUST00000187239)	2627	ENSMUST00000187239	1	119545037	119649000	protein_coding	Epb41l5	erythrocyte membrane protein band 4.1 like 5 [Source:MGI Symbol;Acc:MGI:103006]	in utero embryonic development; endoderm development; positive regulation of cell-matrix adhesion; negative regulation of protein binding; somitogenesis; positive regulation of protein binding; positive regulation of epithelial cell migration; regulation of establishment of protein localization; actin cytoskeleton organization; epithelial to mesenchymal transition; negative regulation of cell-cel…	protein binding; cytoskeletal protein binding; protein domain specific binding; structural constituent of cytoskeleton	cytoplasm; cell junction; focal adhesion; plasma membrane; cytoskeleton; adherens junction; cell leading edge; ruffle membrane
chr1_119578045_119578117	49	6	14	37462769084242	102477276132574	16201014580542	10	35	12	124307771384293	165416884433541	115639343045398	197683128907769	-0,70579774387486	-0,11897297357412	-0,490611151458931	-0,0853922202204216	-0,576057199949358	174079851940608	0,687099011238164	0,606337977034177	113319474824754	0,257132479137259		chr1_119578045_119578117	ENSMUSG00000026383	chr1	119578045	119578117	+	TTS	protein_coding-TTS (ENSMUST00000187239)	2343	ENSMUST00000187239	1	119545037	119649000	protein_coding	Epb41l5	erythrocyte membrane protein band 4.1 like 5 [Source:MGI Symbol;Acc:MGI:103006]	in utero embryonic development; endoderm development; positive regulation of cell-matrix adhesion; negative regulation of protein binding; somitogenesis; positive regulation of protein binding; positive regulation of epithelial cell migration; regulation of establishment of protein localization; actin cytoskeleton organization; epithelial to mesenchymal transition; negative regulation of cell-cel…	protein binding; cytoskeletal protein binding; protein domain specific binding; structural constituent of cytoskeleton	cytoplasm; cell junction; focal adhesion; plasma membrane; cytoskeleton; adherens junction; cell leading edge; ruffle membrane
chr1_119583488_119583600	9	4	7	688091677057507	683181840883825	810050729027099	2	0	6	248615542768585	0	57819671522699	0,599965760470739	0,584190869631597	0,991809940929947	-0,812034110721767	-161081494766913	0,246882487358616	501356084160668	151255165640684	108418529823424	139510437825551	0,162984366100863		chr1_119583488_119583600	ENSMUSG00000026383	chr1	119583488	119583600	+	Distant-promoter	protein_coding-intron (ENSMUST00000052404, intron 16 of 24)	-3120	ENSMUST00000187239	1	119545037	119649000	protein_coding	Epb41l5	erythrocyte membrane protein band 4.1 like 5 [Source:MGI Symbol;Acc:MGI:103006]	in utero embryonic development; endoderm development; positive regulation of cell-matrix adhesion; negative regulation of protein binding; somitogenesis; positive regulation of protein binding; positive regulation of epithelial cell migration; regulation of establishment of protein localization; actin cytoskeleton organization; epithelial to mesenchymal transition; negative regulation of cell-cel…	protein binding; cytoskeletal protein binding; protein domain specific binding; structural constituent of cytoskeleton	cytoplasm; cell junction; focal adhesion; plasma membrane; cytoskeleton; adherens junction; cell leading edge; ruffle membrane
chr1_119604611_119604780	17	7	12	129972872333085	119556822154669	138865839261788	14	26	20	17403087993801	12288111415063	192732238408997	-0,544938556355553	-0,89173861642607	-0,248849212290129	0,921962948750276	-0,781057058240014	154462049456149	146339961041196	-0,309411401039971	0,586079235227346	-0,52793441985698	0,597544853902442		chr1_119604611_119604780	ENSMUSG00000026383	chr1	119604611	119604780	+	Distant-promoter	protein_coding-intron (ENSMUST00000027632, intron 14 of 16)	-4390	ENSMUST00000191162	1	119545037	119649000	protein_coding	Epb41l5	erythrocyte membrane protein band 4.1 like 5 [Source:MGI Symbol;Acc:MGI:103006]	in utero embryonic development; endoderm development; positive regulation of cell-matrix adhesion; negative regulation of protein binding; somitogenesis; positive regulation of protein binding; positive regulation of epithelial cell migration; regulation of establishment of protein localization; actin cytoskeleton organization; epithelial to mesenchymal transition; negative regulation of cell-cel…	protein binding; cytoskeletal protein binding; protein domain specific binding; structural constituent of cytoskeleton	cytoplasm; cell junction; focal adhesion; plasma membrane; cytoskeleton; adherens junction; cell leading edge; ruffle membrane
chr1_119606004_119606346	257	86	151	19648840111531	146884095790022	174739514404417	156	288	160	193920123359497	136114464905313	154185790727197	116766185527352	-0,800233018168285	0,304843146680201	106577350916933	-122748426718587	-0,510561225768896	167055398383626	0,108732411667343	0,310945858844968	0,349682777803305	0,726576779995675	0,917200698766707	chr1_119606004_119606346	ENSMUSG00000026383	chr1	119606004	119606346	+	Distant-promoter	protein_coding-intron (ENSMUST00000027632, intron 13 of 16)	-5870	ENSMUST00000191162	1	119545037	119649000	protein_coding	Epb41l5	erythrocyte membrane protein band 4.1 like 5 [Source:MGI Symbol;Acc:MGI:103006]	in utero embryonic development; endoderm development; positive regulation of cell-matrix adhesion; negative regulation of protein binding; somitogenesis; positive regulation of protein binding; positive regulation of epithelial cell migration; regulation of establishment of protein localization; actin cytoskeleton organization; epithelial to mesenchymal transition; negative regulation of cell-cel…	protein binding; cytoskeletal protein binding; protein domain specific binding; structural constituent of cytoskeleton	cytoplasm; cell junction; focal adhesion; plasma membrane; cytoskeleton; adherens junction; cell leading edge; ruffle membrane
chr1_119613826_119614126	213	123	160	162848363570277	210078416071776	185154452349051	182	351	219	226240143919413	165889504103351	211041801057851	-117258092672809	0,63172968493905	-0,320430430239559	124914964350126	-105640146376386	0,668533492291187	193542113511953	-0,112210573849429	0,30156021494242	-0,372100059256341	0,709818352219401	0,911232161131874	chr1_119613826_119614126	ENSMUSG00000026383	chr1	119613826	119614126	+	Distant-promoter	protein_coding-intron (ENSMUST00000027632, intron 11 of 16)	-13671	ENSMUST00000191162	1	119545037	119649000	protein_coding	Epb41l5	erythrocyte membrane protein band 4.1 like 5 [Source:MGI Symbol;Acc:MGI:103006]	in utero embryonic development; endoderm development; positive regulation of cell-matrix adhesion; negative regulation of protein binding; somitogenesis; positive regulation of protein binding; positive regulation of epithelial cell migration; regulation of establishment of protein localization; actin cytoskeleton organization; epithelial to mesenchymal transition; negative regulation of cell-cel…	protein binding; cytoskeletal protein binding; protein domain specific binding; structural constituent of cytoskeleton	cytoplasm; cell junction; focal adhesion; plasma membrane; cytoskeleton; adherens junction; cell leading edge; ruffle membrane
chr1_119639168_119639232	15	19	4	114681946176251	324511374419817	462886130872628	9	16	20	111876994245863	756191471696186	192732238408997	-0,292903177511803	178322039250181	-0,969610024813594	-0,320656323789614	-0,679403767096577	0,479352900709781	144285052251302	0,31768674553574	0,70767833018004	0,448914050335436	0,653493660045043		chr1_119639168_119639232	ENSMUSG00000026383	chr1	119639168	119639232	+	Distant-promoter	protein_coding-intron (ENSMUST00000027632, intron 2 of 16)	-5200	ENSMUST00000189042	1	119545037	119649000	protein_coding	Epb41l5	erythrocyte membrane protein band 4.1 like 5 [Source:MGI Symbol;Acc:MGI:103006]	in utero embryonic development; endoderm development; positive regulation of cell-matrix adhesion; negative regulation of protein binding; somitogenesis; positive regulation of protein binding; positive regulation of epithelial cell migration; regulation of establishment of protein localization; actin cytoskeleton organization; epithelial to mesenchymal transition; negative regulation of cell-cel…	protein binding; cytoskeletal protein binding; protein domain specific binding; structural constituent of cytoskeleton	cytoplasm; cell junction; focal adhesion; plasma membrane; cytoskeleton; adherens junction; cell leading edge; ruffle membrane
chr1_119666163_119666393	55	32	41	420500469312921	54654547270706	474458284144443	37	99	55	459938754121883	467893473112015	530013655624741	-133807137167792	135078352893945	-0,187016344271014	-0,496754203008208	-0,327060168626159	0,99811855864385	48322501817051	-0,0270749003564417	0,383098685423761	-0,0706734358184839	0,943657663103462	0,986306287281243	chr1_119666163_119666393	ENSMUSG00000026383	chr1	119666163	119666393	+	Distant-promoter	protein_coding-intron (ENSMUST00000064091, intron 26 of 26)	-17278	ENSMUST00000191046	1	119545037	119649000	protein_coding	Epb41l5	erythrocyte membrane protein band 4.1 like 5 [Source:MGI Symbol;Acc:MGI:103006]	in utero embryonic development; endoderm development; positive regulation of cell-matrix adhesion; negative regulation of protein binding; somitogenesis; positive regulation of protein binding; positive regulation of epithelial cell migration; regulation of establishment of protein localization; actin cytoskeleton organization; epithelial to mesenchymal transition; negative regulation of cell-cel…	protein binding; cytoskeletal protein binding; protein domain specific binding; structural constituent of cytoskeleton	cytoplasm; cell junction; focal adhesion; plasma membrane; cytoskeleton; adherens junction; cell leading edge; ruffle membrane
chr1_119677231_119677313	9	3	3	688091677057507	512386380662869	347164598154471	5	18	10	621538856921463	850715405658209	963661192044984	0,107981214360777	-0,677146692374012	-141542968616866	-0,1894058162689	0,834654970027779	133934601042301	663926351749917	-0,640027983694662	0,827592735839195	-0,773361045811575	0,439308736990681		chr1_119677231_119677313	ENSMUSG00000026384	chr1	119677231	119677313	+	intron	protein_coding-intron (ENSMUST00000064091, intron 24 of 26)	10365	ENSMUST00000166624	1	119652467	119837613	protein_coding	Ptpn4	protein tyrosine phosphatase, non-receptor type 4 [Source:MGI Symbol;Acc:MGI:1099792]	protein dephosphorylation; dephosphorylation; peptidyl-tyrosine dephosphorylation	hydrolase activity; phosphoprotein phosphatase activity; protein tyrosine phosphatase activity; phosphatase activity; cytoskeletal protein binding; protein binding; non-membrane spanning protein tyrosine phosphatase activity	membrane; plasma membrane; cytoplasm; cytoskeleton; cytoplasmic side of plasma membrane
chr1_119686606_119686701	12	9	7	917455569410009	153715914198861	810050729027099	10	21	13	124307771384293	992501306601244	125275954965848	-0,775379078244718	153424122607524	-117567433408521	0,438206819266128	-0,495685421407599	0,474290788396151	112550066842139	-0,11936643878679	0,655262950549885	-0,182165707196813	0,855452684363299		chr1_119686606_119686701	ENSMUSG00000026384	chr1	119686606	119686701	+	intron	protein_coding-intron (ENSMUST00000064091, intron 19 of 26)	984	ENSMUST00000166624	1	119652467	119837613	protein_coding	Ptpn4	protein tyrosine phosphatase, non-receptor type 4 [Source:MGI Symbol;Acc:MGI:1099792]	protein dephosphorylation; dephosphorylation; peptidyl-tyrosine dephosphorylation	hydrolase activity; phosphoprotein phosphatase activity; protein tyrosine phosphatase activity; phosphatase activity; cytoskeletal protein binding; protein binding; non-membrane spanning protein tyrosine phosphatase activity	membrane; plasma membrane; cytoplasm; cytoskeleton; cytoplasmic side of plasma membrane
chr1_119706132_119706350	48	12	30	366982227764004	204954552265147	347164598154471	18	53	31	223753988491727	250488424999361	298734969533945	127892318902044	-115985690013757	0,980635625755491	-0,876894803596844	-0,474498044839796	0,251690933798288	282013126868109	0,27170945352801	0,467202542377759	0,581566727238221	0,560858560118354	0,852604073929139	chr1_119706132_119706350	ENSMUSG00000026384	chr1	119706132	119706350	+	exon	protein_coding-exon (ENSMUST00000064091, exon 15 of 27)	9752	ENSMUST00000168808	1	119652467	119837613	protein_coding	Ptpn4	protein tyrosine phosphatase, non-receptor type 4 [Source:MGI Symbol;Acc:MGI:1099792]	protein dephosphorylation; dephosphorylation; peptidyl-tyrosine dephosphorylation	hydrolase activity; phosphoprotein phosphatase activity; protein tyrosine phosphatase activity; phosphatase activity; cytoskeletal protein binding; protein binding; non-membrane spanning protein tyrosine phosphatase activity	membrane; plasma membrane; cytoplasm; cytoskeleton; cytoplasmic side of plasma membrane
chr1_119741798_119741954	28	51	18	214072966195669	871056847126876	208298758892682	61	79	117	758277405444185	373369539149992	112748359469263	-0,989243982661386	0,730022125754705	-100435454961308	0,434888748149901	-0,572379570890718	140106722926057	592093185250339	-0,834978380071264	0,548728806817919	-152165946036861	0,12809443042366	0,495415826901299	chr1_119741798_119741954	ENSMUSG00000026384	chr1	119741798	119741954	+	promoter-TSS	protein_coding-promoter-TSS (ENSMUST00000164269)	-440	ENSMUST00000164269	1	119652467	119837613	protein_coding	Ptpn4	protein tyrosine phosphatase, non-receptor type 4 [Source:MGI Symbol;Acc:MGI:1099792]	protein dephosphorylation; dephosphorylation; peptidyl-tyrosine dephosphorylation	hydrolase activity; phosphoprotein phosphatase activity; protein tyrosine phosphatase activity; phosphatase activity; cytoskeletal protein binding; protein binding; non-membrane spanning protein tyrosine phosphatase activity	membrane; plasma membrane; cytoplasm; cytoskeleton; cytoplasmic side of plasma membrane
chr1_119788695_119788852	20	4	13	152909261568335	683181840883825	150437992533604	5	26	3	621538856921463	12288111415063	289098357613495	107146977950082	-0,567308006401853	102359403518174	-0,686728583351252	0,489736310606213	-133076353553567	976017122990746	0,763660210901386	0,750313439250923	101778826148148	0,308778591722627		chr1_119788695_119788852	ENSMUSG00000091876	chr1	119788695	119788852	+	TTS	processed_pseudogene-TTS (ENSMUST00000168653)	1004	ENSMUST00000168653	1	119787769	119788086	processed_pseudogene	Gm3851	predicted gene 3851 [Source:MGI Symbol;Acc:MGI:3782023]
chr1_119791998_119792265	83	53	68	63457343550859	905215939171068	786906422483467	91	110	58	113120071959706	519881636791128	55892349138609	-0,519842619451006	0,637697700575581	0,131686878345139	160423655354774	-101038043075282	-0,84339808226463	756116940822901	0,0826176888599261	0,400375588209251	0,20635046514561	0,836517161166237	0,954206332056219	chr1_119791998_119792265	ENSMUSG00000100436	chr1	119791998	119792265	+	Distant-promoter	TEC-exon (ENSMUST00000193304, exon 1 of 1)	-1389	ENSMUST00000189807	1	119793520	119794229	processed_pseudogene	Gm29657	predicted gene 29657 [Source:MGI Symbol;Acc:MGI:5580363]
chr1_119837511_119837664	13	0	0	993910200194177	0	0	16	9	21	198892434214868	425357702829104	202368850329447	0,0955100388672297	-0,975956017145551	-0,975956017145551	116816617837425	-0,517407206442212	120564302349183	905313458077738	-194163608283577	10034165182123	-193502503456392	0,0529872236812727		chr1_119837511_119837664	ENSMUSG00000026384	chr1	119837511	119837664	+	promoter-TSS	protein_coding-promoter-TSS (ENSMUST00000064091)	26	ENSMUST00000064091	1	119652467	119837613	protein_coding	Ptpn4	protein tyrosine phosphatase, non-receptor type 4 [Source:MGI Symbol;Acc:MGI:1099792]	protein dephosphorylation; dephosphorylation; peptidyl-tyrosine dephosphorylation	hydrolase activity; phosphoprotein phosphatase activity; protein tyrosine phosphatase activity; phosphatase activity; cytoskeletal protein binding; protein binding; non-membrane spanning protein tyrosine phosphatase activity	membrane; plasma membrane; cytoplasm; cytoskeleton; cytoplasmic side of plasma membrane
chr1_119844731_119844969	102	12	60	779837233998508	204954552265147	694329196308942	16	106	24	198892434214868	500976849998723	231278686090796	13208840473131	-0,88146537980981	0,993306640993938	-0,904689078556358	0,252582589531404	-0,78061881947228	435044825479497	0,841332922088677	0,523035615137229	160855761584789	0,107713108299396	0,461410155913734	chr1_119844731_119844969	ENSMUSG00000026384	chr1	119844731	119844969	+	Distant-promoter	Intergenic	-7237	ENSMUST00000064091	1	119652467	119837613	protein_coding	Ptpn4	protein tyrosine phosphatase, non-receptor type 4 [Source:MGI Symbol;Acc:MGI:1099792]	protein dephosphorylation; dephosphorylation; peptidyl-tyrosine dephosphorylation	hydrolase activity; phosphoprotein phosphatase activity; protein tyrosine phosphatase activity; phosphatase activity; cytoskeletal protein binding; protein binding; non-membrane spanning protein tyrosine phosphatase activity	membrane; plasma membrane; cytoplasm; cytoskeleton; cytoplasmic side of plasma membrane
chr1_119845176_119845462	157	49	100	120033770331143	836897755082685	115721532718157	78	271	86	969600616797483	128079930518541	828748625158686	0,797834910095529	-107607728977561	0,575494060909856	-0,391855555931811	121269843323784	-11180945585358	104559988878621	0,053737368178369	0,343425520689665	0,156474591842953	0,875658945309868	0,965193292349555	chr1_119845176_119845462	ENSMUSG00000026384	chr1	119845176	119845462	+	Distant-promoter	Intergenic	-7706	ENSMUST00000064091	1	119652467	119837613	protein_coding	Ptpn4	protein tyrosine phosphatase, non-receptor type 4 [Source:MGI Symbol;Acc:MGI:1099792]	protein dephosphorylation; dephosphorylation; peptidyl-tyrosine dephosphorylation	hydrolase activity; phosphoprotein phosphatase activity; protein tyrosine phosphatase activity; phosphatase activity; cytoskeletal protein binding; protein binding; non-membrane spanning protein tyrosine phosphatase activity	membrane; plasma membrane; cytoplasm; cytoskeleton; cytoplasmic side of plasma membrane
chr1_119849678_119849742	4	3	4	30581852313667	512386380662869	462886130872628	8	4	1	994462171074341	189047867924046	0,963661192044984	-0,378443786721561	0,267575113173866	0,112768371713692	1775215631488	-0,743631532404403	-103348379724959	426827865479175	0,0662449578749834	109141626291639	0,0606963265307858	0,951601057292727		chr1_119849678_119849742	ENSMUSG00000026384	chr1	119849678	119849742	+	Distant-promoter	Intergenic	-12097	ENSMUST00000064091	1	119652467	119837613	protein_coding	Ptpn4	protein tyrosine phosphatase, non-receptor type 4 [Source:MGI Symbol;Acc:MGI:1099792]	protein dephosphorylation; dephosphorylation; peptidyl-tyrosine dephosphorylation	hydrolase activity; phosphoprotein phosphatase activity; protein tyrosine phosphatase activity; phosphatase activity; cytoskeletal protein binding; protein binding; non-membrane spanning protein tyrosine phosphatase activity	membrane; plasma membrane; cytoplasm; cytoskeleton; cytoplasmic side of plasma membrane
chr1_119855940_119856044	10	3	11	764546307841674	512386380662869	127293685989973	2	32	5	248615542768585	151238294339237	481830596022492	-0,0692994365857485	-0,579701760500262	0,959744797879838	-111360597814645	144441275775045	-0,641550380397828	798783105097953	0,116316187561247	0,837504788729177	0,138884205949132	0,889541651830555		chr1_119855940_119856044	ENSMUSG00000026384	chr1	119855940	119856044	+	Distant-promoter	Intergenic	-18379	ENSMUST00000064091	1	119652467	119837613	protein_coding	Ptpn4	protein tyrosine phosphatase, non-receptor type 4 [Source:MGI Symbol;Acc:MGI:1099792]	protein dephosphorylation; dephosphorylation; peptidyl-tyrosine dephosphorylation	hydrolase activity; phosphoprotein phosphatase activity; protein tyrosine phosphatase activity; phosphatase activity; cytoskeletal protein binding; protein binding; non-membrane spanning protein tyrosine phosphatase activity	membrane; plasma membrane; cytoplasm; cytoskeleton; cytoplasmic side of plasma membrane
chr1_119866248_119866312	0	4	6	0	683181840883825	694329196308942	1	5	2	124307771384293	236309834905058	192732238408997	-108991127629167	122389889756519	126165292270272	-0,668903912064374	-0,289573697824418	-0,437162934087449	321810146981852	120399483649711	129633081265343	0,928771286422393	0,353007628036931		chr1_119866248_119866312	ENSMUSG00000100042	chr1	119866248	119866312	+	Distant-promoter	Intergenic	-8501	ENSMUST00000185404	1	119874781	119875010	processed_pseudogene	Gm29658	predicted gene 29658 [Source:MGI Symbol;Acc:MGI:5580364]
chr1_119883223_119883528	136	73	97	103978297866468	124680685961298	112249886736612	99	251	185	12306469367045	118627537122339	178277320528322	-0,867085700741821	-0,0809712461622703	-0,552995580154057	-0,142333968786631	-0,310822400349418	19542088961942	126813070314248	-0,303461966183104	0,326331543506857	-0,929919194822575	0,352412923839561	0,732445464296107	chr1_119883223_119883528	ENSMUSG00000100042	chr1	119883223	119883528	+	Intergenic	Intergenic	8594	ENSMUST00000185404	1	119874781	119875010	processed_pseudogene	Gm29658	predicted gene 29658 [Source:MGI Symbol;Acc:MGI:5580364]
chr1_119900120_119900226	6	6	1	458727784705005	102477276132574	115721532718157	10	11	6	124307771384293	519881636791128	57819671522699	-0,484215268599035	0,90005231671346	-132303984225665	143391885022959	-0,334663026893451	-0,192053029193909	656729690768324	-0,585830459547013	0,903148229880003	-0,64865372058012	0,516562224037049		chr1_119900120_119900226	ENSMUSG00000100636	chr1	119900120	119900226	+	Intergenic	Intergenic	2712	ENSMUST00000190750	1	119897461	119898124	processed_pseudogene	Gm3551	predicted gene 3551 [Source:MGI Symbol;Acc:MGI:3781728]
chr1_119915733_119916053	271	131	132	207192049425094	223742052889453	152752423187967	184	457	212	228726299347099	215987189103223	204296172713537	0,0634747924381452	0,666284850702193	-191941024650143	0,847828854847349	0,383825097695252	-0,0420033491815045	205449364444395	-0,154488381940362	0,298783187638818	-0,517058483649068	0,605115333758366	0,871131382866531	chr1_119915733_119916053	ENSMUSG00000036975	chr1	119915733	119916053	+	Distant-promoter	Intergenic	-2685	ENSMUST00000037906	1	119907890	119913208	protein_coding	Tmem177	transmembrane protein 177 [Source:MGI Symbol;Acc:MGI:1913593]			membrane; integral component of membrane;
chr1_119923796_119923998	65	25	23	496955100097088	42698865055239	266159525251761	61	189	71	758277405444185	893251175941119	684199446351938	-0,39080336495678	-0,692326120901481	-138542461900151	0,735373855851624	131704783710007	0,416132411908071	587638550606414	-0,970637379176879	0,392812609900387	-247099343227047	0,0134738293265622	0,176015163366597	chr1_119923796_119923998	ENSMUSG00000036975	chr1	119923796	119923998	+	Distant-promoter	protein_coding-intron (ENSMUST00000037840, intron 22 of 22)	-10689	ENSMUST00000037906	1	119907890	119913208	protein_coding	Tmem177	transmembrane protein 177 [Source:MGI Symbol;Acc:MGI:1913593]			membrane; integral component of membrane;
chr1_119936201_119936344	41	9	17	313463986215087	153715914198861	196726605620867	15	49	12	186461657076439	231583638206957	115639343045398	166716837588964	-0,671793138300304	-0,0420493757304884	-0,192344269981969	0,468312074575141	-122929366645202	199598524060601	0,328482463228122	0,548723084144085	0,598630662204597	0,549419204298534		chr1_119936201_119936344	ENSMUSG00000036975	chr1	119936201	119936344	+	intron	protein_coding-intron (ENSMUST00000037840, intron 15 of 22)	-23064	ENSMUST00000037906	1	119907890	119913208	protein_coding	Tmem177	transmembrane protein 177 [Source:MGI Symbol;Acc:MGI:1913593]			membrane; integral component of membrane;
chr1_119946981_119947227	198	37	141	151380168952652	631943202817538	163167361132601	47	227	84	584246525506176	107284665046896	809475401317786	105638080021091	-0,9125584864328	131955529035993	-101905160660583	0,0718535624178855	-0,516179559950094	104066451349383	0,61476660080074	0,406032319044873	151408292385907	0,130004809054722	0,498024945245506	chr1_119946981_119947227	ENSMUSG00000036975	chr1	119946981	119947227	+	intron	protein_coding-intron (ENSMUST00000037840, intron 13 of 22)	-33896	ENSMUST00000037906	1	119907890	119913208	protein_coding	Tmem177	transmembrane protein 177 [Source:MGI Symbol;Acc:MGI:1913593]			membrane; integral component of membrane;
chr1_119967677_119967803	8	11	8	61163704627334	187875006243052	925772261745255	10	17	3	124307771384293	803453438677197	289098357613495	-0,629057630917942	16680602313643	-0,0595696646267754	0,515665545270782	-0,281318435083824	-121378004600654	958631480097122	0,511712574177367	0,765183070353818	0,668745289856913	0,503657971713451		chr1_119967677_119967803	ENSMUSG00000092245	chr1	119967677	119967803	+	Distant-promoter	protein_coding-intron (ENSMUST00000037840, intron 5 of 22)	-19055	ENSMUST00000174509	1	119986795	119987314	processed_pseudogene	Gm17973	predicted gene, 17973 [Source:MGI Symbol;Acc:MGI:5010158]
chr1_119988198_119988325	11	2	8	841000938625842	341590920441912	925772261745255	5	4	8	621538856921463	189047867924046	770928953635987	0,772343201926553	-0,934206101769849	106201789241219	0,0224125856319565	-145546564919489	0,532898070994036	614979966549084	0,519112726978151	0,896769515856657	0,578869729400044	0,562677076679912		chr1_119988198_119988325	ENSMUSG00000092245	chr1	119988198	119988325	+	TTS	processed_pseudogene-TTS (ENSMUST00000174509)	1466	ENSMUST00000174509	1	119986795	119987314	processed_pseudogene	Gm17973	predicted gene, 17973 [Source:MGI Symbol;Acc:MGI:5010158]
chr1_120012696_120012814	9	3	4	688091677057507	512386380662869	462886130872628	8	21	7	994462171074341	992501306601244	674562834431489	-0,142986679727074	-0,910740398291183	-112703439526297	119571562957295	11871475270643	-0,202101683356022	720815083450013	-0,658649410712671	0,794414624102768	-0,829100309497154	0,407047648640989		chr1_120012696_120012814	ENSMUSG00000026387	chr1	120012696	120012814	+	intron	protein_coding-intron (ENSMUST00000072886, intron 1 of 13)	5721	ENSMUST00000189037	1	120006894	120063536	protein_coding	Sctr	secretin receptor [Source:MGI Symbol;Acc:MGI:2441720]	G-protein coupled receptor signaling pathway; signal transduction; cell surface receptor signaling pathway	signal transducer activity; G-protein coupled receptor activity; transmembrane signaling receptor activity	membrane; integral component of membrane; plasma membrane; cytoplasmic microtubule
chr1_120034088_120034217	9	8	3	688091677057507	136636368176765	347164598154471	3	12	2	372923314152878	567143603772139	192732238408997	0,236465316551322	18561870754985	-0,577672675403005	-0,516160549743343	-0,0523601467475316	-0,946459020155947	58906985221894	0,986290430243125	0,918084309454517	107429178353907	0,282691926442045		chr1_120034088_120034217	ENSMUSG00000026387	chr1	120034088	120034217	+	intron	protein_coding-intron (ENSMUST00000072886, intron 4 of 13)	27118	ENSMUST00000189037	1	120006894	120063536	protein_coding	Sctr	secretin receptor [Source:MGI Symbol;Acc:MGI:2441720]	G-protein coupled receptor signaling pathway; signal transduction; cell surface receptor signaling pathway	signal transducer activity; G-protein coupled receptor activity; transmembrane signaling receptor activity	membrane; integral component of membrane; plasma membrane; cytoplasmic microtubule
chr1_120057353_120057504	19	8	11	145263798489918	136636368176765	127293685989973	13	13	7	16160010279958	614405570753151	674562834431489	0,68210717743907	0,476693348575358	0,25424981090691	107106457215885	-131367283372949	-11704420753507	11661513266245	0,555660751446579	0,667876000188428	0,831981911746806	0,405419154499973		chr1_120057353_120057504	ENSMUSG00000050777	chr1	120057353	120057504	+	intron	protein_coding-intron (ENSMUST00000072886, intron 12 of 13)	16646	ENSMUST00000056089	1	120067377	120074074	protein_coding	Tmem37	transmembrane protein 37 [Source:MGI Symbol;Acc:MGI:2157899]	transport; ion transport; calcium ion transport; regulation of ion transmembrane transport; calcium ion transmembrane transport	calcium channel activity; voltage-gated ion channel activity	membrane; integral component of membrane
chr1_120081680_120081789	10	4	7	764546307841674	683181840883825	810050729027099	5	15	3	621538856921463	708929504715174	289098357613495	0,633753348557685	0,197951171225595	0,877482909781475	-0,132219327426611	0,335860118195402	-191282822033355	646224266167122	0,462076647682059	0,83060948633128	0,556310342328265	0,577998718188649		chr1_120081680_120081789	ENSMUSG00000050777	chr1	120081680	120081789	+	Distant-promoter	Intergenic	-7660	ENSMUST00000056089	1	120067377	120074074	protein_coding	Tmem37	transmembrane protein 37 [Source:MGI Symbol;Acc:MGI:2157899]	transport; ion transport; calcium ion transport; regulation of ion transmembrane transport; calcium ion transmembrane transport	calcium channel activity; voltage-gated ion channel activity	membrane; integral component of membrane
chr1_120112076_120112351	84	28	23	642218898587006	478227288618677	266159525251761	73	98	82	907446731105337	463167276413914	790202177476887	0,216592293758829	-0,480111988295406	-138106368242127	134338997975734	-0,544093157776419	0,845286554976929	59123698290893	-0,616444681470042	0,435422365981991	-141573958903052	0,156851762746023	0,538969285266326	chr1_120112076_120112351	ENSMUSG00000026385	chr1	120112076	120112351	+	Intergenic	Intergenic	7925	ENSMUST00000112648	1	120113280	120121078	protein_coding	Dbi	diazepam binding inhibitor [Source:MGI Symbol;Acc:MGI:94865]	transport; behavioral fear response; triglyceride metabolic process; skin development; hair follicle development; long-term synaptic potentiation; regulation of synaptic transmission, GABAergic; learning or memory; lateral ventricle development; phosphatidylcholine acyl-chain remodeling	lipid binding; protein dimerization activity; fatty-acyl-CoA binding; long-chain fatty acyl-CoA binding	Golgi apparatus; extracellular space; extracellular exosome; endoplasmic reticulum; mitochondrion; perinuclear endoplasmic reticulum; synaptic vesicle
chr1_120152821_120152939	7	4	11	535182415489172	683181840883825	127293685989973	10	3	10	124307771384293	141785900943035	963661192044984	-0,618373639571669	-0,281231708223302	10622271978043	0,994208216357865	-151452888035136	0,357698813984162	806637653850611	0,151853604099261	0,863065788045351	0,175946731063428	0,860335791898267		chr1_120152821_120152939	ENSMUSG00000026388	chr1	120152821	120152939	+	intron	protein_coding-intron (ENSMUST00000027637, intron 2 of 4)	2209	ENSMUST00000153037	1	120121187	120188189	protein_coding	3110009E18Rik	RIKEN cDNA 3110009E18 gene [Source:MGI Symbol;Acc:MGI:1920353]
chr1_120177868_120178146	100	56	86	764546307841674	956454577237355	99520518137615	72	153	85	895015953966907	723108094809478	819112013238236	-0,873669081614949	0,903175487845964	126196044663991	0,334326190955236	-125733813363799	-0,368454910188176	858907021411633	0,156435593455905	0,33659342200572	0,464761291304279	0,642102410779876	0,886069267330533	chr1_120177868_120178146	ENSMUSG00000026388	chr1	120177868	120178146	+	intron	protein_coding-intron (ENSMUST00000027637, intron 4 of 4)	17527	ENSMUST00000128578	1	120121187	120188189	protein_coding	3110009E18Rik	RIKEN cDNA 3110009E18 gene [Source:MGI Symbol;Acc:MGI:1920353]
chr1_120186999_120187303	223	119	151	170493826648693	203246597662938	174739514404417	184	357	230	228726299347099	168725222122211	221642074170346	-0,896268380549819	0,321703672089651	-0,738384669627896	126921325982505	-0,962037193957695	100577331222071	194595589059284	-0,173730345300478	0,299174001231146	-0,580700009310808	0,561442655451604	0,852787099422474	chr1_120186999_120187303	ENSMUSG00000026388	chr1	120186999	120187303	+	intron	protein_coding-intron (ENSMUST00000027637, intron 4 of 4)	26671	ENSMUST00000128578	1	120121187	120188189	protein_coding	3110009E18Rik	RIKEN cDNA 3110009E18 gene [Source:MGI Symbol;Acc:MGI:1920353]
chr1_120209362_120209615	147	39	70	112388307252726	666102294861729	810050729027099	71	319	113	882585176828478	150765674669427	108893714701083	0,372562099176392	-116837509035753	-0,683829852980488	-0,439671440061902	166438376522304	0,254930519000491	101320252782494	-0,416264398819809	0,363660445797646	-114465129114271	0,252353636224864	0,651791529191682	chr1_120209362_120209615	ENSMUSG00000026388	chr1	120209362	120209615	+	intron	protein_coding-intron (ENSMUST00000140490, intron 4 of 4)	49008	ENSMUST00000128578	1	120121187	120188189	protein_coding	3110009E18Rik	RIKEN cDNA 3110009E18 gene [Source:MGI Symbol;Acc:MGI:1920353]
chr1_120213749_120213873	7	0	10	535182415489172	0	115721532718157	14	42	11	17403087993801	198500261320249	106002731124948	-0,737533936951281	-146252650805645	0,105111910348661	0,895007884822063	122648588574717	-0,0265452359101723	107962274441713	-143799723654729	0,770628685416639	-186600533273666	0,0620406194063977		chr1_120213749_120213873	ENSMUSG00000026389	chr1	120213749	120213873	+	intron	protein_coding-intron (ENSMUST00000140490, intron 4 of 4)	51444	ENSMUST00000140490	1	120190757	120272705	protein_coding	Steap3	STEAP family member 3 [Source:MGI Symbol;Acc:MGI:1915678]	protein secretion		membrane; integral component of membrane; cytoplasm; multivesicular body
chr1_120222904_120223035	7	9	12	535182415489172	153715914198861	138865839261788	7	20	7	870154399690049	945239339620232	674562834431489	-115539901074884	13798007304064	100406439700742	-0,307853488801229	-0,117873706595414	-0,802738921268338	991826087306238	0,417781580308531	0,713533398952972	0,585510896787139	0,558204241788303		chr1_120222904_120223035	ENSMUSG00000026389	chr1	120222904	120223035	+	intron	protein_coding-intron (ENSMUST00000140490, intron 4 of 4)	42286	ENSMUST00000140490	1	120190757	120272705	protein_coding	Steap3	STEAP family member 3 [Source:MGI Symbol;Acc:MGI:1915678]	protein secretion		membrane; integral component of membrane; cytoplasm; multivesicular body
chr1_120323745_120323862	1	10	8	0,764546307841674	170795460220956	925772261745255	2	6	8	248615542768585	28357180188607	770928953635987	-0,978682807097654	171653090607987	0,424377300718261	-0,694275538338611	-0,636528317630714	0,168578456268843	668882965504938	0,996958106045365	0,982527049465862	101468769392899	0,310254722054472		chr1_120323745_120323862	ENSMUSG00000036907	chr1	120323745	120323862	+	Distant-promoter	Intergenic	-16779	ENSMUST00000037286	1	120340582	120343174	protein_coding	C1ql2	complement component 1, q subcomponent-like 2 [Source:MGI Symbol;Acc:MGI:3032521]	protein oligomerization	protein binding; identical protein binding	extracellular region; collagen trimer
chr1_120358455_120358579	3	10	8	229363892352502	170795460220956	925772261745255	1	1	3	124307771384293	0,472619669810116	289098357613495	-0,502443230502327	17862728481779	0,575529883849756	-0,665059992274731	-0,784319480486779	-0,409980028763817	553959808714353	269220880466177	111301967279768	241883308126499	0,0155703832404164		chr1_120358455_120358579	ENSMUSG00000036907	chr1	120358455	120358579	+	Intergenic	Intergenic	17935	ENSMUST00000037286	1	120340582	120343174	protein_coding	C1ql2	complement component 1, q subcomponent-like 2 [Source:MGI Symbol;Acc:MGI:3032521]	protein oligomerization	protein binding; identical protein binding	extracellular region; collagen trimer
chr1_120429351_120429646	100	38	82	764546307841674	649022748839633	948916568288887	46	156	59	571815748367746	737286684903781	56856010330654	0,402015475973731	-0,400720685721888	168314528603786	-0,937207370777527	0,212597098670727	-0,959829804182904	706691360258044	0,327015076629925	0,359029220418692	0,91083136979371	0,36238423109775	0,739360938723297	chr1_120429351_120429646	ENSMUSG00000101275	chr1	120429351	120429646	+	Distant-promoter	Intergenic	-6307	ENSMUST00000186237	1	120435805	120438455	lincRNA	1700012E03Rik	RIKEN cDNA 1700012E03 gene [Source:MGI Symbol;Acc:MGI:1923817]
chr1_120431526_120431682	9	9	8	688091677057507	153715914198861	925772261745255	3	10	7	372923314152878	472619669810116	674562834431489	-0,216257002635043	18142326427413	0,352140664274302	-0,96996165374895	-0,731544300352649	-0,248610350278962	778521483197642	100357147478931	0,784049907869115	127998417539109	0,200550701398874		chr1_120431526_120431682	ENSMUSG00000101275	chr1	120431526	120431682	+	Distant-promoter	Intergenic	-4201	ENSMUST00000186237	1	120435805	120438455	lincRNA	1700012E03Rik	RIKEN cDNA 1700012E03 gene [Source:MGI Symbol;Acc:MGI:1923817]
chr1_120433031_120433190	117	31	60	894519180174759	529465926684964	694329196308942	47	210	92	584246525506176	992501306601244	886568296681385	0,696900559976577	-1246402727282	-0,368779173058756	-0,954786869185752	121849292097301	0,654575288576918	763605071992911	-0,213033746732862	0,376786150148337	-0,565396967614103	0,57180378666418	0,857844497655105	chr1_120433031_120433190	ENSMUSG00000101275	chr1	120433031	120433190	+	Distant-promoter	Intergenic	-2695	ENSMUST00000186237	1	120435805	120438455	lincRNA	1700012E03Rik	RIKEN cDNA 1700012E03 gene [Source:MGI Symbol;Acc:MGI:1923817]
chr1_120543027_120543145	4	5	8	30581852313667	853977301104781	925772261745255	7	8	2	870154399690049	378095735848093	192732238408997	-0,854467209045632	0,806822033684473	102440898218937	0,855849506997787	-0,635418712883471	-119719460094252	587758409988974	0,543704299615334	0,923027048026392	0,58904481811002	0,555831209043457		chr1_120543027_120543145	ENSMUSG00000026390	chr1	120543027	120543145	+	Intergenic	Intergenic	-38062	ENSMUST00000027639	1	120474538	120505024	protein_coding	Marco	macrophage receptor with collagenous structure [Source:MGI Symbol;Acc:MGI:1309998]	immune system process; innate immune response; receptor-mediated endocytosis; positive regulation of protein phosphorylation; negative regulation of adenylate cyclase activity; positive regulation of ERK1 and ERK2 cascade; endocytosis; apoptotic cell clearance	scavenger receptor activity; G-protein coupled receptor binding	membrane; integral component of membrane; collagen trimer; plasma membrane; intracellular
chr1_120556049_120556296	80	85	45	61163704627334	145176141187813	520746897231706	78	151	119	969600616797483	713655701413275	114675681853353	-0,817818075240962	154549543944349	-107349678945983	0,189152057538613	-0,530834294847236	0,687501662565925	90235974868791	-0,146781004174809	0,422441635740948	-0,347458658797589	0,728246771565119	0,917474782203056	chr1_120556049_120556296	ENSMUSG00000058665	chr1	120556049	120556296	+	Intergenic	Intergenic	-46246	ENSMUST00000079721	1	120602418	120607992	protein_coding	En1	engrailed 1 [Source:MGI Symbol;Acc:MGI:95389]	regulation of transcription, DNA-templated; regulation of gene expression; multicellular organism development; positive regulation of transcription from RNA polymerase II promoter; negative regulation of transcription from RNA polymerase II promoter; multicellular organism growth; pigmentation; limb development; neuron development; midbrain development; neuron differentiation; embryonic forelimb …	DNA binding; sequence-specific DNA binding; protein binding; RNA polymerase II core promoter proximal region sequence-specific DNA binding; transcriptional repressor activity, RNA polymerase II core promoter proximal region sequence-specific binding	nucleus
chr1_120578394_120578516	17	0	17	129972872333085	0	196726605620867	3	17	5	372923314152878	803453438677197	481830596022492	0,672751761475517	-115323428947206	161057350569143	-0,629315138119305	-0,0244643044165117	-0,476311535159067	82086702139868	0,978576337644425	0,886674399763889	11036478981518	0,269745904931626		chr1_120578394_120578516	ENSMUSG00000058665	chr1	120578394	120578516	+	Intergenic	Intergenic	-23963	ENSMUST00000079721	1	120602418	120607992	protein_coding	En1	engrailed 1 [Source:MGI Symbol;Acc:MGI:95389]	regulation of transcription, DNA-templated; regulation of gene expression; multicellular organism development; positive regulation of transcription from RNA polymerase II promoter; negative regulation of transcription from RNA polymerase II promoter; multicellular organism growth; pigmentation; limb development; neuron development; midbrain development; neuron differentiation; embryonic forelimb …	DNA binding; sequence-specific DNA binding; protein binding; RNA polymerase II core promoter proximal region sequence-specific DNA binding; transcriptional repressor activity, RNA polymerase II core promoter proximal region sequence-specific binding	nucleus
chr1_120648270_120648347	7	1	7	535182415489172	170795460220956	810050729027099	3	6	2	372923314152878	28357180188607	192732238408997	0,579397771529741	-0,918228416680885	170910337353375	-0,0874852656467331	-0,454718951683867	-0,828068511052005	394209326530862	0,891789449882404	106108434090401	0,840451051348683	0,400655535525039		chr1_120648270_120648347	ENSMUSG00000099957	chr1	120648270	120648347	+	intron	lincRNA-intron (ENSMUST00000185443, intron 1 of 3)	26568	ENSMUST00000185443	1	120621740	120690403	lincRNA	2610027F03Rik	RIKEN cDNA 2610027F03 gene [Source:MGI Symbol;Acc:MGI:1917154]
chr1_120651677_120651780	4	4	5	30581852313667	683181840883825	578607663590785	7	6	5	870154399690049	28357180188607	481830596022492	-101028861805359	0,661532339930333	0,198240618026478	148987104610412	-110884757459239	-0,230507811414948	533860804201648	-0,0457539251806475	0,932550939807505	-0,049063191325604	0,960868937128227		chr1_120651677_120651780	ENSMUSG00000099957	chr1	120651677	120651780	+	intron	lincRNA-intron (ENSMUST00000185443, intron 1 of 3)	29988	ENSMUST00000185443	1	120621740	120690403	lincRNA	2610027F03Rik	RIKEN cDNA 2610027F03 gene [Source:MGI Symbol;Acc:MGI:1917154]
chr1_120668592_120668934	115	29	108	879228254017926	495306834640773	124979255335609	35	235	69	435077199845024	111065622405377	664926222511039	0,221472565432134	-0,936994622172924	133963518938152	-111873508287842	0,91979700384332	-0,425175053605628	805831214737438	0,239393354312551	0,437201060311109	0,547558951806294	0,583994781298908	0,86308839838479	chr1_120668592_120668934	ENSMUSG00000099957	chr1	120668592	120668934	+	Distant-promoter	lincRNA-intron (ENSMUST00000185443, intron 2 of 3)	-19859	ENSMUST00000186982	1	120621740	120690403	lincRNA	2610027F03Rik	RIKEN cDNA 2610027F03 gene [Source:MGI Symbol;Acc:MGI:1917154]
chr1_120695722_120695832	8	9	4	61163704627334	153715914198861	462886130872628	3	6	4	372923314152878	28357180188607	385464476817993	0,00576402979999507	198399013029987	-0,312178615417485	-0,504466614735273	-0,695448001893548	-0,47766092805356	608940318665252	129625010892664	0,898973015507561	144192326862534	0,149324021169872		chr1_120695722_120695832	ENSMUSG00000099957	chr1	120695722	120695832	+	Intergenic	Intergenic	7155	ENSMUST00000186982	1	120621740	120690403	lincRNA	2610027F03Rik	RIKEN cDNA 2610027F03 gene [Source:MGI Symbol;Acc:MGI:1917154]
chr1_120728127_120728222	8	7	4	61163704627334	119556822154669	462886130872628	5	7	0	621538856921463	330833768867081	0	0,188436452466189	16642190277418	-0,187505128152284	0,213461524318774	-0,521244073980179	-13573678023943	537077337413534	125605831290311	100989680953516	124374916431438	0,213591895295486		chr1_120728127_120728222	ENSMUSG00000101386	chr1	120728127	120728222	+	Intergenic	Intergenic	-30269	ENSMUST00000188147	1	120758443	120763565	lincRNA	Gm29346	predicted gene 29346 [Source:MGI Symbol;Acc:MGI:5580052]
chr1_120729456_120729581	6	2	7	458727784705005	341590920441912	810050729027099	8	12	14	994462171074341	567143603772139	134912566886298	-0,78376995537837	-109520744480495	0,150309477650314	0,640613165511836	-0,495519533815451	158357429083662	753516812980579	-0,809191827477646	0,812781335981214	-0,995583672576296	0,319452471124822		chr1_120729456_120729581	ENSMUSG00000101386	chr1	120729456	120729581	+	Intergenic	Intergenic	-28925	ENSMUST00000188147	1	120758443	120763565	lincRNA	Gm29346	predicted gene 29346 [Source:MGI Symbol;Acc:MGI:5580052]
chr1_120740432_120740582	33	7	12	252300281587753	119556822154669	138865839261788	17	41	30	211323211353298	193774064622148	289098357613495	0,793506776098087	-125256496040846	-0,954940999639881	0,161897312176985	-0,108600483192835	136070235496611	200819762765525	-0,393457032479541	0,542320349412293	-0,725506673142409	0,468141252513519		chr1_120740432_120740582	ENSMUSG00000101386	chr1	120740432	120740582	+	Distant-promoter	Intergenic	-17936	ENSMUST00000188147	1	120758443	120763565	lincRNA	Gm29346	predicted gene 29346 [Source:MGI Symbol;Acc:MGI:5580052]
chr1_120743182_120743247	0	7	5	0	119556822154669	578607663590785	5	1	1	621538856921463	0,472619669810116	0,963661192044984	-0,907574498637432	165623976981383	0,333210056367042	0,425273063763174	-0,806224443394049	-0,70092394791257	423223804707409	127247325134347	129114195557072	0,985540935954642	0,324358433997564		chr1_120743182_120743247	ENSMUSG00000101386	chr1	120743182	120743247	+	Distant-promoter	Intergenic	-15229	ENSMUST00000188147	1	120758443	120763565	lincRNA	Gm29346	predicted gene 29346 [Source:MGI Symbol;Acc:MGI:5580052]
chr1_120744882_120744972	4	4	0	30581852313667	683181840883825	0	7	3	5	870154399690049	141785900943035	481830596022492	-0,327854167849575	0,817949986564218	-125642384547116	138566265116691	-0,825913335579245	0,206578711168854	413795210112678	-0,608453305637339	116374904421884	-0,522838930489311	0,601086345506893		chr1_120744882_120744972	ENSMUSG00000101386	chr1	120744882	120744972	+	Distant-promoter	Intergenic	-13516	ENSMUST00000188147	1	120758443	120763565	lincRNA	Gm29346	predicted gene 29346 [Source:MGI Symbol;Acc:MGI:5580052]
chr1_120745434_120745608	14	1	11	107036483097834	170795460220956	127293685989973	4	32	7	497231085537171	151238294339237	674562834431489	0,402986016124982	-137416624731343	0,803178987795243	-0,729273447207076	127621882561469	-0,378944135014405	866379002410009	-0,0919130731312516	0,807817386233996	-0,113779518363359	0,909412575118524		chr1_120745434_120745608	ENSMUSG00000101386	chr1	120745434	120745608	+	Distant-promoter	Intergenic	-12922	ENSMUST00000188147	1	120758443	120763565	lincRNA	Gm29346	predicted gene 29346 [Source:MGI Symbol;Acc:MGI:5580052]
chr1_120753952_120754028	3	3	6	229363892352502	512386380662869	694329196308942	4	1	5	497231085537171	0,472619669810116	481830596022492	-0,781518512089792	0,440263606044349	122569405012828	0,374839587302355	-156763581826195	0,30835708687676	410400519644164	0,553952917931485	111283666472846	0,497784567573225	0,618635894369561		chr1_120753952_120754028	ENSMUSG00000101386	chr1	120753952	120754028	+	Distant-promoter	Intergenic	-4453	ENSMUST00000188147	1	120758443	120763565	lincRNA	Gm29346	predicted gene 29346 [Source:MGI Symbol;Acc:MGI:5580052]
chr1_120754038_120754110	6	3	1	458727784705005	512386380662869	115721532718157	6	2	6	745846628305756	0,945239339620232	57819671522699	0,157908384266493	0,363763926669141	-115799891427145	125940953666091	-12393212655496	0,616238332224501	4175671625968	-0,31851265966443	110707681948738	-0,287706014666548	0,773571785572085		chr1_120754038_120754110	ENSMUSG00000101386	chr1	120754038	120754110	+	Distant-promoter	Intergenic	-4369	ENSMUST00000188147	1	120758443	120763565	lincRNA	Gm29346	predicted gene 29346 [Source:MGI Symbol;Acc:MGI:5580052]
chr1_120755105_120755328	29	5	22	221718429274086	853977301104781	254587371979945	4	44	28	497231085537171	207952654716451	269825133772595	0,43812847627164	-104817075483177	0,796497268176597	-143712975309866	0,288040776706664	0,962633986775521	181534071401212	0,0941279875399215	0,637015792805918	0,147763977915379	0,882529038661205		chr1_120755105_120755328	ENSMUSG00000101386	chr1	120755105	120755328	+	Distant-promoter	Intergenic	-3227	ENSMUST00000188147	1	120758443	120763565	lincRNA	Gm29346	predicted gene 29346 [Source:MGI Symbol;Acc:MGI:5580052]
chr1_120794270_120794463	7	14	15	535182415489172	239113644309339	173582299077235	8	5	14	994462171074341	236309834905058	134912566886298	-0,847659922563691	14940507707644	0,667222898975563	-0,268173416493696	-122475607229959	0,179315741617014	120700658736621	0,868226331584398	0,76724806102553	113161098175197	0,257798021106202		chr1_120794270_120794463	ENSMUSG00000101922	chr1	120794270	120794463	+	Intergenic	Intergenic	-22134	ENSMUST00000189213	1	120816500	120836997	lincRNA	Gm29345	predicted gene 29345 [Source:MGI Symbol;Acc:MGI:5580051]
chr1_120805375_120805480	11	7	4	841000938625842	119556822154669	462886130872628	3	6	5	372923314152878	28357180188607	481830596022492	0,679232653713839	17053488212584	-0,415029947808217	-0,675381946316184	-0,933964832408342	-0,360204748439499	6062968338511	114071337737596	0,877298595067514	13002567014121	0,193513002731587		chr1_120805375_120805480	ENSMUSG00000101922	chr1	120805375	120805480	+	Distant-promoter	Intergenic	-11073	ENSMUST00000189213	1	120816500	120836997	lincRNA	Gm29345	predicted gene 29345 [Source:MGI Symbol;Acc:MGI:5580051]
chr1_120819001_120819137	22	4	18	168200187725168	683181840883825	208298758892682	4	42	13	497231085537171	198500261320249	125275954965848	0,476283854862325	-101903325539766	107659299345152	-12974170843272	0,929901291829457	-0,166327800418439	136386075924341	0,229990927750668	0,671419338867689	0,34254438982728	0,731941243915038		chr1_120819001_120819137	ENSMUSG00000101922	chr1	120819001	120819137	+	intron	lincRNA-intron (ENSMUST00000189213, intron 2 of 2)	2569	ENSMUST00000189213	1	120816500	120836997	lincRNA	Gm29345	predicted gene 29345 [Source:MGI Symbol;Acc:MGI:5580051]
chr1_120842637_120842921	68	15	48	519891489332339	256193190331434	555463357047153	32	96	32	397784868429737	453714883017711	308371581454395	0,890132261790455	-135272785393263	119268530684844	-0,148433671041844	0,327273603015122	-0,90892964667955	415236561602128	0,213532387229242	0,435696960226496	0,490093819149524	0,624067511609464	0,878468428610496	chr1_120842637_120842921	ENSMUSG00000100979	chr1	120842637	120842921	+	Distant-promoter	Intergenic	-13895	ENSMUST00000186695	1	120856674	120858010	lincRNA	Gm29347	predicted gene 29347 [Source:MGI Symbol;Acc:MGI:5580053]
chr1_12086375_12086614	50	8	38	382273153920837	136636368176765	439741824328996	23	101	30	285907874183873	477345866508217	289098357613495	0,378772344163017	-159636018087597	0,84087023292209	-0,396087975379134	114323930421625	-0,370433725046246	335167240788697	-0,123117017285148	0,495269560231441	-0,24858587559392	0,803681135244083	0,943768349558076	chr1_12086375_12086614	ENSMUSG00000101610	chr1	12086375	12086614	+	Intergenic	Intergenic	-34466	ENSMUST00000187748	1	12120960	12121832	processed_pseudogene	Gm7560	predicted gene 7560 [Source:MGI Symbol;Acc:MGI:3648484]
chr1_120927269_120927374	4	9	7	30581852313667	153715914198861	810050729027099	8	6	6	994462171074341	28357180188607	57819671522699	-0,938693563704284	165450269509529	0,123216560807371	0,511585996749976	-0,98554503066182	-0,365066658286536	751543180389963	0,512033576030967	0,858972369249184	0,596100170810533	0,551108310081034		chr1_120927269_120927374	ENSMUSG00000102360	chr1	120927269	120927374	+	Intergenic	Intergenic	58325	ENSMUST00000194609	1	120868996	120872100	TEC	Gm37043	predicted gene, 37043 [Source:MGI Symbol;Acc:MGI:5610271]
chr1_120927452_120927574	11	6	10	841000938625842	102477276132574	115721532718157	9	6	9	111876994245863	28357180188607	867295072840485	-0,128422828840448	0,445751455261985	0,859553279272544	0,739435021065017	-18700471476462	-0,0462697791129024	88210430738639	0,478090113280874	0,765052467479699	0,624911536924832	0,53202911995927		chr1_120927452_120927574	ENSMUSG00000102360	chr1	120927452	120927574	+	Intergenic	Intergenic	58517	ENSMUST00000194609	1	120868996	120872100	TEC	Gm37043	predicted gene, 37043 [Source:MGI Symbol;Acc:MGI:5610271]
chr1_120974874_120975101	70	27	51	535182415489172	461147742596582	5901798168626	28	138	75	34806175987602	65221514433796	722745894033738	-0,121758318119114	-0,671199281329545	0,286399427489179	-151045565734849	0,746788441844471	12702253874635	551588795532679	-0,126384141822853	0,403352294506151	-0,313334381740886	0,75402663146263	0,926553214024693	chr1_120974874_120975101	ENSMUSG00000102360	chr1	120974874	120975101	+	Intergenic	Intergenic	105991	ENSMUST00000194609	1	120868996	120872100	TEC	Gm37043	predicted gene, 37043 [Source:MGI Symbol;Acc:MGI:5610271]
chr1_120992767_120992844	2	6	5	152909261568335	102477276132574	578607663590785	11	9	4	136738548522722	425357702829104	385464476817993	-110921629076753	0,814028928524822	-0,170167441058965	156979893552202	-0,508221797588001	-0,596222334632351	655749558559862	-0,350774758296465	0,928381617528241	-0,377834665910751	0,705553419654033		chr1_120992767_120992844	ENSMUSG00000097881	chr1	120992767	120992844	+	Intergenic	Intergenic	-94600	ENSMUST00000181433	1	121087405	121178441	lincRNA	Celrr	cerebellum expressed regulatory RNA [Source:MGI Symbol;Acc:MGI:2685664]
chr1_121000443_121000706	79	64	55	603991583194923	109309094541412	636468429949863	73	170	126	907446731105337	803453438677197	121421310197668	-111389648882531	0,885740702477925	-0,98111792552322	0,126751621817985	-0,298415269101381	1380937359154	876444038386353	-0,340833552536577	0,372964392108363	-0,91385011477865	0,36079560914222	0,738185468631993	chr1_121000443_121000706	ENSMUSG00000097881	chr1	121000443	121000706	+	Intergenic	Intergenic	-86831	ENSMUST00000181433	1	121087405	121178441	lincRNA	Celrr	cerebellum expressed regulatory RNA [Source:MGI Symbol;Acc:MGI:2685664]
chr1_121041971_121042195	108	72	54	825710012469008	122972731359088	624896276678047	127	299	239	157870869658052	141313281273225	230315024898751	-0,84452236893065	-0,166877334667533	-118134069451399	0,418457750182858	0,140742723692792	163353992423652	132922089350637	-0,992657158442594	0,362052448470727	-274174960737174	0,0061112908288166	0,119398752526682	chr1_121041971_121042195	ENSMUSG00000097881	chr1	121041971	121042195	+	Intergenic	Intergenic	-45322	ENSMUST00000181433	1	121087405	121178441	lincRNA	Celrr	cerebellum expressed regulatory RNA [Source:MGI Symbol;Acc:MGI:2685664]
chr1_121060981_121061042	2	4	6	152909261568335	683181840883825	694329196308942	4	3	0	497231085537171	141785900943035	0	-0,691603724564226	106595464670334	110290192364947	0,449631420778821	-0,728471472108066	-119841279445935	361572880873551	131761168788974	122524974667735	107538213451001	0,282203677049364		chr1_121060981_121061042	ENSMUSG00000097881	chr1	121060981	121061042	+	Intergenic	Intergenic	-26394	ENSMUST00000181433	1	121087405	121178441	lincRNA	Celrr	cerebellum expressed regulatory RNA [Source:MGI Symbol;Acc:MGI:2685664]
chr1_12106268_12106325	15	5	10	114681946176251	853977301104781	115721532718157	4	21	8	497231085537171	992501306601244	770928953635987	0,968529650485928	-0,195269734070749	100984440430915	-161303357377197	0,355245779067858	-0,525316526020205	903112239303877	0,45618934837341	0,715376708435216	0,637691083584841	0,523674790872196		chr1_12106268_12106325	ENSMUSG00000101610	chr1	12106268	12106325	+	Distant-promoter	Intergenic	-14664	ENSMUST00000187748	1	12120960	12121832	processed_pseudogene	Gm7560	predicted gene 7560 [Source:MGI Symbol;Acc:MGI:3648484]
chr1_121069357_121069543	97	35	48	741609918606424	597784110773347	555463357047153	35	49	28	435077199845024	231583638206957	269825133772595	136397637848811	0,636646292494576	0,422629365277258	-0,186165922505012	-121523707402687	-102184903972806	471890559708583	105210545836454	0,415168505079714	253416491253963	0,0112715671793163	0,16032126657523	chr1_121069357_121069543	ENSMUSG00000097881	chr1	121069357	121069543	+	Distant-promoter	Intergenic	-17955	ENSMUST00000181433	1	121087405	121178441	lincRNA	Celrr	cerebellum expressed regulatory RNA [Source:MGI Symbol;Acc:MGI:2685664]
chr1_121108768_121108869	6	8	9	458727784705005	136636368176765	104149379446341	7	8	6	870154399690049	378095735848093	57819671522699	-0,848956448540142	153335019646816	0,680651780955223	0,230930719854317	-106059447036598	-0,535381778371584	782172018616866	0,653745227129434	0,799917289768468	0,81726602923992	0,413776415708321		chr1_121108768_121108869	ENSMUSG00000097881	chr1	121108768	121108869	+	intron	lincRNA-intron (ENSMUST00000181433, intron 2 of 4)	21289	ENSMUST00000181183	1	121087405	121178441	lincRNA	Celrr	cerebellum expressed regulatory RNA [Source:MGI Symbol;Acc:MGI:2685664]
chr1_121108932_121109089	11	13	13	841000938625842	222034098287243	150437992533604	10	14	11	124307771384293	661667537734162	106002731124948	-0,742356032805642	173049410580505	0,44693505323236	-0,0215217371038946	-106386096344422	-0,349690425683648	125508240161015	0,616096997504872	0,657079144194313	0,937629816664336	0,348434682868363		chr1_121108932_121109089	ENSMUSG00000097881	chr1	121108932	121109089	+	intron	lincRNA-intron (ENSMUST00000181433, intron 2 of 4)	21481	ENSMUST00000181183	1	121087405	121178441	lincRNA	Celrr	cerebellum expressed regulatory RNA [Source:MGI Symbol;Acc:MGI:2685664]
chr1_121109523_121109603	8	6	4	61163704627334	102477276132574	462886130872628	7	7	3	870154399690049	330833768867081	289098357613495	0,0451198622162797	143552288617554	-0,455499462267991	0,915156745594782	-0,899920016492377	-104038001522623	598230410773722	0,524014841172848	0,890312358732857	0,588574151569295	0,556146977811304		chr1_121109523_121109603	ENSMUSG00000097881	chr1	121109523	121109603	+	intron	lincRNA-intron (ENSMUST00000181433, intron 2 of 4)	22034	ENSMUST00000181183	1	121087405	121178441	lincRNA	Celrr	cerebellum expressed regulatory RNA [Source:MGI Symbol;Acc:MGI:2685664]
chr1_121111226_121111303	3	8	4	229363892352502	136636368176765	462886130872628	3	2	3	372923314152878	0,945239339620232	289098357613495	-0,524713560051772	196288550458815	-0,0137990396417956	-0,210625301887223	-0,819724832253308	-0,394022770754048	469193218453529	146994036233247	107446174945172	136807137441844	0,171289735916484		chr1_121111226_121111303	ENSMUSG00000097881	chr1	121111226	121111303	+	intron	lincRNA-intron (ENSMUST00000181433, intron 2 of 4)	23735	ENSMUST00000181183	1	121087405	121178441	lincRNA	Celrr	cerebellum expressed regulatory RNA [Source:MGI Symbol;Acc:MGI:2685664]
chr1_121154245_121154345	6	4	1	458727784705005	683181840883825	115721532718157	5	0	6	621538856921463	0	57819671522699	0,172809480531575	0,961713719997754	-103277838436424	0,74505284868559	-143951288189609	0,592715217045408	409561121742573	0,123704329909699	121556164842578	0,101767220173409	0,918941445040193		chr1_121154245_121154345	ENSMUSG00000097881	chr1	121154245	121154345	+	intron	lincRNA-intron (ENSMUST00000185678, intron 2 of 2)	66766	ENSMUST00000181183	1	121087405	121178441	lincRNA	Celrr	cerebellum expressed regulatory RNA [Source:MGI Symbol;Acc:MGI:2685664]
chr1_121264636_121264690	10	11	3	764546307841674	187875006243052	347164598154471	13	5	4	16160010279958	236309834905058	385464476817993	-0,151229747105059	142610259741527	-0,7420998352639	105413961596015	-0,899032355817079	-0,687880275189386	871372718024253	0,451062619971925	0,878349312302079	0,513534437443491	0,607577527865385		chr1_121264636_121264690	ENSMUSG00000104332	chr1	121264636	121264690	+	Intergenic	Intergenic	36168	ENSMUST00000193041	1	121300137	121300831	TEC	Gm38283	predicted gene, 38283 [Source:MGI Symbol;Acc:MGI:5611511]
chr1_121269301_121269362	8	13	7	61163704627334	222034098287243	810050729027099	13	18	13	16160010279958	850715405658209	125275954965848	-101624444685423	164081469874492	-0,688529148607737	0,642640350051138	-0,621364241201626	0,0426827878675402	122691745691423	-0,0754571088123288	0,687658612717742	-0,109730478782356	0,912623127794181		chr1_121269301_121269362	ENSMUSG00000104332	chr1	121269301	121269362	+	Intergenic	Intergenic	31500	ENSMUST00000193041	1	121300137	121300831	TEC	Gm38283	predicted gene, 38283 [Source:MGI Symbol;Acc:MGI:5611511]
chr1_121296184_121296396	41	10	40	313463986215087	170795460220956	462886130872628	9	86	14	111876994245863	4064529160367	134912566886298	0,314013391238394	-0,644627593424337	131803436143343	-104052189347132	0,938839354959308	-0,885737620735476	266731342412922	0,500785233311505	0,580014406440687	0,863401370294612	0,387916826297507	0,757310591026597	chr1_121296184_121296396	ENSMUSG00000104332	chr1	121296184	121296396	+	Intergenic	Intergenic	4541	ENSMUST00000193041	1	121300137	121300831	TEC	Gm38283	predicted gene, 38283 [Source:MGI Symbol;Acc:MGI:5611511]
chr1_121303142_121303329	30	8	23	229363892352502	136636368176765	266159525251761	21	51	30	261046319907015	241036031603159	289098357613495	-0,147016678243459	-188153565345318	0,54126572804249	0,44562042991291	0,0713170602178961	0,970349113523339	23722341581745	-0,293925249738949	0,494263385110601	-0,59467332315781	0,552061857117931		chr1_121303142_121303329	ENSMUSG00000104332	chr1	121303142	121303329	+	Distant-promoter	Intergenic	-2404	ENSMUST00000193041	1	121300137	121300831	TEC	Gm38283	predicted gene, 38283 [Source:MGI Symbol;Acc:MGI:5611511]
chr1_121305398_121305518	4	7	6	30581852313667	119556822154669	694329196308942	2	3	1	248615542768585	141785900943035	0,963661192044984	-0,333530098375899	17672342728858	0,583772128883852	-0,4685905353752	-0,72082316410529	-0,828062603913259	447080583984737	21703578467421	109660507086326	197916087058905	0,047797896899055		chr1_121305398_121305518	ENSMUSG00000003721	chr1	121305398	121305518	+	TTS	protein_coding-TTS (ENSMUST00000071064)	1860	ENSMUST00000159528	1	121304353	121332589	protein_coding	Insig2	insulin induced gene 2 [Source:MGI Symbol;Acc:MGI:1920249]	lipid metabolic process; steroid metabolic process; cholesterol metabolic process; inner ear morphogenesis; palate development; triglyceride metabolic process; SREBP signaling pathway; middle ear morphogenesis; cholesterol biosynthetic process; sterol biosynthetic process; cranial suture morphogenesis; negative regulation of steroid biosynthetic process; negative regulation of fatty acid biosynth…	transcription factor binding	membrane; integral component of membrane; endoplasmic reticulum; endoplasmic reticulum membrane; SREBP-SCAP-Insig complex
chr1_121325002_121325229	72	62	52	550473341646006	105893185336993	601751970134416	50	116	81	621538856921463	548238816979735	780565565556437	-0,722309597025121	184399821502204	-0,463494488522571	-0,363625490429637	-0,733587760287293	0,439019121242578	693583400767997	0,165769749937936	0,388483712571569	0,426709652357426	0,669590819254384	0,896498746610616	chr1_121325002_121325229	ENSMUSG00000003721	chr1	121325002	121325229	+	Distant-promoter	protein_coding-intron (ENSMUST00000003818, intron 1 of 5)	-1924	ENSMUST00000162790	1	121304353	121332589	protein_coding	Insig2	insulin induced gene 2 [Source:MGI Symbol;Acc:MGI:1920249]	lipid metabolic process; steroid metabolic process; cholesterol metabolic process; inner ear morphogenesis; palate development; triglyceride metabolic process; SREBP signaling pathway; middle ear morphogenesis; cholesterol biosynthetic process; sterol biosynthetic process; cranial suture morphogenesis; negative regulation of steroid biosynthetic process; negative regulation of fatty acid biosynth…	transcription factor binding	membrane; integral component of membrane; endoplasmic reticulum; endoplasmic reticulum membrane; SREBP-SCAP-Insig complex
chr1_121346159_121346434	62	69	21	474018710861838	11784886755246	24301521870813	49	102	78	609108079783034	482072063206318	751655729795087	-0,46586358602001	173612664430387	-118792053437646	-0,0436092877441514	-0,440690897227819	0,401957661064564	623059746313168	0,0207493725590368	0,490595070949252	0,0422942948017982	0,966264093307089	0,992194351684665	chr1_121346159_121346434	ENSMUSG00000101791	chr1	121346159	121346434	+	Intergenic	Intergenic	13604	ENSMUST00000190690	1	121355116	121359900	lincRNA	2210011K15Rik	RIKEN cDNA 2210011K15 gene [Source:MGI Symbol;Acc:MGI:1919615]
chr1_121359856_121360206	171	62	73	130737418640926	105893185336993	844767188842546	91	334	116	113120071959706	157854969716579	111784698277218	0,540902263761487	-0,459996016709001	-132280003984244	-0,168846827062489	163338557407937	-0,222644954226929	117311177135946	-0,255256777394769	0,339169699594931	-0,752593105161284	0,451694462138222	0,797677112296088	chr1_121359856_121360206	ENSMUSG00000101791	chr1	121359856	121360206	+	promoter-TSS	lincRNA-promoter-TSS (ENSMUST00000190690)	-131	ENSMUST00000190690	1	121355116	121359900	lincRNA	2210011K15Rik	RIKEN cDNA 2210011K15 gene [Source:MGI Symbol;Acc:MGI:1919615]
chr1_121388078_121388201	22	3	10	168200187725168	512386380662869	115721532718157	1	13	2	124307771384293	614405570753151	192732238408997	161203792506595	-0,335433419880334	0,738240705846941	-0,981604724348204	-0,165566100308302	-0,86767438637605	713841527607094	174579960218806	0,890616225568808	196021535658985	0,0499706243233158		chr1_121388078_121388201	ENSMUSG00000101791	chr1	121388078	121388201	+	Intergenic	Intergenic	-28239	ENSMUST00000190690	1	121355116	121359900	lincRNA	2210011K15Rik	RIKEN cDNA 2210011K15 gene [Source:MGI Symbol;Acc:MGI:1919615]
chr1_121388897_121389000	5	7	3	382273153920837	119556822154669	347164598154471	2	8	7	248615542768585	378095735848093	674562834431489	-0,441055480872919	186663751822412	-0,54067463703842	-0,820303733825535	-0,45290874154609	0,388305075058844	537713347778361	0,484296399339238	0,945708911143177	0,512098800839064	0,608581863757526		chr1_121388897_121389000	ENSMUSG00000101791	chr1	121388897	121389000	+	Intergenic	Intergenic	-29048	ENSMUST00000190690	1	121355116	121359900	lincRNA	2210011K15Rik	RIKEN cDNA 2210011K15 gene [Source:MGI Symbol;Acc:MGI:1919615]
chr1_121392970_121393184	44	12	40	336400375450337	204954552265147	462886130872628	24	114	30	298338651322302	538786423583532	289098357613495	-0,151660563587013	-121902176799038	0,875424093619641	-0,460727879097918	149174666575906	-0,535760548703389	355077415184574	-0,171119524475354	0,473456078418327	-0,361426396820193	0,717780717955769	0,914105300565754	chr1_121392970_121393184	ENSMUSG00000101791	chr1	121392970	121393184	+	Intergenic	Intergenic	-33177	ENSMUST00000190690	1	121355116	121359900	lincRNA	2210011K15Rik	RIKEN cDNA 2210011K15 gene [Source:MGI Symbol;Acc:MGI:1919615]
chr1_121396451_121396771	190	20	103	145263798489918	341590920441912	119193178699702	50	174	31	621538856921463	822358225469602	298734969533945	143480923438747	-0,964177263444858	0,871889202755856	-0,359710233023849	0,0739014194991992	-105671236017382	788132124043853	0,782832192972398	0,493693279464435	158566507897702	0,112815304819951	0,470656657240062	chr1_121396451_121396771	ENSMUSG00000026339	chr1	121396451	121396771	+	Intergenic	Intergenic	-34438	ENSMUST00000036025	1	121431049	121506460	protein_coding	Ccdc93	coiled-coil domain containing 93 [Source:MGI Symbol;Acc:MGI:1918079]	transport; protein transport; Golgi to plasma membrane transport		endosome; early endosome
chr1_121397983_121398290	155	20	110	11850467771546	341590920441912	127293685989973	32	177	41	397784868429737	836536815563905	395101088738443	106148672359933	-0,941995376760341	127025426748158	-0,808516466102306	0,233662167889557	-0,814891316107819	73816622170472	0,776754847928865	0,480615681683249	161616625826368	0,106058371836507	0,458142699959572	chr1_121397983_121398290	ENSMUSG00000026339	chr1	121397983	121398290	+	Intergenic	Intergenic	-32913	ENSMUST00000036025	1	121431049	121506460	protein_coding	Ccdc93	coiled-coil domain containing 93 [Source:MGI Symbol;Acc:MGI:1918079]	transport; protein transport; Golgi to plasma membrane transport		endosome; early endosome
chr1_121438691_121438913	78	33	42	596346120116506	563625018729155	486030437416259	49	169	103	609108079783034	798727241979096	992571027806333	-0,417461576907226	-0,592463401688134	-100746145331597	-0,349206960322524	0,66493064479385	170166274744001	674401320971731	-0,546353903714314	0,368304212802281	-148343104619229	0,137959923943172	0,511437729749749	chr1_121438691_121438913	ENSMUSG00000026339	chr1	121438691	121438913	+	intron	protein_coding-intron (ENSMUST00000036025, intron 3 of 23)	7692	ENSMUST00000112621	1	121431049	121506460	protein_coding	Ccdc93	coiled-coil domain containing 93 [Source:MGI Symbol;Acc:MGI:1918079]	transport; protein transport; Golgi to plasma membrane transport		endosome; early endosome
chr1_121443077_121443341	84	23	59	642218898587006	392829558508199	682757043037126	46	145	71	571815748367746	685298521224668	684199446351938	0,281434496062377	-188711962521687	0,633932161714567	-0,330753023703999	0,656031474363595	0,646474516780326	609853202679447	-0,164549153232461	0,377472742145591	-0,43592327302138	0,662892398978296	0,894015092875199	chr1_121443077_121443341	ENSMUSG00000026339	chr1	121443077	121443341	+	intron	protein_coding-intron (ENSMUST00000036025, intron 4 of 23)	12099	ENSMUST00000112621	1	121431049	121506460	protein_coding	Ccdc93	coiled-coil domain containing 93 [Source:MGI Symbol;Acc:MGI:1918079]	transport; protein transport; Golgi to plasma membrane transport		endosome; early endosome
chr1_121467617_121467909	160	63	68	122327409254668	107601139939202	786906422483467	70	261	115	870154399690049	12335373382044	110821037085173	0,94327473770033	0,143068656617354	-142788971469685	-0,975531169762432	0,999043863003057	0,318033627138541	104968233719473	-0,0615543383020816	0,341142517687066	-0,180435844583131	0,856810416189213	0,959757846513735	chr1_121467617_121467909	ENSMUSG00000026339	chr1	121467617	121467909	+	intron	protein_coding-intron (ENSMUST00000036025, intron 11 of 23)	-23454	ENSMUST00000152959	1	121431049	121506460	protein_coding	Ccdc93	coiled-coil domain containing 93 [Source:MGI Symbol;Acc:MGI:1918079]	transport; protein transport; Golgi to plasma membrane transport		endosome; early endosome
chr1_121474485_121474656	15	15	25	114681946176251	256193190331434	289303831795392	17	45	24	211323211353298	212678851414552	231278686090796	-176955829473392	0,62532681147573	118567933026303	-0,13403648161241	-0,111094119601094	0,203682754208666	219243286193621	-0,0197557085336538	0,529545512273456	-0,0373069133356227	0,97024029328702		chr1_121474485_121474656	ENSMUSG00000026339	chr1	121474485	121474656	+	Distant-promoter	protein_coding-intron (ENSMUST00000036025, intron 11 of 23)	-16647	ENSMUST00000152959	1	121431049	121506460	protein_coding	Ccdc93	coiled-coil domain containing 93 [Source:MGI Symbol;Acc:MGI:1918079]	transport; protein transport; Golgi to plasma membrane transport		endosome; early endosome
chr1_121501064_121501284	79	39	29	603991583194923	666102294861729	335592444882655	26	109	47	323200205599161	515155440093026	452920760261142	0,868260538415042	13133438507231	-105507883888103	-114388121707306	0,231663665454155	-0,214307998638202	482827121482106	0,294796734616935	0,420224496235145	0,70152201325259	0,482977301724231	0,814452706021103	chr1_121501064_121501284	ENSMUSG00000083582	chr1	121501064	121501284	+	intron	protein_coding-intron (ENSMUST00000036025, intron 23 of 23)	6629	ENSMUST00000120499	1	121507585	121507803	processed_pseudogene	Gm15393	predicted gene 15393 [Source:MGI Symbol;Acc:MGI:3705387]
chr1_121533814_121534064	19	20	17	145263798489918	341590920441912	196726605620867	13	28	19	16160010279958	132333507546832	183095626488547	-0,631050457299792	19408612983642	0,0431192515187373	-0,417042669275483	-0,80043901120937	-0,135448412098297	19343509356461	0,491174965230557	0,550237727796033	0,892659554985351	0,372039515710137		chr1_121533814_121534064	ENSMUSG00000050534	chr1	121533814	121534064	+	Distant-promoter	Intergenic	-5474	ENSMUST00000055884	1	121509842	121528465	protein_coding	Htr5b	5-hydroxytryptamine (serotonin) receptor 5B [Source:MGI Symbol;Acc:MGI:96284]	G-protein coupled receptor signaling pathway; signal transduction; G-protein coupled serotonin receptor signaling pathway; serotonin receptor signaling pathway	signal transducer activity; G-protein coupled receptor activity; G-protein coupled serotonin receptor activity; drug binding; serotonin binding	membrane; integral component of membrane; plasma membrane; integral component of plasma membrane
chr1_121545383_121545510	2	15	9	152909261568335	256193190331434	104149379446341	10	7	8	124307771384293	330833768867081	770928953635987	-100208620348153	179210225662249	0,0285693846464497	0,262383484818019	-0,795714292961202	-0,285254629644232	101686256594868	0,663187342235611	0,860545151812061	0,77065955323684	0,440908751982271		chr1_121545383_121545510	ENSMUSG00000001674	chr1	121545383	121545510	+	Intergenic	Intergenic	13769	ENSMUST00000148809	1	121553835	121567989	protein_coding	Ddx18	DEAD (Asp-Glu-Ala-Asp) box polypeptide 18 [Source:MGI Symbol;Acc:MGI:1914192]	cellular response to estradiol stimulus; RNA secondary structure unwinding	ATP binding; hydrolase activity; nucleic acid binding; RNA binding; nucleotide binding; helicase activity; ATP-dependent RNA helicase activity	nucleus; cytoplasm; chromosome; membrane; nucleolus
chr1_121553476_121553681	92	49	41	70338260321434	836897755082685	474458284144443	62	85	74	770708182582615	401726719338599	713109282113288	0,309183859357702	108316660376413	-101788254663199	0,69946792793737	-143950492690619	0,365569082478976	650047137745995	0,105606435883788	0,403145750364851	0,261955969492952	0,793355388328979	0,940617183449324	chr1_121553476_121553681	ENSMUSG00000001674	chr1	121553476	121553681	+	TTS	protein_coding-TTS (ENSMUST00000001724)	5637	ENSMUST00000148809	1	121553835	121567989	protein_coding	Ddx18	DEAD (Asp-Glu-Ala-Asp) box polypeptide 18 [Source:MGI Symbol;Acc:MGI:1914192]	cellular response to estradiol stimulus; RNA secondary structure unwinding	ATP binding; hydrolase activity; nucleic acid binding; RNA binding; nucleotide binding; helicase activity; ATP-dependent RNA helicase activity	nucleus; cytoplasm; chromosome; membrane; nucleolus
chr1_121555833_121556113	72	65	41	550473341646006	111017049143622	474458284144443	73	200	125	907446731105337	945239339620232	120457649005623	-106754673650302	0,829764968650483	-132522941082017	0,142553744629279	0,270666525854754	114979090818867	86539411300141	-0,540844882460797	0,391809819618169	-138037602780826	0,16747089719343	0,553593280947447	chr1_121555833_121556113	ENSMUSG00000001674	chr1	121555833	121556113	+	intron	protein_coding-intron (ENSMUST00000001724, intron 10 of 12)	3242	ENSMUST00000148809	1	121553835	121567989	protein_coding	Ddx18	DEAD (Asp-Glu-Ala-Asp) box polypeptide 18 [Source:MGI Symbol;Acc:MGI:1914192]	cellular response to estradiol stimulus; RNA secondary structure unwinding	ATP binding; hydrolase activity; nucleic acid binding; RNA binding; nucleotide binding; helicase activity; ATP-dependent RNA helicase activity	nucleus; cytoplasm; chromosome; membrane; nucleolus
chr1_121565035_121565263	20	14	14	152909261568335	239113644309339	16201014580542	18	35	27	223753988491727	165416884433541	260188521852146	-103641333091073	0,838336908596057	-0,838489694539942	0,504299154282288	-0,764400839009297	129666780158162	200565407743418	-0,240591722466849	0,527665456976152	-0,455955036066957	0,648422311965543		chr1_121565035_121565263	ENSMUSG00000001674	chr1	121565035	121565263	+	intron	protein_coding-intron (ENSMUST00000001724, intron 2 of 12)	2573	ENSMUST00000131471	1	121553835	121567989	protein_coding	Ddx18	DEAD (Asp-Glu-Ala-Asp) box polypeptide 18 [Source:MGI Symbol;Acc:MGI:1914192]	cellular response to estradiol stimulus; RNA secondary structure unwinding	ATP binding; hydrolase activity; nucleic acid binding; RNA binding; nucleotide binding; helicase activity; ATP-dependent RNA helicase activity	nucleus; cytoplasm; chromosome; membrane; nucleolus
chr1_121568417_121568496	3	2	3	229363892352502	341590920441912	347164598154471	10	10	13	124307771384293	472619669810116	125275954965848	-0,88790041289724	-0,649739077273738	-0,637910959297556	126334106410081	-0,37167787859576	128388726396349	647762724043401	-169213729019179	0,918377156193475	-184252981335623	0,0653976897362209		chr1_121568417_121568496	ENSMUSG00000001674	chr1	121568417	121568496	+	promoter-TSS	protein_coding-promoter-TSS (ENSMUST00000001724)	-467	ENSMUST00000001724	1	121553835	121567989	protein_coding	Ddx18	DEAD (Asp-Glu-Ala-Asp) box polypeptide 18 [Source:MGI Symbol;Acc:MGI:1914192]	cellular response to estradiol stimulus; RNA secondary structure unwinding	ATP binding; hydrolase activity; nucleic acid binding; RNA binding; nucleotide binding; helicase activity; ATP-dependent RNA helicase activity	nucleus; cytoplasm; chromosome; membrane; nucleolus
chr1_121754841_121755005	63	37	35	481664173940255	631943202817538	405025364513549	49	205	67	609108079783034	968870323110738	645652998670139	-0,732747522377502	0,0424674477840269	-112808912663723	-0,0753276255144781	178050734234569	0,113189484399486	623710690472542	-0,575300119526715	0,387553209499763	-148444163388374	0,137691796478684	0,510981298562574	chr1_121754841_121755005	ENSMUSG00000102488	chr1	121754841	121755005	+	Intergenic	Intergenic	48408	ENSMUST00000192952	1	121706515	121707263	TEC	Gm37920	predicted gene, 37920 [Source:MGI Symbol;Acc:MGI:5611148]
chr1_121774321_121774389	5	6	1	382273153920837	102477276132574	115721532718157	6	4	4	745846628305756	189047867924046	385464476817993	-0,26369970209781	15863182420264	-103121033802197	0,78317634866965	-0,820073966350581	-0,254510584225691	473854403502088	0,202115892123953	104252171674677	0,193872116884685	0,846276016949115		chr1_121774321_121774389	ENSMUSG00000102488	chr1	121774321	121774389	+	Intergenic	Intergenic	67840	ENSMUST00000192952	1	121706515	121707263	TEC	Gm37920	predicted gene, 37920 [Source:MGI Symbol;Acc:MGI:5611148]
chr1_121777024_121777192	19	4	21	145263798489918	683181840883825	24301521870813	3	13	10	372923314152878	614405570753151	963661192044984	0,485473046412395	-0,533825762063128	178038643335683	-0,944825335041927	-0,624933709853051	-0,162274672811118	108616034830255	123714111479521	0,718451373935806	172195524941086	0,0850776253476262		chr1_121777024_121777192	ENSMUSG00000102488	chr1	121777024	121777192	+	Intergenic	Intergenic	70593	ENSMUST00000192952	1	121706515	121707263	TEC	Gm37920	predicted gene, 37920 [Source:MGI Symbol;Acc:MGI:5611148]
chr1_121791769_121792074	37	30	14	28288213390142	512386380662869	16201014580542	9	18	25	111876994245863	850715405658209	240915298011246	0,322123337450256	179017426626747	-0,451048561964558	-0,771731166971166	-0,943195406642758	0,0536775318607544	23252374886544	112643750078479	0,584697059779388	192653183720439	0,0540380004753111		chr1_121791769_121792074	ENSMUSG00000102488	chr1	121791769	121792074	+	Intergenic	Intergenic	85406	ENSMUST00000192952	1	121706515	121707263	TEC	Gm37920	predicted gene, 37920 [Source:MGI Symbol;Acc:MGI:5611148]
chr1_121793162_121793289	6	4	12	458727784705005	683181840883825	138865839261788	9	4	11	111876994245863	189047867924046	106002731124948	-0,792873310466575	-0,295315677186285	126854665344537	0,670272508629124	-139068518974871	0,540055015327078	816402189973146	0,150082456695573	0,849637973710532	0,17664283064013	0,85978894907223		chr1_121793162_121793289	ENSMUSG00000102488	chr1	121793162	121793289	+	Intergenic	Intergenic	86710	ENSMUST00000192952	1	121706515	121707263	TEC	Gm37920	predicted gene, 37920 [Source:MGI Symbol;Acc:MGI:5611148]
chr1_121848927_121849212	74	110	60	565764267802839	187875006243052	694329196308942	105	173	137	130523159953507	817632028771501	132021583310163	-107247943908778	157829159673854	-0,812921270140725	0,420422154300301	-0,56398668283258	0,450673641022245	109698716465842	-0,148051903764045	0,441958590388802	-0,334990442506842	0,737632295887848	0,920440512277546	chr1_121848927_121849212	ENSMUSG00000083584	chr1	121848927	121849212	+	Intergenic	Intergenic	121455	ENSMUST00000119656	1	121969217	121970524	processed_pseudogene	Gm15394	predicted gene 15394 [Source:MGI Symbol;Acc:MGI:3705608]
chr1_122016642_122016749	10	3	6	764546307841674	512386380662869	694329196308942	4	14	2	497231085537171	661667537734162	192732238408997	102562021105791	-0,201633974172686	0,683875807149335	-0,275394303894818	0,524912574446437	-175738031458618	553815457748969	0,526055464122937	0,901631969681864	0,583448105005141	0,55959168229328		chr1_122016642_122016749	ENSMUSG00000083584	chr1	122016642	122016749	+	Intergenic	Intergenic	-46171	ENSMUST00000119656	1	121969217	121970524	processed_pseudogene	Gm15394	predicted gene 15394 [Source:MGI Symbol;Acc:MGI:3705608]
chr1_122276936_122277037	7	8	5	535182415489172	136636368176765	578607663590785	2	3	1	248615542768585	141785900943035	0,963661192044984	0,0862839485230134	184858080946639	0,178355535696538	-0,52130421633903	-0,74780780837475	-0,84410826897216	494486887293954	235864179779333	10535838377587	223868449122274	0,0251764523306096		chr1_122276936_122277037	ENSMUSG00000099960	chr1	122276936	122277037	+	Intergenic	Intergenic	71841	ENSMUST00000185679	1	122205145	122252180	lincRNA	Gm28590	predicted gene 28590 [Source:MGI Symbol;Acc:MGI:5579296]
chr1_12235002_12235292	342	31	165	261474837281853	529465926684964	190940528984959	65	405	84	808000513997902	191410966273097	809475401317786	142507810486903	-108504812042442	0,576032368320273	-0,749766454594528	0,581695183813208	-0,747991081983562	143086752789996	0,517378689185903	0,49086725428616	105400937762348	0,291878623763399	0,686365536352255	chr1_12235002_12235292	ENSMUSG00000101610	chr1	12235002	12235292	+	Intergenic	Intergenic	114187	ENSMUST00000187748	1	12120960	12121832	processed_pseudogene	Gm7560	predicted gene 7560 [Source:MGI Symbol;Acc:MGI:3648484]
chr1_122372624_122372744	10	7	5	764546307841674	119556822154669	578607663590785	1	5	11	124307771384293	236309834905058	106002731124948	0,242539595904087	124147025302131	-0,188389334108836	-124126872473929	-0,98169423129984	0,927342441222574	659894518419664	0,8289574027278	0,911055616036162	0,909886716174852	0,362882256043096		chr1_122372624_122372744	ENSMUSG00000089274	chr1	122372624	122372744	+	Intergenic	Intergenic	-137865	ENSMUST00000158649	1	122510549	122510697	snRNA	Gm24547	predicted gene, 24547 [Source:MGI Symbol;Acc:MGI:5454324]
chr1_122641433_122641523	2	8	6	152909261568335	136636368176765	694329196308942	4	1	4	497231085537171	0,472619669810116	385464476817993	-0,782700541584976	177721055707842	0,359482367726472	-0,0563170499454077	-10055747406121	-0,292100592662402	52392661149685	129966651798723	107778095980772	120587259049288	0,227866620626332		chr1_122641433_122641523	ENSMUSG00000089190	chr1	122641433	122641523	+	Intergenic	Intergenic	88305	ENSMUST00000158565	1	122553173	122553316	snoRNA	Gm25771	predicted gene, 25771 [Source:MGI Symbol;Acc:MGI:5455548]
chr1_122718191_122718365	22	15	11	168200187725168	256193190331434	127293685989973	42	54	51	522092639814029	255214621697463	491467207942942	-0,8167191977973	-0,285208670225769	-106380971266094	132092309581775	-0,291119589452318	113593407431857	303410255583501	-12123126853397	0,502005578678281	-241493867166092	0,0157378592987537	0,190434220987802	chr1_122718191_122718365	ENSMUSG00000099451	chr1	122718191	122718365	+	Intergenic	Intergenic	-92028	ENSMUST00000190942	1	122810306	122810682	processed_pseudogene	Gm29192	predicted gene 29192 [Source:MGI Symbol;Acc:MGI:5579898]
chr1_122809714_122809801	13	11	10	993910200194177	187875006243052	115721532718157	0	9	4	0	425357702829104	385464476817993	0,277061332789818	15871587475035	0,518851552474255	-119452605754427	-0,564739753165367	-0,623805822057939	80678296157556	215125906266344	0,852871843489948	252237083341911	0,0116566750949022		chr1_122809714_122809801	ENSMUSG00000099451	chr1	122809714	122809801	+	promoter-TSS	processed_pseudogene-promoter-TSS (ENSMUST00000190942)	-549	ENSMUST00000190942	1	122810306	122810682	processed_pseudogene	Gm29192	predicted gene 29192 [Source:MGI Symbol;Acc:MGI:5579898]
chr1_122865884_122866008	18	8	9	137618335411501	136636368176765	104149379446341	16	28	35	198892434214868	132333507546832	337281417215744	-0,430822724044944	-0,44229788855539	-0,821937378492817	0,285219867932844	-0,492580659555633	190241878271594	174485240335342	-0,802630002429145	0,588802761035778	-136315597606441	0,172833358470691		chr1_122865884_122866008	ENSMUSG00000104180	chr1	122865884	122866008	+	promoter-TSS	TEC-promoter-TSS (ENSMUST00000193865)	-96	ENSMUST00000193865	1	122866042	122867773	TEC	Gm37970	predicted gene, 37970 [Source:MGI Symbol;Acc:MGI:5611198]
chr1_122878225_122878477	103	63	71	787482697076925	107601139939202	821622882298914	64	216	98	795569736859473	102085848678985	944387968204084	-0,968920050868652	135740647202771	-0,693657251219092	-0,903716502705479	0,912723907097648	0,296163425667865	907655528436878	-0,056106480770914	0,337061087676092	-0,166457899835745	0,867796611960331	0,963009436023073	chr1_122878225_122878477	ENSMUSG00000104180	chr1	122878225	122878477	+	Intergenic	Intergenic	12309	ENSMUST00000193865	1	122866042	122867773	TEC	Gm37970	predicted gene, 37970 [Source:MGI Symbol;Acc:MGI:5611198]
chr1_123171647_123171892	189	74	131	144499252182076	126388640563508	151595207860786	138	397	144	171544724510324	187630008914616	138767211654478	-0,396096248378978	-120166705947676	-0,0804639057500465	0,806902498369621	152238554649697	-0,651060831260803	153404174280965	-0,236402934147254	0,306376893636536	-0,771608235011699	0,440346495395166	0,791621213001633	chr1_123171647_123171892	ENSMUSG00000100762	chr1	123171647	123171892	+	Intergenic	Intergenic	-22552	ENSMUST00000189712	1	123147920	123149217	processed_pseudogene	Gm8403	predicted gene 8403 [Source:MGI Symbol;Acc:MGI:3644366]
chr1_12349699_12349790	10	4	6	764546307841674	683181840883825	694329196308942	8	10	5	994462171074341	472619669810116	481830596022492	0,426010793443956	0,00697096439016621	0,0643816018145185	161011372716908	-107745740429356	-103001968252417	681828296990232	0,189667126392633	0,812411805424111	0,233461804870769	0,815402825420769		chr1_12349699_12349790	ENSMUSG00000093864	chr1	12349699	12349790	+	Intergenic	Intergenic	-25192	ENSMUST00000179834	1	12374936	12375042	snRNA	Gm22633	predicted gene, 22633 [Source:MGI Symbol;Acc:MGI:5452410]
chr1_123597736_123597906	39	17	28	298173060058253	290352282375626	324020291610839	21	45	15	261046319907015	212678851414552	144549178806748	0,650212248750604	0,532052599868198	104072326041381	0,0892856045674618	-0,64147076344633	-167080295015374	255136664028839	0,569764489961995	0,479113683409592	118920521306611	0,23435892363513	0,632383166550804	chr1_123597736_123597906	ENSMUSG00000102902	chr1	123597736	123597906	+	intron	protein_coding-intron (ENSMUST00000112603, intron 5 of 25)	-35380	ENSMUST00000195879	1	123559383	123562441	TEC	Gm38263	predicted gene, 38263 [Source:MGI Symbol;Acc:MGI:5611491]
chr1_123598392_123598536	28	4	18	214072966195669	683181840883825	208298758892682	9	17	7	111876994245863	803453438677197	674562834431489	129662958465036	-0,826577734626602	12125168095395	-0,192057321585993	-0,651378311977088	-0,839133026000182	125061421788911	0,976595586004176	0,661308971969214	147676143436572	0,139739597718716		chr1_123598392_123598536	ENSMUSG00000102902	chr1	123598392	123598536	+	intron	protein_coding-intron (ENSMUST00000112603, intron 5 of 25)	-36023	ENSMUST00000195879	1	123559383	123562441	TEC	Gm38263	predicted gene, 38263 [Source:MGI Symbol;Acc:MGI:5611491]
chr1_12365097_12365167	15	8	14	114681946176251	136636368176765	16201014580542	3	28	7	372923314152878	132333507546832	674562834431489	0,133794819808213	0,601518166225662	114208845240532	-151493588205713	0,509848780761868	-0,872314337143928	108401763760618	0,717525004839164	0,696780874181561	102977138355293	0,303117337065757		chr1_12365097_12365167	ENSMUSG00000093864	chr1	12365097	12365167	+	Distant-promoter	Intergenic	-9804	ENSMUST00000179834	1	12374936	12375042	snRNA	Gm22633	predicted gene, 22633 [Source:MGI Symbol;Acc:MGI:5452410]
chr1_123957106_123957334	119	25	82	909810106331593	42698865055239	948916568288887	26	84	27	323200205599161	397000522640497	260188521852146	12017843867005	-0,38593609981379	133038291947383	-0,727236260242166	-0,484549706288846	-0,934445239829534	544350762544112	122426811984851	0,423738240112232	288920848758953	0,00386212915553159	0,0955482957644503	chr1_123957106_123957334	ENSMUSG00000036815	chr1	123957106	123957334	+	intron	protein_coding-intron (ENSMUST00000112603, intron 1 of 25)	87943	ENSMUST00000112603	1	123321471	124045559	protein_coding	Dpp10	dipeptidylpeptidase 10 [Source:MGI Symbol;Acc:MGI:2442409]	proteolysis; positive regulation of establishment of protein localization to plasma membrane; proteolysis; positive regulation of establishment of protein localization to plasma membrane	serine-type peptidase activity; serine-type peptidase activity	membrane; integral component of membrane; membrane; integral component of membrane
chr1_123978068_123978150	1	2	3	0,764546307841674	341590920441912	347164598154471	8	5	5	994462171074341	236309834905058	481830596022492	-106762487547944	-0,226453445145615	-0,208770394440845	184484597760495	-0,560468232115939	0,218470969576886	412968791897074	-119516624245162	112153585500617	-106565138966962	0,286581259405922		chr1_123978068_123978150	ENSMUSG00000036815	chr1	123978068	123978150	+	intron	protein_coding-intron (ENSMUST00000112603, intron 1 of 25)	67054	ENSMUST00000112603	1	123321471	124045559	protein_coding	Dpp10	dipeptidylpeptidase 10 [Source:MGI Symbol;Acc:MGI:2442409]	proteolysis; positive regulation of establishment of protein localization to plasma membrane; proteolysis; positive regulation of establishment of protein localization to plasma membrane	serine-type peptidase activity; serine-type peptidase activity	membrane; integral component of membrane; membrane; integral component of membrane
chr1_123988737_123988909	61	32	43	466373247783421	54654547270706	497602590688075	36	87	39	447507976983454	411179112734801	375827864897544	0,145650599404802	146254071434776	0,658616442706184	-0,164225902786104	-0,760955284585383	-134162656908727	457506044299059	0,28697656508694	0,386327857703254	0,74283166322262	0,457583602988304	0,801526348411986	chr1_123988737_123988909	ENSMUSG00000036815	chr1	123988737	123988909	+	intron	protein_coding-intron (ENSMUST00000112603, intron 1 of 25)	56340	ENSMUST00000112603	1	123321471	124045559	protein_coding	Dpp10	dipeptidylpeptidase 10 [Source:MGI Symbol;Acc:MGI:2442409]	proteolysis; positive regulation of establishment of protein localization to plasma membrane; proteolysis; positive regulation of establishment of protein localization to plasma membrane	serine-type peptidase activity; serine-type peptidase activity	membrane; integral component of membrane; membrane; integral component of membrane
chr1_124128956_124129076	6	6	3	458727784705005	102477276132574	347164598154471	6	6	10	745846628305756	28357180188607	963661192044984	-0,559311229329913	121370610647796	-0,908759545209234	0,340028413573291	-110795066053278	102228691502067	63729079440367	-0,135437595919573	0,886631676565378	-0,152755196435378	0,878591331034514		chr1_124128956_124129076	ENSMUSG00000036815	chr1	124128956	124129076	+	Intergenic	Intergenic	-83457	ENSMUST00000112606	1	123321471	124045559	protein_coding	Dpp10	dipeptidylpeptidase 10 [Source:MGI Symbol;Acc:MGI:2442409]	proteolysis; positive regulation of establishment of protein localization to plasma membrane; proteolysis; positive regulation of establishment of protein localization to plasma membrane	serine-type peptidase activity; serine-type peptidase activity	membrane; integral component of membrane; membrane; integral component of membrane
chr1_124147801_124148032	46	42	25	35169130160717	717340932928016	289303831795392	66	166	88	820431291136332	784548651884793	848021848999586	-114112774853936	0,330499507428528	-139221811795731	0,745406478396399	0,600989896468294	0,856449984203454	635222976391881	-0,885127491898402	0,408428893147465	-21671519981786	0,0302232661454345	0,259368065724793	chr1_124147801_124148032	ENSMUSG00000036815	chr1	124147801	124148032	+	Intergenic	Intergenic	-102357	ENSMUST00000112606	1	123321471	124045559	protein_coding	Dpp10	dipeptidylpeptidase 10 [Source:MGI Symbol;Acc:MGI:2442409]	proteolysis; positive regulation of establishment of protein localization to plasma membrane; proteolysis; positive regulation of establishment of protein localization to plasma membrane	serine-type peptidase activity; serine-type peptidase activity	membrane; integral component of membrane; membrane; integral component of membrane
chr1_124182622_124182923	144	68	76	110094668329201	11614091295025	879483648657993	99	290	149	12306469367045	137059704244934	143585517614703	-0,47816048770428	-0,175566611708854	-158650727549914	0,170944946453022	0,87134738792673	119794204053252	119648976945889	-0,365548243985328	0,315491490402805	-115866276937806	0,24659367221421	0,645466627651456	chr1_124182622_124182923	ENSMUSG00000036815	chr1	124182622	124182923	+	Intergenic	Intergenic	-137213	ENSMUST00000112606	1	123321471	124045559	protein_coding	Dpp10	dipeptidylpeptidase 10 [Source:MGI Symbol;Acc:MGI:2442409]	proteolysis; positive regulation of establishment of protein localization to plasma membrane; proteolysis; positive regulation of establishment of protein localization to plasma membrane	serine-type peptidase activity; serine-type peptidase activity	membrane; integral component of membrane; membrane; integral component of membrane
chr1_124360939_124361205	93	63	79	711028066292757	107601139939202	91420010847344	115	177	134	142953937091937	836536815563905	129130599734028	-120206811360644	0,119121638107995	-0,466613106155443	139884454753543	-0,74774360547215	0,898458639590609	104310362633029	-0,398554048234793	0,355616874631747	-112073997795383	0,262398559805699	0,661226895900631	chr1_124360939_124361205	ENSMUSG00000103914	chr1	124360939	124361205	+	Intergenic	Intergenic	18170	ENSMUST00000195141	1	124375578	124379242	TEC	Gm38073	predicted gene, 38073 [Source:MGI Symbol;Acc:MGI:5611301]
chr1_124391024_124391096	41	13	17	313463986215087	222034098287243	196726605620867	21	49	26	261046319907015	231583638206957	250551909931696	168817512436444	-0,596357925399095	-122870916976038	0,378429550064124	-0,357746241068477	0,116208661799391	245901093028144	0,00312284926463684	0,482156300172791	0,00647684011080577	0,994832265403435	0,998781380921132	chr1_124391024_124391096	ENSMUSG00000103914	chr1	124391024	124391096	+	Distant-promoter	Intergenic	-11818	ENSMUST00000195141	1	124375578	124379242	TEC	Gm38073	predicted gene, 38073 [Source:MGI Symbol;Acc:MGI:5611301]
chr1_124503618_124503729	12	8	7	917455569410009	136636368176765	810050729027099	7	3	4	870154399690049	141785900943035	385464476817993	0,391905920684205	143346639607869	0,142704283357214	0,282157338593564	-140780953643788	-0,842424402275793	748545792942639	124759329767372	0,851420166159174	146530860703208	0,142836739316054		chr1_124503618_124503729	ENSMUSG00000065340	chr1	124503618	124503729	+	Intergenic	Intergenic	12817	ENSMUST00000083406	1	124490856	124490959	snRNA	Gm25578	predicted gene, 25578 [Source:MGI Symbol;Acc:MGI:5455355]
chr1_124644946_124645100	11	8	15	841000938625842	136636368176765	173582299077235	17	10	4	211323211353298	472619669810116	385464476817993	-0,444280528493331	0,305225461602421	0,8323126386254	137074137556672	-0,969829725159402	-10941692221418	115241731188782	0,464212735614788	0,751730718417019	0,617525297612313	0,536888300482985		chr1_124644946_124645100	ENSMUSG00000101006	chr1	124644946	124645100	+	intron	lincRNA-intron (ENSMUST00000187286, intron 1 of 2)	-29427	ENSMUST00000189908	1	124615191	124615596	processed_pseudogene	Gm28299	predicted gene 28299 [Source:MGI Symbol;Acc:MGI:5579005]
chr1_124688071_124688298	50	14	39	382273153920837	239113644309339	451313977600812	12	90	12	149169325661151	425357702829104	115639343045398	0,608722019754671	-0,376383252441971	108380383296088	-0,995305619142698	0,905194230332424	-12260312114633	293811191227774	0,600234082572705	0,549698047211427	109193417298396	0,274862035918794	0,672296209386398	chr1_124688071_124688298	ENSMUSG00000101006	chr1	124688071	124688298	+	intron	lincRNA-intron (ENSMUST00000187286, intron 1 of 2)	-72588	ENSMUST00000189908	1	124615191	124615596	processed_pseudogene	Gm28299	predicted gene 28299 [Source:MGI Symbol;Acc:MGI:5579005]
chr1_124911083_124911435	274	90	93	209485688348619	153715914198861	107621025427886	145	403	238	180246268507224	190465726933477	229351363706706	0,717736554790731	-0,573294089956	-164035801260554	0,0408647613262524	0,277437962529797	117761282391476	178480997853795	-0,344560733037551	0,334558502258258	-102989680642333	0,303058450056704	0,695292978485021	chr1_124911083_124911435	ENSMUSG00000100851	chr1	124911083	124911435	+	Intergenic	Intergenic	-65220	ENSMUST00000187286	1	124505757	124846039	lincRNA	Gm28928	predicted gene 28928 [Source:MGI Symbol;Acc:MGI:5579634]
chr1_124956163_124956443	28	16	14	214072966195669	27327273635353	16201014580542	24	25	28	298338651322302	118154917452529	269825133772595	-0,120317283281877	0,713781873832573	-0,85385990496284	106694977451874	-147176110469158	0,665206644584978	222612425150341	-0,0582396948145458	0,542212511070815	-0,107411196948459	0,91446277201717		chr1_124956163_124956443	ENSMUSG00000100851	chr1	124956163	124956443	+	Intergenic	Intergenic	-110264	ENSMUST00000187286	1	124505757	124846039	lincRNA	Gm28928	predicted gene 28928 [Source:MGI Symbol;Acc:MGI:5579634]
chr1_12502344_12502598	117	26	88	894519180174759	444068196574486	101834948791978	39	71	42	484800308398741	335559965565182	404737700658893	104234132564024	-0,535818572381363	147618214952061	-0,393113177603461	-0,915978334527886	-0,673613390648141	597005806548641	0,972016269868678	0,411059312544923	236466183882515	0,0180465405705442	0,202154022962342	chr1_12502344_12502598	ENSMUSG00000097628	chr1	12502344	12502598	+	Intergenic	Intergenic	-63106	ENSMUST00000181461	1	12565577	12566383	processed_pseudogene	Gm2383	predicted gene 2383 [Source:MGI Symbol;Acc:MGI:3780551]
chr1_125024331_125024580	110	20	58	841000938625842	341590920441912	67118488976531	30	106	40	372923314152878	500976849998723	385464476817993	161959695378607	-0,891214493552588	0,765837389708176	-0,733689153776483	-0,0898929302983926	-0,670637765866778	518856898300443	0,569161071383074	0,423323722906575	134450549445981	0,178784980885098	0,567219291066832	chr1_125024331_125024580	ENSMUSG00000099574	chr1	125024331	125024580	+	Intergenic	Intergenic	173000	ENSMUST00000187796	1	125190282	125197455	lincRNA	1700121L03Rik	RIKEN cDNA 1700121L03 gene [Source:MGI Symbol;Acc:MGI:1923910]
chr1_12506628_12506709	8	5	4	61163704627334	853977301104781	462886130872628	1	4	4	124307771384293	189047867924046	385464476817993	0,641371051877018	153593089757569	0,092281112110507	-115752612784416	-0,918548534908142	-0,193508398810912	437886765729513	144493396120661	102507015856017	140959518637845	0,158659249178742		chr1_12506628_12506709	ENSMUSG00000097628	chr1	12506628	12506709	+	Intergenic	Intergenic	-58909	ENSMUST00000181461	1	12565577	12566383	processed_pseudogene	Gm2383	predicted gene 2383 [Source:MGI Symbol;Acc:MGI:3780551]
chr1_125070128_125070239	31	35	5	237009355430919	597784110773347	578607663590785	27	38	33	33563098273759	179595474527844	318008193374845	-0,277540288188697	169978827889784	-125941503878974	0,262983565319157	-0,592213377632557	0,166396860393997	287648147200604	0,0782471799976278	0,619090642796547	0,126390506637559	0,899422816496196	0,972840509518839	chr1_125070128_125070239	ENSMUSG00000099574	chr1	125070128	125070239	+	Intergenic	Intergenic	127272	ENSMUST00000187796	1	125190282	125197455	lincRNA	1700121L03Rik	RIKEN cDNA 1700121L03 gene [Source:MGI Symbol;Acc:MGI:1923910]
chr1_125071467_125071683	121	43	76	925101032488426	734420478950112	879483648657993	44	61	47	546954194090888	288297998584171	452920760261142	114461384702483	0,384771515694219	0,962833279286151	-0,362262286600142	-139298053741242	-0,73697581799263	637863018838788	101007684681422	0,385307490361512	262148250963542	0,00875482544890954	0,141038085357845	chr1_125071467_125071683	ENSMUSG00000099574	chr1	125071467	125071683	+	Intergenic	Intergenic	125880	ENSMUST00000187796	1	125190282	125197455	lincRNA	1700121L03Rik	RIKEN cDNA 1700121L03 gene [Source:MGI Symbol;Acc:MGI:1923910]
chr1_12507673_12507793	13	1	9	993910200194177	170795460220956	104149379446341	1	10	1	124307771384293	472619669810116	0,963661192044984	117235877732451	-0,717319701578963	12815995546703	-0,824044536966387	-0,0244020734834635	-0,888192019966001	483248835879575	157802984753806	105746710201445	149227322961817	0,135627531713053		chr1_12507673_12507793	ENSMUSG00000097628	chr1	12507673	12507793	+	Intergenic	Intergenic	-57844	ENSMUST00000181461	1	12565577	12566383	processed_pseudogene	Gm2383	predicted gene 2383 [Source:MGI Symbol;Acc:MGI:3780551]
chr1_12511732_12511943	83	11	69	63457343550859	187875006243052	798478575755283	9	91	19	111876994245863	430083899527206	183095626488547	0,872939822183334	-0,72795911904814	146035080975891	-100032438601816	0,140080559204123	-0,745087686080065	390997256294757	113344249318999	0,566701243150509	200007059608472	0,0454926413328082	0,316350037447754	chr1_12511732_12511943	ENSMUSG00000097628	chr1	12511732	12511943	+	Intergenic	Intergenic	-53740	ENSMUST00000181461	1	12565577	12566383	processed_pseudogene	Gm2383	predicted gene 2383 [Source:MGI Symbol;Acc:MGI:3780551]
chr1_125126674_125126834	10	12	15	764546307841674	204954552265147	173582299077235	12	12	10	149169325661151	567143603772139	963661192044984	-0,849062290520402	134389253444754	0,808499724820564	0,391872638767907	-118594593010697	-0,509256677408638	126206881228236	0,603935904005584	0,674136026854302	0,89586653130483	0,370324051186802		chr1_125126674_125126834	ENSMUSG00000099574	chr1	125126674	125126834	+	Intergenic	Intergenic	70701	ENSMUST00000187796	1	125190282	125197455	lincRNA	1700121L03Rik	RIKEN cDNA 1700121L03 gene [Source:MGI Symbol;Acc:MGI:1923910]
chr1_125144848_125145146	111	118	74	848646401704259	201538643060728	856339342114361	174	353	255	216295522208669	166834743442971	245733603971471	-120340002671597	0,509860691701964	-119210358338905	0,726553191695974	0,000262781986596668	115882694472048	166816847844284	-0,771560651888743	0,38362771442108	-201122239839496	0,044301970943568	0,312742897538319	chr1_125144848_125145146	ENSMUSG00000099574	chr1	125144848	125145146	+	Intergenic	Intergenic	52458	ENSMUST00000187796	1	125190282	125197455	lincRNA	1700121L03Rik	RIKEN cDNA 1700121L03 gene [Source:MGI Symbol;Acc:MGI:1923910]
chr1_125156739_125156939	33	15	36	252300281587753	256193190331434	416597517785365	27	87	29	33563098273759	411179112734801	279461745693045	-0,974125908360786	-0,922126090628419	122048662913419	0,13897012255308	114810988115961	-0,611314633857672	325227138478331	-0,160052941267989	0,453204417400036	-0,353158387524526	0,723969702354812	0,916339607466883	chr1_125156739_125156939	ENSMUSG00000099574	chr1	125156739	125156939	+	Intergenic	Intergenic	40616	ENSMUST00000187796	1	125190282	125197455	lincRNA	1700121L03Rik	RIKEN cDNA 1700121L03 gene [Source:MGI Symbol;Acc:MGI:1923910]
chr1_125201535_125201750	79	27	36	603991583194923	461147742596582	416597517785365	41	108	52	5096618626756	510429243394925	501103819863391	165815501567172	-0,630255309193923	-134396612798759	0,146958554739993	0,159252273208014	0,00985559356178757	500488628251798	-0,0267995271344678	0,383869682382905	-0,0698141279824637	0,944341602112547	0,986637046424713	chr1_125201535_125201750	ENSMUSG00000099574	chr1	125201535	125201750	+	Distant-promoter	Intergenic	-4187	ENSMUST00000187796	1	125190282	125197455	lincRNA	1700121L03Rik	RIKEN cDNA 1700121L03 gene [Source:MGI Symbol;Acc:MGI:1923910]
chr1_125222972_125223278	87	25	57	665155287822257	42698865055239	659612736493495	49	163	55	609108079783034	770370061790489	530013655624741	0,460738321333011	-153631482043125	0,414263425976646	-0,00922361029983055	134297563770066	-0,672438954279243	610208078677734	-0,118464429609265	0,380271929107001	-0,311525570366071	0,755401106971052	0,927101114785413	chr1_125222972_125223278	ENSMUSG00000099574	chr1	125222972	125223278	+	Intergenic	Intergenic	-25670	ENSMUST00000187796	1	125190282	125197455	lincRNA	1700121L03Rik	RIKEN cDNA 1700121L03 gene [Source:MGI Symbol;Acc:MGI:1923910]
chr1_125256473_125256685	110	42	45	841000938625842	717340932928016	520746897231706	57	133	55	708554296890468	628584160847454	530013655624741	149014569674452	0,484813826910192	-111345756560295	0,413380179569378	-0,236761521017993	-103812061660314	657706813691371	0,162498273159056	0,370090939011946	0,439076605314596	0,660606029958088	0,893176083800538	chr1_125256473_125256685	ENSMUSG00000099574	chr1	125256473	125256685	+	Intergenic	Intergenic	-59124	ENSMUST00000187796	1	125190282	125197455	lincRNA	1700121L03Rik	RIKEN cDNA 1700121L03 gene [Source:MGI Symbol;Acc:MGI:1923910]
chr1_125267622_125267748	21	4	16	160554724646752	683181840883825	185154452349051	6	31	13	745846628305756	146512097641136	125275954965848	0,718399866225498	-124079639424291	124092265633802	-110769012590623	0,420120440848041	-0,0309564432624271	126733346086957	0,261030907426653	0,645665613694733	0,404281878870612	0,686005449415522		chr1_125267622_125267748	ENSMUSG00000099574	chr1	125267622	125267748	+	Intergenic	Intergenic	-70230	ENSMUST00000187796	1	125190282	125197455	lincRNA	1700121L03Rik	RIKEN cDNA 1700121L03 gene [Source:MGI Symbol;Acc:MGI:1923910]
chr1_125269914_125270185	112	42	64	856291864782675	717340932928016	740617809396204	33	191	63	410215645568166	902703569337322	60710655098834	0,842092620221339	0,0650290944540977	0,195201749331564	-165252583995795	110164354439811	-0,551441168447167	705712728833454	0,25319859814503	0,388109124808961	0,652390222130597	0,514149470471648	0,831348537888088	chr1_125269914_125270185	ENSMUSG00000099574	chr1	125269914	125270185	+	Intergenic	Intergenic	-72594	ENSMUST00000187796	1	125190282	125197455	lincRNA	1700121L03Rik	RIKEN cDNA 1700121L03 gene [Source:MGI Symbol;Acc:MGI:1923910]
chr1_125271368_125271635	144	46	59	110094668329201	785659117016398	682757043037126	67	181	59	832862068274761	85544160235631	56856010330654	164701214290291	-0,103915729991266	-0,675375339506681	0,158222622045374	0,283616515776622	-130956021122696	804371102880525	0,193462509469737	0,366258617250343	0,528212853863047	0,597351608899085	0,868351426106024	chr1_125271368_125271635	ENSMUSG00000099574	chr1	125271368	125271635	+	Intergenic	Intergenic	-74046	ENSMUST00000187796	1	125190282	125197455	lincRNA	1700121L03Rik	RIKEN cDNA 1700121L03 gene [Source:MGI Symbol;Acc:MGI:1923910]
chr1_125327876_125328079	88	17	49	672800750900674	290352282375626	567035510318969	22	117	25	273477097045444	552965013677836	240915298011246	129124936050282	-0,767462075410147	0,721917468163495	-0,858300815479831	0,646176303724294	-103358024150063	432924325388299	0,511990279282541	0,474229461350249	107962562643151	0,280308925050531	0,677321876806738	chr1_125327876_125328079	ENSMUSG00000026341	chr1	125327876	125328079	+	Intergenic	Intergenic	69635	ENSMUST00000186008	1	125392905	125435727	protein_coding	Actr3	ARP3 actin-related protein 3 [Source:MGI Symbol;Acc:MGI:1921367]	actin filament organization; Arp2/3 complex-mediated actin nucleation; establishment or maintenance of cell polarity; cell projection organization; cilium assembly; meiotic cell cycle; asymmetric cell division; meiotic chromosome movement towards spindle pole; meiotic cytokinesis; spindle localization	ATP binding; protein binding; nucleotide binding; actin binding; actin filament binding; structural constituent of cytoskeleton	cytoplasm; focal adhesion; Arp2/3 protein complex; membrane; cell-cell junction; lamellipodium; extracellular exosome; cytoskeleton; cell projection; brush border
chr1_125363924_125364212	31	19	15	237009355430919	324511374419817	173582299077235	17	16	17	211323211353298	756191471696186	163822402647647	0,474273688335764	152851467700721	-0,289907565668341	0,164802132816745	-147018627596371	-0,407496656527667	197644631683089	0,741896149580303	0,568919479699431	130404420318365	0,192218511428947		chr1_125363924_125364212	ENSMUSG00000026341	chr1	125363924	125364212	+	Intergenic	Intergenic	33544	ENSMUST00000186008	1	125392905	125435727	protein_coding	Actr3	ARP3 actin-related protein 3 [Source:MGI Symbol;Acc:MGI:1921367]	actin filament organization; Arp2/3 complex-mediated actin nucleation; establishment or maintenance of cell polarity; cell projection organization; cilium assembly; meiotic cell cycle; asymmetric cell division; meiotic chromosome movement towards spindle pole; meiotic cytokinesis; spindle localization	ATP binding; protein binding; nucleotide binding; actin binding; actin filament binding; structural constituent of cytoskeleton	cytoplasm; focal adhesion; Arp2/3 protein complex; membrane; cell-cell junction; lamellipodium; extracellular exosome; cytoskeleton; cell projection; brush border
chr1_125365547_125365660	4	5	6	30581852313667	853977301104781	694329196308942	5	7	11	621538856921463	330833768867081	106002731124948	-115108881842713	0,712393603909269	0,169665020506608	-0,0777879500857149	-106604873044051	141286687453748	644420826264736	-0,139226676922336	0,875999283013661	-0,158934692781209	0,873720327199013		chr1_125365547_125365660	ENSMUSG00000026341	chr1	125365547	125365660	+	Intergenic	Intergenic	32009	ENSMUST00000186008	1	125392905	125435727	protein_coding	Actr3	ARP3 actin-related protein 3 [Source:MGI Symbol;Acc:MGI:1921367]	actin filament organization; Arp2/3 complex-mediated actin nucleation; establishment or maintenance of cell polarity; cell projection organization; cilium assembly; meiotic cell cycle; asymmetric cell division; meiotic chromosome movement towards spindle pole; meiotic cytokinesis; spindle localization	ATP binding; protein binding; nucleotide binding; actin binding; actin filament binding; structural constituent of cytoskeleton	cytoplasm; focal adhesion; Arp2/3 protein complex; membrane; cell-cell junction; lamellipodium; extracellular exosome; cytoskeleton; cell projection; brush border
chr1_125365700_125365873	10	15	9	764546307841674	256193190331434	104149379446341	14	9	12	17403087993801	425357702829104	115639343045398	-0,676286248035768	167429737843436	-0,314100065457667	0,599795713292487	-111987007514334	-0,163836703090071	128167198971377	0,39867568780136	0,715906970175646	0,556881975466094	0,577608070377982		chr1_125365700_125365873	ENSMUSG00000026341	chr1	125365700	125365873	+	Intergenic	Intergenic	31826	ENSMUST00000186008	1	125392905	125435727	protein_coding	Actr3	ARP3 actin-related protein 3 [Source:MGI Symbol;Acc:MGI:1921367]	actin filament organization; Arp2/3 complex-mediated actin nucleation; establishment or maintenance of cell polarity; cell projection organization; cilium assembly; meiotic cell cycle; asymmetric cell division; meiotic chromosome movement towards spindle pole; meiotic cytokinesis; spindle localization	ATP binding; protein binding; nucleotide binding; actin binding; actin filament binding; structural constituent of cytoskeleton	cytoplasm; focal adhesion; Arp2/3 protein complex; membrane; cell-cell junction; lamellipodium; extracellular exosome; cytoskeleton; cell projection; brush border
chr1_125377964_125378058	9	2	7	688091677057507	341590920441912	810050729027099	2	8	4	248615542768585	378095735848093	385464476817993	0,962940846234115	-0,605204326557655	151488624598557	-102597942416781	-0,439995884815741	-0,406647456678478	475318180326865	0,868890619889499	0,954816446517188	0,910008015738402	0,362818282490281		chr1_125377964_125378058	ENSMUSG00000026341	chr1	125377964	125378058	+	Intergenic	Intergenic	19601	ENSMUST00000186008	1	125392905	125435727	protein_coding	Actr3	ARP3 actin-related protein 3 [Source:MGI Symbol;Acc:MGI:1921367]	actin filament organization; Arp2/3 complex-mediated actin nucleation; establishment or maintenance of cell polarity; cell projection organization; cilium assembly; meiotic cell cycle; asymmetric cell division; meiotic chromosome movement towards spindle pole; meiotic cytokinesis; spindle localization	ATP binding; protein binding; nucleotide binding; actin binding; actin filament binding; structural constituent of cytoskeleton	cytoplasm; focal adhesion; Arp2/3 protein complex; membrane; cell-cell junction; lamellipodium; extracellular exosome; cytoskeleton; cell projection; brush border
chr1_125422018_125422290	91	30	61	695737140135924	512386380662869	705901349580757	60	181	84	745846628305756	85544160235631	809475401317786	-0,210447050004553	-175011878293983	-0,125094003118789	0,210342930406101	113065700001981	0,744659905637254	720798083726567	-0,32534759726851	0,350125422442116	-0,929231573643577	0,352769087918853	0,732600217547253	chr1_125422018_125422290	ENSMUSG00000026341	chr1	125422018	125422290	+	intron	protein_coding-intron (ENSMUST00000027579, intron 2 of 12)	12492	ENSMUST00000191544	1	125392905	125435727	protein_coding	Actr3	ARP3 actin-related protein 3 [Source:MGI Symbol;Acc:MGI:1921367]	actin filament organization; Arp2/3 complex-mediated actin nucleation; establishment or maintenance of cell polarity; cell projection organization; cilium assembly; meiotic cell cycle; asymmetric cell division; meiotic chromosome movement towards spindle pole; meiotic cytokinesis; spindle localization	ATP binding; protein binding; nucleotide binding; actin binding; actin filament binding; structural constituent of cytoskeleton	cytoplasm; focal adhesion; Arp2/3 protein complex; membrane; cell-cell junction; lamellipodium; extracellular exosome; cytoskeleton; cell projection; brush border
chr1_125442107_125442414	134	40	88	102449205250784	683181840883825	101834948791978	55	231	66	68369274261361	109175143726137	636016386749689	0,805240230000806	-0,828312968479218	0,775841150547674	-0,825867729144514	112715202563425	-1054052708559	856247324656019	0,173016547393768	0,370800980962569	0,466602183588165	0,64078452445067	0,885436140328105	chr1_125442107_125442414	ENSMUSG00000102063	chr1	125442107	125442414	+	Distant-promoter	Intergenic	-2307	ENSMUST00000186830	1	125444567	125447398	lincRNA	Gm28706	predicted gene 28706 [Source:MGI Symbol;Acc:MGI:5579412]
chr1_125476774_125476938	64	21	41	489309637018672	358670466464008	474458284144443	28	55	34	34806175987602	259940818395564	327644805295294	127219151104563	-0,199082291684122	110493381700046	-0,318558801045631	-131098727499883	-0,548496960317508	376347628532333	0,525747524679958	0,418763447308398	125547615977278	0,209305957212629	0,604432953479608	chr1_125476774_125476938	ENSMUSG00000102063	chr1	125476774	125476938	+	Intergenic	Intergenic	32289	ENSMUST00000186830	1	125444567	125447398	lincRNA	Gm28706	predicted gene 28706 [Source:MGI Symbol;Acc:MGI:5579412]
chr1_125496133_125496385	98	80	50	749255381684841	136636368176765	578607663590785	90	162	105	111876994245863	765643865092388	101184425164723	-0,632764440683956	150696777449013	-122446029018525	0,648472920015113	-0,575939786242801	0,277723822606769	931747464373588	-0,114193020128012	0,388524708461056	-0,293914434889687	0,76882328758444	0,932110409645971	chr1_125496133_125496385	ENSMUSG00000102063	chr1	125496133	125496385	+	Intergenic	Intergenic	51692	ENSMUST00000186830	1	125444567	125447398	lincRNA	Gm28706	predicted gene 28706 [Source:MGI Symbol;Acc:MGI:5579412]
chr1_125513597_125513716	3	0	1	229363892352502	0	115721532718157	12	13	7	149169325661151	614405570753151	674562834431489	-0,53321223920874	-0,952629831190547	-0,741020034655963	177509852764795	0,170879638161563	0,280883939245739	520957847811135	-275340453818775	114043910335948	-241433718826094	0,0157638663965025		chr1_125513597_125513716	ENSMUSG00000026342	chr1	125513597	125513716	+	Intergenic	Intergenic	-46939	ENSMUST00000190037	1	125560595	125595820	protein_coding	Slc35f5	solute carrier family 35, member F5 [Source:MGI Symbol;Acc:MGI:1921400]	transport		membrane; integral component of membrane;
chr1_125515361_125515445	9	8	2	688091677057507	136636368176765	231443065436314	6	21	11	745846628305756	992501306601244	106002731124948	-0,411090751785011	133940288032215	-158961571109699	-0,262035986616095	0,374533768124419	0,548805801051525	847378945069659	-0,362115593886971	0,782012790126388	-0,46305584570867	0,643324338115219		chr1_125515361_125515445	ENSMUSG00000026342	chr1	125515361	125515445	+	Intergenic	Intergenic	-45192	ENSMUST00000190037	1	125560595	125595820	protein_coding	Slc35f5	solute carrier family 35, member F5 [Source:MGI Symbol;Acc:MGI:1921400]	transport		membrane; integral component of membrane;
chr1_125523509_125523755	83	22	59	63457343550859	375750012486104	682757043037126	21	99	35	261046319907015	467893473112015	337281417215744	103696115509204	-0,499418227552273	132297970906904	-118030091712389	0,047546616270416	-0,727768335755324	459883616877766	0,658420309311661	0,425923434870676	154586541947751	0,122137073583557	0,486976344161526	chr1_125523509_125523755	ENSMUSG00000026342	chr1	125523509	125523755	+	Intergenic	Intergenic	-36963	ENSMUST00000190037	1	125560595	125595820	protein_coding	Slc35f5	solute carrier family 35, member F5 [Source:MGI Symbol;Acc:MGI:1921400]	transport		membrane; integral component of membrane;
chr1_125545791_125545981	57	9	33	435791395469754	153715914198861	381881057969918	8	39	10	994462171074341	184321671225945	963661192044984	143192511259258	-0,486548538356753	106526594200023	-0,85565181328803	-0,278390288801449	-0,876600414146578	225253729196068	133710615966516	0,560669398480891	238483884315426	0,0170866045975795		chr1_125545791_125545981	ENSMUSG00000026342	chr1	125545791	125545981	+	Distant-promoter	Intergenic	-14709	ENSMUST00000190037	1	125560595	125595820	protein_coding	Slc35f5	solute carrier family 35, member F5 [Source:MGI Symbol;Acc:MGI:1921400]	transport		membrane; integral component of membrane;
chr1_125582490_125582696	31	7	24	237009355430919	119556822154669	277731678523577	26	53	27	323200205599161	250488424999361	260188521852146	-0,112727917037228	-183525638035236	0,484495136929901	115132479047596	0,0849526296738221	0,227211740309904	244695834759972	-0,35437858304797	0,499578267806766	-0,709355482182506	0,478103906370416	0,812259452465628	chr1_125582490_125582696	ENSMUSG00000026342	chr1	125582490	125582696	+	Distant-promoter	protein_coding-intron (ENSMUST00000027580, intron 10 of 15)	-1920	ENSMUST00000189443	1	125560595	125595820	protein_coding	Slc35f5	solute carrier family 35, member F5 [Source:MGI Symbol;Acc:MGI:1921400]	transport		membrane; integral component of membrane;
chr1_125595804_125596081	239	31	127	18272656757416	529465926684964	146966346552059	35	208	55	435077199845024	983048913205041	530013655624741	150177424584579	-0,751816038152922	0,88080874860608	-0,915719227285234	0,0358171942866668	-0,750864923300385	962422472770328	0,969478482347105	0,456860533027612	212204472100573	0,0338339827645147	0,27318001799327	chr1_125595804_125596081	ENSMUSG00000026342	chr1	125595804	125596081	+	TTS	protein_coding-TTS (ENSMUST00000027580)	11429	ENSMUST00000189443	1	125560595	125595820	protein_coding	Slc35f5	solute carrier family 35, member F5 [Source:MGI Symbol;Acc:MGI:1921400]	transport		membrane; integral component of membrane;
chr1_125608581_125608682	6	3	7	458727784705005	512386380662869	810050729027099	10	17	4	124307771384293	803453438677197	385464476817993	-0,76227409778039	-0,594272738295482	0,337693786409135	169347138073599	0,317038125784499	-0,991656456853752	702193420622182	-0,436769856914939	0,82920358483931	-0,526734163841778	0,598378207497002		chr1_125608581_125608682	ENSMUSG00000026342	chr1	125608581	125608682	+	Intergenic	Intergenic	24118	ENSMUST00000189443	1	125560595	125595820	protein_coding	Slc35f5	solute carrier family 35, member F5 [Source:MGI Symbol;Acc:MGI:1921400]	transport		membrane; integral component of membrane;
chr1_125613729_125613922	70	22	36	535182415489172	375750012486104	416597517785365	62	109	74	770708182582615	515155440093026	713109282113288	-0,121752109817313	-113092849045871	-0,872371655212707	136908059862888	-0,248519003904004	100449066076386	554417141758262	-0,563810623854543	0,38810311220594	-145273409597233	0,146297596380733	0,523968776629508	chr1_125613729_125613922	ENSMUSG00000026342	chr1	125613729	125613922	+	Intergenic	Intergenic	29312	ENSMUST00000189443	1	125560595	125595820	protein_coding	Slc35f5	solute carrier family 35, member F5 [Source:MGI Symbol;Acc:MGI:1921400]	transport		membrane; integral component of membrane;
chr1_125627931_125627993	1	3	2	0,764546307841674	512386380662869	231443065436314	7	7	4	870154399690049	330833768867081	385464476817993	-11906808241136	0,408045645349351	-0,622279662674996	17201161749798	-0,257776392524283	-0,0574249410162758	401122787043079	-104756405129288	111753780281321	-0,937385785658274	0,348560149959188		chr1_125627931_125627993	ENSMUSG00000101015	chr1	125627931	125627993	+	Intergenic	Intergenic	40654	ENSMUST00000191239	1	125667988	125668616	processed_pseudogene	Gm18444	predicted gene, 18444 [Source:MGI Symbol;Acc:MGI:5010629]
chr1_125642161_125642248	8	3	4	61163704627334	512386380662869	462886130872628	6	13	8	745846628305756	614405570753151	770928953635987	-0,0656924581219367	-0,876162548908073	-128037618006785	103024832439214	-0,0430849897216488	123506785242737	619681785083955	-0,398787700671431	0,837150731467444	-0,47636307976748	0,633815732824489		chr1_125642161_125642248	ENSMUSG00000101015	chr1	125642161	125642248	+	Intergenic	Intergenic	26412	ENSMUST00000191239	1	125667988	125668616	processed_pseudogene	Gm18444	predicted gene, 18444 [Source:MGI Symbol;Acc:MGI:5010629]
chr1_125669153_125669249	6	7	4	458727784705005	119556822154669	462886130872628	5	4	5	621538856921463	189047867924046	481830596022492	-0,324219183029338	185672330234311	-0,311911072110876	0,15767834421265	-112243323121636	-0,255838160199185	568266576332055	0,731115871576822	0,92750086404678	0,788264356312177	0,430542092092117		chr1_125669153_125669249	ENSMUSG00000101015	chr1	125669153	125669249	+	promoter-TSS	processed_pseudogene-promoter-TSS (ENSMUST00000191239)	-585	ENSMUST00000191239	1	125667988	125668616	processed_pseudogene	Gm18444	predicted gene, 18444 [Source:MGI Symbol;Acc:MGI:5010629]
chr1_125905924_125906025	10	1	5	764546307841674	170795460220956	578607663590785	3	4	5	372923314152878	189047867924046	481830596022492	146897286380217	-110957092168639	0,661477703944195	-0,231769191012938	-103030428545066	0,241193830403631	426291868292139	0,65171563079061	103035613899697	0,632514919962568	0,527050462273552		chr1_125905924_125906025	ENSMUSG00000026344	chr1	125905924	125906025	+	intron	protein_coding-intron (ENSMUST00000027582, intron 2 of 2)	4934	ENSMUST00000159529	1	125867622	125913101	protein_coding	Lypd1	Ly6/Plaur domain containing 1 [Source:MGI Symbol;Acc:MGI:1919835]	behavioral fear response; synaptic transmission, cholinergic; negative regulation of receptor activity; cell activation; response to nicotine; acetylcholine receptor signaling pathway; negative regulation of protein localization to plasma membrane	protein binding; acetylcholine receptor binding; acetylcholine receptor inhibitor activity	membrane; plasma membrane; extracellular region; anchored component of membrane
chr1_125937284_125937402	16	13	6	122327409254668	222034098287243	694329196308942	13	7	10	16160010279958	330833768867081	963661192044984	0,0719062437310366	154912349946253	-0,711758860019634	0,653755878359318	-125030017856766	-0,312726582965588	117474004343932	0,544806806117113	0,734757475554068	0,741478411915828	0,458403416520412		chr1_125937284_125937402	ENSMUSG00000104519	chr1	125937284	125937402	+	Distant-promoter	protein_coding-intron (ENSMUST00000057846, intron 12 of 12)	-15381	ENSMUST00000191994	1	125919266	125921962	TEC	Gm37161	predicted gene, 37161 [Source:MGI Symbol;Acc:MGI:5610389]
chr1_12594048_12594332	129	42	68	98626473711576	717340932928016	786906422483467	42	114	56	522092639814029	538786423583532	539650267545191	164529674603596	0,191867537317388	0,567842117716051	-0,863374013431306	-0,773150565165311	-0,768481822472777	681840237244999	0,646439204414587	0,353468492516962	182884533727873	0,067422780979114	0,376906505092078	chr1_12594048_12594332	ENSMUSG00000097628	chr1	12594048	12594332	+	Intergenic	Intergenic	28613	ENSMUST00000181461	1	12565577	12566383	processed_pseudogene	Gm2383	predicted gene 2383 [Source:MGI Symbol;Acc:MGI:3780551]
chr1_125996138_125996431	86	60	57	65750982474384	102477276132574	659612736493495	55	138	69	68369274261361	65221514433796	664926222511039	-0,448281486710707	203574257888842	-0,434058207218936	-0,27119038489295	-0,484092651513417	-0,398119848552404	723788238670947	0,213322292366708	0,358767916469316	0,59459690394292	0,552112950110517	0,84913678943447	chr1_125996138_125996431	ENSMUSG00000049690	chr1	125996138	125996431	+	intron	protein_coding-intron (ENSMUST00000057846, intron 10 of 12)	26819	ENSMUST00000094610	1	125913620	126830799	protein_coding	Nckap5	NCK-associated protein 5 [Source:MGI Symbol;Acc:MGI:2686394]
chr1_126014912_126015106	22	11	9	168200187725168	187875006243052	104149379446341	10	16	13	124307771384293	756191471696186	125275954965848	0,905398112087227	138302917901659	-0,649516148905681	-0,160145726497343	-134212356836866	-0,136641847332136	130904574489053	0,525677315795884	0,62400258676758	0,842428103574002	0,399548367663322		chr1_126014912_126015106	ENSMUSG00000049690	chr1	126014912	126015106	+	intron	protein_coding-intron (ENSMUST00000057846, intron 9 of 12)	8094	ENSMUST00000094610	1	125913620	126830799	protein_coding	Nckap5	NCK-associated protein 5 [Source:MGI Symbol;Acc:MGI:2686394]
chr1_126049448_126049866	230	52	150	175845650803585	888136393148972	173582299077235	63	325	92	783138959721044	153601392688288	886568296681385	107439790415393	-0,819349786372117	102514916186581	-104781589173284	0,590380452267446	-0,822761840182227	126468951254041	0,447841319900922	0,386767116195329	115790950457833	0,24690096841121	0,645795620753426	chr1_126049448_126049866	ENSMUSG00000049690	chr1	126049448	126049866	+	Distant-promoter	protein_coding-intron (ENSMUST00000057846, intron 7 of 12)	-14532	ENSMUST00000159934	1	125913620	126830799	protein_coding	Nckap5	NCK-associated protein 5 [Source:MGI Symbol;Acc:MGI:2686394]
chr1_126086862_126087130	91	20	80	695737140135924	341590920441912	925772261745255	67	167	76	832862068274761	789274848582894	732382505954188	-0,118209077433611	-187229579204262	10211551971788	0,560970880770856	0,345083321518332	0,0632954700082387	719603290855822	-0,2446489983827	0,397295639151005	-0,615785763230372	0,538035924839129	0,843282225273509	chr1_126086862_126087130	ENSMUSG00000102723	chr1	126086862	126087130	+	Distant-promoter	protein_coding-intron (ENSMUST00000057846, intron 7 of 12)	-15535	ENSMUST00000194647	1	126070140	126071461	TEC	Gm37936	predicted gene, 37936 [Source:MGI Symbol;Acc:MGI:5611164]
chr1_126117629_126117926	180	43	126	137618335411501	734420478950112	145809131224878	52	304	77	646400411198322	143676379622275	742019117874637	0,787046795477878	-0,839482436561817	0,994640119113212	-106256672321148	0,940586153691466	-0,820223908509256	106564641176827	0,33116219265551	0,40550374405313	0,81666864366145	0,414117815292712	0,774369549676098	chr1_126117629_126117926	ENSMUSG00000102723	chr1	126117629	126117926	+	intron	protein_coding-intron (ENSMUST00000057846, intron 5 of 12)	-46316	ENSMUST00000194647	1	126070140	126071461	TEC	Gm37936	predicted gene, 37936 [Source:MGI Symbol;Acc:MGI:5611164]
chr1_126122771_126123062	129	52	72	98626473711576	888136393148972	83319503557073	51	141	70	633969634059893	666393734432264	674562834431488	14382720798152	0,752631387564536	0,368746070434483	-102327825896864	-0,79672513755408	-0,7396461412915	780420394793184	0,45686441894348	0,335844137317292	136034656609727	0,173720279041662	0,561139889597651	chr1_126122771_126123062	ENSMUSG00000102723	chr1	126122771	126123062	+	intron	protein_coding-intron (ENSMUST00000057846, intron 5 of 12)	-51455	ENSMUST00000194647	1	126070140	126071461	TEC	Gm37936	predicted gene, 37936 [Source:MGI Symbol;Acc:MGI:5611164]
chr1_126143951_126144071	13	6	7	993910200194177	102477276132574	810050729027099	6	16	9	745846628305756	756191471696186	867295072840485	106903441172988	132767081591055	-0,471756460891008	-100980376271524	-0,923111246014909	0,00796624198072496	866344477231573	0,254986372467296	0,71582593475497	0,356212816673901	0,721681194332242		chr1_126143951_126144071	ENSMUSG00000102723	chr1	126143951	126144071	+	intron	protein_coding-intron (ENSMUST00000057846, intron 4 of 12)	-72550	ENSMUST00000194647	1	126070140	126071461	TEC	Gm37936	predicted gene, 37936 [Source:MGI Symbol;Acc:MGI:5611164]
chr1_126157374_126157574	38	38	39	290527596979836	649022748839633	451313977600812	41	84	39	5096618626756	397000522640497	375827864897544	-125094666991881	164174494679223	0,046436050295782	0,517244196885911	-0,391818344563536	-0,562660179491577	445559095605654	0,0960506200597186	0,429227657356001	0,223775468364226	0,822932019339093	0,949175646224183	chr1_126157374_126157574	ENSMUSG00000102723	chr1	126157374	126157574	+	intron	protein_coding-intron (ENSMUST00000057846, intron 4 of 12)	-86013	ENSMUST00000194647	1	126070140	126071461	TEC	Gm37936	predicted gene, 37936 [Source:MGI Symbol;Acc:MGI:5611164]
chr1_126163794_126164037	74	64	60	565764267802839	109309094541412	694329196308942	82	153	98	10193237253512	723108094809478	944387968204084	-131577742350635	121431871486584	-0,698927104806619	0,860386007601554	-0,560846891811051	0,50084669765662	840000699648444	-0,203297695725681	0,372361184055337	-0,545969087087952	0,585087186702184	0,863539458208726	chr1_126163794_126164037	ENSMUSG00000102723	chr1	126163794	126164037	+	intron	protein_coding-intron (ENSMUST00000057846, intron 4 of 12)	-92454	ENSMUST00000194647	1	126070140	126071461	TEC	Gm37936	predicted gene, 37936 [Source:MGI Symbol;Acc:MGI:5611164]
chr1_126173813_126174095	140	75	84	107036483097834	128096595165717	972060874832518	158	390	225	196406278787182	184321671225945	216823768210121	-0,949055485051323	-0,532180379596631	-114364358578323	0,819977978891055	0,580768803021945	122413266851819	154981813995009	-0,851056781938701	0,304552472454438	-279445041138525	0,00519880133662628	0,111097216306227	chr1_126173813_126174095	ENSMUSG00000102723	chr1	126173813	126174095	+	intron	protein_coding-intron (ENSMUST00000057846, intron 4 of 12)	-102493	ENSMUST00000194647	1	126070140	126071461	TEC	Gm37936	predicted gene, 37936 [Source:MGI Symbol;Acc:MGI:5611164]
chr1_12618814_12618932	7	6	7	535182415489172	102477276132574	810050729027099	8	3	12	994462171074341	141785900943035	115639343045398	-0,639448419621203	0,654618518994226	0,0870732531348799	0,574502697536945	-167925941174939	100251336170454	777107901385561	0,081316079987378	0,862748135612262	0,0942523972302425	0,924908663016098		chr1_12618814_12618932	ENSMUSG00000098163	chr1	12618814	12618932	+	Intergenic	Intergenic	-36994	ENSMUST00000182390	1	12655867	12656553	processed_pseudogene	Gm6216	predicted gene 6216 [Source:MGI Symbol;Acc:MGI:3647030]
chr1_126357633_126357716	11	11	4	841000938625842	187875006243052	462886130872628	7	21	5	870154399690049	992501306601244	481830596022492	-0,155234279844415	185376522580705	-0,887234379319983	-0,0987955052672903	0,138058344920917	-0,85055940629628	921187239040462	0,369705878023361	0,758721408202572	0,487274873262378	0,626063551606725		chr1_126357633_126357716	ENSMUSG00000103824	chr1	126357633	126357716	+	intron	protein_coding-intron (ENSMUST00000057846, intron 2 of 12)	-33000	ENSMUST00000192213	1	126323635	126324674	TEC	Gm38177	predicted gene, 38177 [Source:MGI Symbol;Acc:MGI:5611405]
chr1_12636044_12636281	32	12	30	244654818509336	204954552265147	347164598154471	18	57	12	223753988491727	269393211791766	115639343045398	0,136184892402416	-0,383941638757211	14791999686443	-0,137643906340397	0,46029089726672	-155409021321583	234260085376308	0,377873936362781	0,521142799095892	0,725087129704829	0,468398579581258		chr1_12636044_12636281	ENSMUSG00000098163	chr1	12636044	12636281	+	Distant-promoter	Intergenic	-19705	ENSMUST00000182390	1	12655867	12656553	processed_pseudogene	Gm6216	predicted gene 6216 [Source:MGI Symbol;Acc:MGI:3647030]
chr1_126375168_126375338	147	33	98	112388307252726	563625018729155	113407102063794	44	224	44	546954194090888	105866806037466	424010924499793	0,955819534899427	-0,742323841977267	0,986699227731729	-0,792853147633172	0,758152691541953	-116549446456267	808535381809949	0,468648879781786	0,429843300008401	109027843349571	0,275590512293708	0,672996392608931	chr1_126375168_126375338	ENSMUSG00000103824	chr1	126375168	126375338	+	intron	protein_coding-intron (ENSMUST00000057846, intron 2 of 12)	-50579	ENSMUST00000192213	1	126323635	126324674	TEC	Gm38177	predicted gene, 38177 [Source:MGI Symbol;Acc:MGI:5611405]
chr1_126378466_126378760	130	61	70	993910200194177	104185230734783	810050729027099	80	288	122	994462171074341	136114464905313	117566665429488	-0,367977059446842	-0,112070276209631	-134938752776986	-0,365030733121826	159225773374204	0,602207862806118	106284778516524	-0,31986777835947	0,327860149570673	-0,975622620737319	0,329251510501667	0,715673644516171	chr1_126378466_126378760	ENSMUSG00000103824	chr1	126378466	126378760	+	intron	protein_coding-intron (ENSMUST00000057846, intron 2 of 12)	-53939	ENSMUST00000192213	1	126323635	126324674	TEC	Gm38177	predicted gene, 38177 [Source:MGI Symbol;Acc:MGI:5611405]
chr1_126389111_126389432	197	60	127	15061562264481	102477276132574	146966346552059	56	294	138	696123519752039	138950182924174	132985244502208	0,857677149100204	-0,670658869658443	0,741816915024076	-171408164968085	0,487313125583659	0,297933329631355	123601170788505	0,225115900084658	0,361710241295067	0,622365292391649	0,533701697020964	0,840383488971704	chr1_126389111_126389432	ENSMUSG00000049690	chr1	126389111	126389432	+	intron	protein_coding-intron (ENSMUST00000057846, intron 1 of 12)	59185	ENSMUST00000057846	1	125913620	126830799	protein_coding	Nckap5	NCK-associated protein 5 [Source:MGI Symbol;Acc:MGI:2686394]
chr1_126414517_126414733	102	42	67	779837233998508	717340932928016	775334269211651	38	128	53	472369531260312	604953177356948	510740431783841	101775929066219	0,551465492232412	0,984162029405235	-127630100648338	-0,287075550110567	-0,990010255705887	643429262756546	0,509694312068949	0,354924331418527	143606472408317	0,150983924754109	0,531152158575288	chr1_126414517_126414733	ENSMUSG00000049690	chr1	126414517	126414733	+	intron	protein_coding-intron (ENSMUST00000057846, intron 1 of 12)	33831	ENSMUST00000057846	1	125913620	126830799	protein_coding	Nckap5	NCK-associated protein 5 [Source:MGI Symbol;Acc:MGI:2686394]
chr1_126438938_126439083	10	8	15	764546307841674	136636368176765	173582299077235	9	4	12	111876994245863	189047867924046	115639343045398	-0,547436583536638	0,586232742118073	128219916622423	0,1198297440662	-163152779885108	0,190702729979213	105515737020306	0,704290588047247	0,769685590793991	0,91503673249322	0,360172346795273		chr1_126438938_126439083	ENSMUSG00000049690	chr1	126438938	126439083	+	intron	protein_coding-intron (ENSMUST00000057846, intron 1 of 12)	9446	ENSMUST00000057846	1	125913620	126830799	protein_coding	Nckap5	NCK-associated protein 5 [Source:MGI Symbol;Acc:MGI:2686394]
chr1_12644762_12644846	11	22	32	841000938625842	375750012486104	370308904698102	24	8	2	298338651322302	378095735848093	192732238408997	-0,673645441124553	10574068768112	102511184894693	0,597941237974047	-0,948397146194401	-105841737641323	197596743299134	127397650902775	0,791480618436155	16096117571962	0,10748263989395		chr1_12644762_12644846	ENSMUSG00000098163	chr1	12644762	12644846	+	Distant-promoter	Intergenic	-11063	ENSMUST00000182390	1	12655867	12656553	processed_pseudogene	Gm6216	predicted gene 6216 [Source:MGI Symbol;Acc:MGI:3647030]
chr1_126455837_126456051	62	33	46	474018710861838	563625018729155	532319050503522	36	136	49	447507976983454	642762750941758	472193984102042	-0,656903785431047	0,568062168516245	0,140092908935313	-10193196374854	164991711757384	-0,681848772108957	522071248686961	-0,0138542158832485	0,383111806213651	-0,0361623308354074	0,97115292196956	0,993269240105471	chr1_126455837_126456051	ENSMUSG00000049690	chr1	126455837	126456051	+	Distant-promoter	protein_coding-intron (ENSMUST00000094609, intron 3 of 12)	-7488	ENSMUST00000057846	1	125913620	126830799	protein_coding	Nckap5	NCK-associated protein 5 [Source:MGI Symbol;Acc:MGI:2686394]
chr1_12647844_12648055	48	18	38	366982227764004	307431828397721	439741824328996	35	78	35	435077199845024	36864334245189	337281417215744	-0,168435283477371	-129831278957566	121206648286542	112356238658862	-0,136918179631457	-0,731962616769545	375859640000563	-0,0208178249486317	0,417066119053434	-0,0499149271484327	0,960190181987282	0,990876866907238	chr1_12647844_12648055	ENSMUSG00000098163	chr1	12647844	12648055	+	Distant-promoter	Intergenic	-7918	ENSMUST00000182390	1	12655867	12656553	processed_pseudogene	Gm6216	predicted gene 6216 [Source:MGI Symbol;Acc:MGI:3647030]
chr1_126492101_126492383	142	101	52	108565575713518	172503414823166	601751970134416	117	303	168	145440092519622	143203759952465	161895080263557	-0,565883785240514	0,980443125214479	-173619773130168	0,325920793101897	0,271835430232629	0,723882167993185	131963853380962	-0,412114436962418	0,380498745708637	-108309013264919	0,278768418306313	0,676080564390336	chr1_126492101_126492383	ENSMUSG00000049690	chr1	126492101	126492383	+	intron	protein_coding-intron (ENSMUST00000094609, intron 3 of 12)	500	ENSMUST00000162877	1	125913620	126830799	protein_coding	Nckap5	NCK-associated protein 5 [Source:MGI Symbol;Acc:MGI:2686394]
chr1_126493745_126494037	107	66	82	818064549390592	112725003745831	948916568288887	84	219	114	104418527962806	103503707688415	109857375893128	-171507923740631	101915621083696	-0,557909052020529	0,284585494796512	0,203684737175503	0,765561846617869	101200454509688	-0,144110954241479	0,32420167615236	-0,444510207201251	0,656673750803636	0,891514072184219	chr1_126493745_126494037	ENSMUSG00000049690	chr1	126493745	126494037	+	promoter-TSS	protein_coding-promoter-TSS (ENSMUST00000161954)	-964	ENSMUST00000161954	1	125913620	126830799	protein_coding	Nckap5	NCK-associated protein 5 [Source:MGI Symbol;Acc:MGI:2686394]
chr1_126512832_126513034	62	27	27	474018710861838	461147742596582	312448138339024	29	90	56	360492537014449	425357702829104	539650267545191	0,55101717145219	0,39399432211872	-142010661217613	-0,8339760104177	-0,042635922492912	135170705151583	428852516531031	-0,0894453989593978	0,412674342836264	-0,216745723382389	0,828406512798622	0,951301757051934	chr1_126512832_126513034	ENSMUSG00000049690	chr1	126512832	126513034	+	intron	protein_coding-intron (ENSMUST00000094609, intron 3 of 12)	-20006	ENSMUST00000161954	1	125913620	126830799	protein_coding	Nckap5	NCK-associated protein 5 [Source:MGI Symbol;Acc:MGI:2686394]
chr1_126528123_126528394	175	53	139	133795603872293	905215939171068	160852930478238	45	104	56	559384971229317	491524456602521	539650267545191	0,91610078323829	-0,0038853047689655	149132743965206	-0,739106467859638	-0,883374885430179	-0,781061564831569	907043496342235	128844708380752	0,354198309439821	363764323394218	0,000275144185962036	0,0292701499866255	chr1_126528123_126528394	ENSMUSG00000049690	chr1	126528123	126528394	+	exon	protein_coding-exon (ENSMUST00000162647, exon 3 of 3)	-35331	ENSMUST00000161954	1	125913620	126830799	protein_coding	Nckap5	NCK-associated protein 5 [Source:MGI Symbol;Acc:MGI:2686394]
chr1_126542813_126542954	4	11	6	30581852313667	187875006243052	694329196308942	7	8	10	870154399690049	378095735848093	963661192044984	-0,954902123952037	181298989461995	-0,271238808327805	0,0381612926586916	-0,827715711072052	0,202705456073257	848468184909876	0,338430879029821	0,828176900338135	0,40864563946621	0,682799732349881		chr1_126542813_126542954	ENSMUSG00000049690	chr1	126542813	126542954	+	intron	protein_coding-intron (ENSMUST00000094609, intron 2 of 12)	-49956	ENSMUST00000161954	1	125913620	126830799	protein_coding	Nckap5	NCK-associated protein 5 [Source:MGI Symbol;Acc:MGI:2686394]
chr1_126601994_126602257	141	32	67	107801029405676	54654547270706	775334269211651	52	153	68	646400411198322	723108094809478	655289610590589	185182775364781	-103804407574885	0,206008721990584	-0,495076861024851	-0,0779742324761051	-0,446741306388585	737448025428977	0,259927202792549	0,371569060267063	0,699539414303568	0,48421499020059	0,814858213272734	chr1_126601994_126602257	ENSMUSG00000049690	chr1	126601994	126602257	+	intron	protein_coding-intron (ENSMUST00000094609, intron 2 of 12)	-109198	ENSMUST00000161954	1	125913620	126830799	protein_coding	Nckap5	NCK-associated protein 5 [Source:MGI Symbol;Acc:MGI:2686394]
chr1_126626336_126626575	76	87	55	581055193959673	148592050392232	636468429949863	65	177	90	808000513997902	836536815563905	867295072840485	-0,891525165072506	19080203051596	-0,720083214431647	-0,189383381418947	-0,101095463972339	-0,00593308026416328	869212755039025	0,0832640972108118	0,404262493090011	0,205965427498298	0,836817917136757	0,954251718777384	chr1_126626336_126626575	ENSMUSG00000049690	chr1	126626336	126626575	+	intron	protein_coding-intron (ENSMUST00000094609, intron 2 of 12)	111735	ENSMUST00000162664	1	125913620	126830799	protein_coding	Nckap5	NCK-associated protein 5 [Source:MGI Symbol;Acc:MGI:2686394]
chr1_126672958_126673198	120	46	51	917455569410009	785659117016398	5901798168626	68	103	63	84529284541319	486798259904419	60710655098834	125954455498563	0,47665764694191	-0,684513098587017	0,830889224437286	-129861208232916	-0,583966245448651	705415359932493	0,261395757853192	0,37917913150574	0,689372742680158	0,490588731814423	0,818408851157289	chr1_126672958_126673198	ENSMUSG00000049690	chr1	126672958	126673198	+	intron	protein_coding-intron (ENSMUST00000094609, intron 2 of 12)	65112	ENSMUST00000162664	1	125913620	126830799	protein_coding	Nckap5	NCK-associated protein 5 [Source:MGI Symbol;Acc:MGI:2686394]
chr1_126694126_126694410	147	51	93	112388307252726	871056847126876	107621025427886	73	258	111	907446731105337	12193587481101	106966392316993	0,599703267325786	-131277247910124	0,239087557782571	-103750526576574	132191835255576	0,189568567202862	104460326271973	-0,0574251371529084	0,327248215208518	-0,17547883986569	0,860703396141119	0,961258337909558	chr1_126694126_126694410	ENSMUSG00000049690	chr1	126694126	126694410	+	intron	protein_coding-intron (ENSMUST00000094609, intron 2 of 12)	43922	ENSMUST00000162664	1	125913620	126830799	protein_coding	Nckap5	NCK-associated protein 5 [Source:MGI Symbol;Acc:MGI:2686394]
chr1_126699530_126699646	5	6	7	382273153920837	102477276132574	810050729027099	7	8	8	870154399690049	378095735848093	770928953635987	-121351715005211	119460449730385	0,389815252013684	0,615086907810653	-122917432832132	0,243184821245244	706045955574634	0,129382522955765	0,826681131062535	0,15650837801205	0,875632315923003		chr1_126699530_126699646	ENSMUSG00000049690	chr1	126699530	126699646	+	intron	protein_coding-intron (ENSMUST00000094609, intron 1 of 12)	38602	ENSMUST00000162664	1	125913620	126830799	protein_coding	Nckap5	NCK-associated protein 5 [Source:MGI Symbol;Acc:MGI:2686394]
chr1_126708201_126708448	66	59	61	504600563175505	100769321530364	705901349580757	57	136	41	708554296890468	642762750941758	395101088738443	-0,744555652586872	16540133508941	0,215175769856972	0,227824090515252	-0,0858468846741829	-126661067400527	660768877438429	0,327132649060411	0,403075172796927	0,8115921573399	0,417025692939428	0,776430793552443	chr1_126708201_126708448	ENSMUSG00000049690	chr1	126708201	126708448	+	intron	protein_coding-intron (ENSMUST00000094609, intron 1 of 12)	29866	ENSMUST00000162664	1	125913620	126830799	protein_coding	Nckap5	NCK-associated protein 5 [Source:MGI Symbol;Acc:MGI:2686394]
chr1_126727051_126727268	24	5	14	183491113882002	853977301104781	16201014580542	9	32	15	111876994245863	151238294339237	144549178806748	123246874045819	-153212176191757	0,627065215336899	-0,78585000204954	0,323479416668021	0,134958391504005	139760576198291	0,103727343888087	0,602824977505927	0,172068755872125	0,863383475574974		chr1_126727051_126727268	ENSMUSG00000049690	chr1	126727051	126727268	+	intron	protein_coding-intron (ENSMUST00000094609, intron 1 of 12)	11031	ENSMUST00000162664	1	125913620	126830799	protein_coding	Nckap5	NCK-associated protein 5 [Source:MGI Symbol;Acc:MGI:2686394]
chr1_126742170_126742426	68	26	54	519891489332339	444068196574486	624896276678047	36	117	50	447507976983454	552965013677836	481830596022492	0,115517237730335	-0,975042065493945	162579123873764	-0,925568026717652	0,591210634225058	-0,431909018481435	511859924878109	0,098231948245841	0,381355235588549	0,257586468150198	0,796726074232439	0,941916962152699	chr1_126742170_126742426	ENSMUSG00000049690	chr1	126742170	126742426	+	Distant-promoter	protein_coding-intron (ENSMUST00000094609, intron 1 of 12)	-4096	ENSMUST00000160693	1	125913620	126830799	protein_coding	Nckap5	NCK-associated protein 5 [Source:MGI Symbol;Acc:MGI:2686394]
[truncated: 94,556 more rows]
